# Supplementary material for: Pyroptosis inhibiting nanobodies block Gasdermin D pore formation
Source: Nat Commun. 2023 Dec 1;14:7923. doi: 10.1038/s41467-023-43707-z (PMC10692205; doi:10.1038/s41467-023-43707-z)
Supplement: Supplementary file 4 — Source Data [file 41467_2023_43707_MOESM4_ESM.zip]

Archive with 4 entries (4 files):
- Kopp et al Source Data/Kopp et al Source File.xlsx
- Kopp et al Source Data/Source Data Fig.5a Supplementary Fig.1bcde.pdf
- Kopp et al Source Data/Source Data Supplementary Fig.5a.pdf
- Kopp et al Source Data/Source Data Supplementary Fig.5b.pdf
