# Supplementary material for: Pyroptosis inhibiting nanobodies block Gasdermin D pore formation
Source: Nat Commun. 2023 Dec 1;14:7923. doi: 10.1038/s41467-023-43707-z (PMC10692205; doi:10.1038/s41467-023-43707-z)
Supplement: Supplementary file 4 — Source Data [file 41467_2023_43707_MOESM4_ESM.zip › Kopp et al Source Data/Kopp et al Source File.xlsx]

## Sheet: Fig. 1c
Figure 1c
VHHGSDMD-1	0.5 nM		1 nM		2 nM		4 nM		8 nM		16 nM		32 nM			VHHGSDMD-2	0.5 nM		1 nM		2 nM		4 nM		8 nM		16 nM		32 nM			VHHGSDMD-3	0.5 nM		1 nM		2 nM		4 nM		8 nM		16 nM		32 nM			VHHGSDMD-4	64 nM
Time	Measurement	Fit	Measurement	Fit	Measurement	Fit	Measurement	Fit	Measurement	Fit	Measurement	Fit	Measurement	Fit		Time	Measurement	Fit	Measurement	Fit	Measurement	Fit	Measurement	Fit	Measurement	Fit	Measurement	Fit	Measurement	Fit		Time	Measurement	Fit	Measurement	Fit	Measurement	Fit	Measurement	Fit	Measurement	Fit	Measurement	Fit	Measurement	Fit		Time	Measurement
-60	-0.0212	0	-0.021	0	-0.0599	0	-0.0392	0	-0.1277	0	-0.0524	0	-0.0595	0		-60	0.1191	0	0.1666	0	0.2165	0	0.1732	0	0.2028	0	0.1434	0	0.2199	0		-60	0.0423	0	0.0093	0	-0.000599999	0	-0.0307	0	-0.0349	0	-0.0223	0	-0.0166	0		-60	0.2547
-59.9	-0.0211	0	-0.0206	0	-0.0578	0	-0.0412	0	-0.1299	0	-0.0518	0	-0.0618	0		-59.9	0.117701	0	0.161101	0	0.2136	0	0.169701	0	0.200301	0	0.142201	0	0.221601	0		-59.9	0.0429023	0	0.00940232	0	-0.0021	0	-0.0329977	0	-0.0363977	0	-0.0223977	0	-0.0184977	0		-59.9	0.2531
-59.8	-0.0209	0	-0.0206	0	-0.0569	0	-0.0401	0	-0.1325	0	-0.0516	0	-0.0639	0		-59.8	0.116901	0	0.158101	0	0.2122	0	0.167601	0	0.1991	0	0.141	0	0.219401	0		-59.8	0.0441989	0	0.0099989	0	-0.0027	0	-0.0323011	0	-0.0347	0	-0.0219	0	-0.0174011	0		-59.8	0.255502
-59.7	-0.0242	0	-0.021	0	-0.0549	0	-0.039	0	-0.1346	0	-0.051	0	-0.0648	0		-59.7	0.1165	0	0.156601	0	0.2113	0	0.166701	0	0.2	0	0.1428	0	0.2172	0		-59.7	0.0475	0	0.0116978	0	0.000399999	0	-0.0321022	0	-0.0338	0	-0.0179	0	-0.0144	0		-59.7	0.2583
-59.6	-0.0258	0	-0.0238	0	-0.051	0	-0.0374	0	-0.1334	0	-0.0493	0	-0.0677	0		-59.6	0.1191	0	0.157397	0	0.2151	0	0.1672	0	0.205	0	0.1447	0	0.2196	0		-59.6	0.0468	0	0.00770171	0	-0.0015	0	-0.0316	0	-0.0361	0	-0.0166	0	-0.0146	0		-59.6	0.2579
-59.5	-0.0263	0	-0.025	0	-0.051	0	-0.0387	0	-0.1311	0	-0.0465	0	-0.0708	0		-59.5	0.1189	0	0.1557	0	0.2148	0	0.1698	0	0.2037	0	0.1426	0	0.2158	0		-59.5	0.0487	0	0.0072	0	0.0023	0	-0.0307	0	-0.0326	0	-0.014	0	-0.0133	0		-59.5	0.2586
-59.4	-0.0269	0	-0.0247	0	-0.0522	0	-0.0407	0	-0.1304	0	-0.045	0	-0.0713	0		-59.4	0.118202	0	0.155802	0	0.2115	0	0.167802	0	0.201202	0	0.141502	0	0.216702	0		-59.4	0.0474009	0	0.00440085	0	0.0037	0	-0.0300991	0	-0.0350991	0	-0.0167991	0	-0.0143991	0		-59.4	0.256702
-59.3	-0.0279	0	-0.0257	0	-0.05	0	-0.0405	0	-0.1332	0	-0.0472	0	-0.0708	0		-59.3	0.1199	0	0.1573	0	0.2087	0	0.1672	0	0.2036	0	0.1411	0	0.2185	0		-59.3	0.0470033	0	0.0037033	0	0.0021	0	-0.0303967	0	-0.0422	0	-0.0206	0	-0.0176967	0		-59.3	0.259897
-59.2	-0.0296	0	-0.0277	0	-0.0481	0	-0.043	0	-0.1326	0	-0.0465	0	-0.0703	0		-59.2	0.1221	0	0.157397	0	0.2102	0	0.168697	0	0.2084	0	0.143	0	0.2213	0		-59.2	0.0435	0	0.00230305	0	0.0038	0	-0.0336969	0	-0.0425	0	-0.0202	0	-0.0202	0		-59.2	0.258
-59.1	-0.03	0	-0.0252	0	-0.0466	0	-0.0419	0	-0.1329	0	-0.0469	0	-0.0707	0		-59.1	0.1238	0	0.157697	0	0.2117	0	0.1711	0	0.2113	0	0.1442	0	0.2229	0		-59.1	0.0465	0	0.00069878	0	0.0054	0	-0.0292	0	-0.0413	0	-0.0195	0	-0.0203	0		-59.1	0.2589
-59	-0.0302	0	-0.022	0	-0.0468	0	-0.041	0	-0.1349	0	-0.0466	0	-0.0708	0		-59	0.1265	0	0.1616	0	0.2106	0	0.1726	0	0.2125	0	0.1486	0	0.2245	0		-59	0.0477	0	0.0027	0	0.0074	0	-0.0284	0	-0.0404	0	-0.0165	0	-0.015	0		-59	0.2622
-58.9	-0.0296	0	-0.0196	0	-0.0477	0	-0.0428	0	-0.137	0	-0.0444	0	-0.0712	0		-58.9	0.132498	0	0.167598	0	0.2097	0	0.177598	0	0.212198	0	0.149198	0	0.224498	0		-58.9	0.0474979	0	0.00529793	0	0.0062	0	-0.0280021	0	-0.0395021	0	-0.0166021	0	-0.0125021	0		-58.9	0.261498
-58.8	-0.0299	0	-0.0194	0	-0.0482	0	-0.0429	0	-0.1362	0	-0.0429	0	-0.0696	0		-58.8	0.1319	0	0.1669	0	0.21	0	0.1796	0	0.212	0	0.1498	0	0.2242	0		-58.8	0.0492988	0	0.00669878	0	0.0068	0	-0.0271012	0	-0.0383	0	-0.0144	0	-0.0127012	0		-58.8	0.261898
-58.7	-0.0322	0	-0.0199	0	-0.0512	0	-0.0415	0	-0.1361	0	-0.0422	0	-0.0699	0		-58.7	0.1318	0	0.1667	0	0.2081	0	0.1791	0	0.2133	0	0.1501	0	0.2253	0		-58.7	0.0487	0	0.00819927	0	0.0088	0	-0.0285007	0	-0.0403	0	-0.0097	0	-0.0116	0		-58.7	0.2641
-58.6	-0.0313	0	-0.0201	0	-0.0528	0	-0.0387	0	-0.1375	0	-0.042	0	-0.0707	0		-58.6	0.1314	0	0.169401	0	0.2084	0	0.1794	0	0.2104	0	0.1452	0	0.2269	0		-58.6	0.0528	0	0.00800037	0	0.0094	0	-0.0282	0	-0.04	0	-0.0099	0	-0.0127	0		-58.6	0.2659
-58.5	-0.035	0	-0.018	0	-0.0526	0	-0.0402	0	-0.1377	0	-0.0433	0	-0.0739	0		-58.5	0.1359	0	0.1718	0	0.2118	0	0.1849	0	0.2112	0	0.1481	0	0.2317	0		-58.5	0.052	0	0.0063	0	0.0056	0	-0.0323	0	-0.0446	0	-0.013	0	-0.0148	0		-58.5	0.2609
-58.4	-0.0354	0	-0.016	0	-0.0551	0	-0.0383	0	-0.1339	0	-0.0432	0	-0.0744	0		-58.4	0.139099	0	0.171099	0	0.2168	0	0.184499	0	0.215499	0	0.152199	0	0.230999	0		-58.4	0.0510015	0	0.00430146	0	-0.0016	0	-0.0313985	0	-0.0460985	0	-0.0125985	0	-0.0133985	0		-58.4	0.257801
-58.3	-0.0383	0	-0.0159	0	-0.0565	0	-0.04	0	-0.1359	0	-0.0434	0	-0.0744	0		-58.3	0.143896	0	0.174796	0	0.2231	0	0.187296	0	0.2158	0	0.1552	0	0.235496	0		-58.3	0.0489	0	0.0008	0	-0.0036	0	-0.0292	0	-0.0472	0	-0.0092	0	-0.0139	0		-58.3	0.261295
-58.2	-0.0413	0	-0.0165	0	-0.0586	0	-0.0354	0	-0.1373	0	-0.0441	0	-0.0729	0		-58.2	0.1467	0	0.181597	0	0.224	0	0.190597	0	0.2229	0	0.1574	0	0.2372	0		-58.2	0.0487	0	0.00139988	0	-0.0051	0	-0.0293001	0	-0.0471	0	-0.0096	0	-0.0168	0		-58.2	0.2624
-58.1	-0.0376	0	-0.0157	0	-0.0601	0	-0.032	0	-0.1379	0	-0.0455	0	-0.0725	0		-58.1	0.1467	0	0.180801	0	0.2195	0	0.192	0	0.2231	0	0.1557	0	0.2389	0		-58.1	0.049	0	0.00509878	0	-0.0066	0	-0.0258	0	-0.0473	0	-0.0072	0	-0.019	0		-58.1	0.2688
-58	-0.0352	0	-0.016	0	-0.0584	0	-0.0315	0	-0.1385	0	-0.0486	0	-0.0719	0		-58	0.147	0	0.1826	0	0.22	0	0.1895	0	0.2225	0	0.1533	0	0.2403	0		-58	0.0482	0	0.0035	0	-0.0059	0	-0.0278	0	-0.0492	0	-0.0078	0	-0.0216	0		-58	0.264
-57.9	-0.0319	0	-0.0146	0	-0.0585	0	-0.031	0	-0.139	0	-0.0501	0	-0.0727	0		-57.9	0.1451	0	0.1798	0	0.2189	0	0.1873	0	0.2226	0	0.1579	0	0.2397	0		-57.9	0.0473998	0	0.00179976	0	-0.006	0	-0.0298002	0	-0.0500002	0	-0.00550024	0	-0.0227002	0		-57.9	0.264501
-57.8	-0.0303	0	-0.0114	0	-0.0593	0	-0.03	0	-0.1402	0	-0.0508	0	-0.0771	0		-57.8	0.141204	0	0.174704	0	0.2159	0	0.184204	0	0.2186	0	0.154	0	0.234804	0		-57.8	0.0500996	0	0.00229963	0	-0.0052	0	-0.0295004	0	-0.0511	0	-0.0062	0	-0.0208004	0		-57.8	0.262803
-57.7	-0.0293	0	-0.0129	0	-0.0595	0	-0.0293	0	-0.1413	0	-0.0504	0	-0.0776	0		-57.7	0.1408	0	0.171902	0	0.213	0	0.185702	0	0.2198	0	0.1503	0	0.231	0		-57.7	0.051	0	0.00410159	0	-0.0074	0	-0.0299984	0	-0.0527	0	-0.0046	0	-0.0199	0		-57.7	0.2597
-57.6	-0.0259	0	-0.0126	0	-0.059	0	-0.0277	0	-0.1417	0	-0.0496	0	-0.0755	0		-57.6	0.1457	0	0.173899	0	0.2191	0	0.1863	0	0.224	0	0.1514	0	0.2329	0		-57.6	0.048	0	0.00480098	0	-0.0071	0	-0.0335	0	-0.0515	0	-0.0031	0	-0.0194	0		-57.6	0.2566
-57.5	-0.0294	0	-0.0122	0	-0.0576	0	-0.0269	0	-0.1411	0	-0.05	0	-0.0753	0		-57.5	0.1481	0	0.1753	0	0.2222	0	0.1856	0	0.2244	0	0.1514	0	0.2352	0		-57.5	0.0493	0	0.0041	0	-0.0036	0	-0.0342	0	-0.0491	0	-0.0017	0	-0.017	0		-57.5	0.2515
-57.4	-0.0296	0	-0.0113	0	-0.0591	0	-0.0245	0	-0.1395	0	-0.05	0	-0.0752	0		-57.4	0.1456	0	0.1718	0	0.2248	0	0.1866	0	0.2257	0	0.1481	0	0.2341	0		-57.4	0.0508979	0	0.00209793	0	-0.0023	0	-0.0332021	0	-0.0462021	0	-0.00220207	0	-0.0168021	0		-57.4	0.253099
-57.3	-0.0267	0	-0.0125	0	-0.0594	0	-0.0257	0	-0.1366	0	-0.0505	0	-0.0763	0		-57.3	0.141603	0	0.170003	0	0.2204	0	0.185703	0	0.2272	0	0.144	0	0.234703	0		-57.3	0.0496009	0	0.00280086	0	-0.0011	0	-0.0332991	0	-0.0444	0	-0.0027	0	-0.0160991	0		-57.3	0.255799
-57.2	-0.0257	0	-0.0111	0	-0.0587	0	-0.0271	0	-0.1371	0	-0.0496	0	-0.0776	0		-57.2	0.1429	0	0.169	0	0.2206	0	0.1832	0	0.2263	0	0.1441	0	0.2387	0		-57.2	0.0526	0	0.00749963	0	0.0012	0	-0.0327004	0	-0.0445	0	0.0015	0	-0.0177	0		-57.2	0.2518
-57.1	-0.0261	0	-0.0096	0	-0.0591	0	-0.0245	0	-0.1394	0	-0.0497	0	-0.0773	0		-57.1	0.1471	0	0.170997	0	0.222	0	0.1862	0	0.2272	0	0.148	0	0.2415	0		-57.1	0.0559	0	0.00740195	0	0.000299999	0	-0.0357	0	-0.0457	0	-0.000100001	0	-0.0193	0		-57.1	0.2509
-57	-0.026	0	-0.0088	0	-0.0564	0	-0.0225	0	-0.1396	0	-0.0493	0	-0.0794	0		-57	0.1475	0	0.1762	0	0.2244	0	0.1896	0	0.2318	0	0.1505	0	0.2413	0		-57	0.058	0	0.006	0	-0.0025	0	-0.0368	0	-0.0465	0	-0.0049	0	-0.0201	0		-57	0.2473
-56.9	-0.0285	0	-0.0048	0	-0.0555	0	-0.0214	0	-0.1421	0	-0.0521	0	-0.081	0		-56.9	0.1442	0	0.1763	0	0.2264	0	0.1923	0	0.2366	0	0.149	0	0.2419	0		-56.9	0.0582013	0	0.00970134	0	-0.0038	0	-0.0382987	0	-0.0449987	0	-0.0108987	0	-0.0229987	0		-56.9	0.247698
-56.8	-0.0298	0	0.0022	0	-0.0527	0	-0.0185	0	-0.1455	0	-0.0563	0	-0.0805	0		-56.8	0.144302	0	0.173602	0	0.2223	0	0.193202	0	0.2345	0	0.147	0	0.240102	0		-56.8	0.056104	0	0.00850403	0	-0.0086	0	-0.041996	0	-0.046	0	-0.0162	0	-0.025396	0		-56.8	0.2445
-56.7	-0.0296	0	0.0023	0	-0.0531	0	-0.0198	0	-0.1448	0	-0.0574	0	-0.079	0		-56.7	0.1472	0	0.1763	0	0.2209	0	0.1951	0	0.2356	0	0.148	0	0.2384	0		-56.7	0.0578	0	0.0107961	0	-0.005	0	-0.0381039	0	-0.042	0	-0.0114	0	-0.0174	0		-56.7	0.2479
-56.6	-0.0292	0	0.0013	0	-0.0534	0	-0.0187	0	-0.145	0	-0.0591	0	-0.0776	0		-56.6	0.1472	0	0.178398	0	0.2223	0	0.1972	0	0.2374	0	0.1489	0	0.2403	0		-56.6	0.0569	0	0.00899829	0	-0.0044	0	-0.0355	0	-0.0414	0	-0.0111	0	-0.0123	0		-56.6	0.2505
-56.5	-0.0307	0	0.0017	0	-0.0562	0	-0.0139	0	-0.1441	0	-0.0574	0	-0.0801	0		-56.5	0.147	0	0.1758	0	0.2196	0	0.1963	0	0.2346	0	0.1491	0	0.2394	0		-56.5	0.0623	0	0.0085	0	-0.0013	0	-0.0328	0	-0.0383	0	-0.0098	0	-0.0109	0		-56.5	0.2512
-56.4	-0.0321	0	0.0008	0	-0.0569	0	-0.01	0	-0.1464	0	-0.0582	0	-0.0794	0		-56.4	0.1496	0	0.1776	0	0.2185	0	0.1966	0	0.2365	0	0.1484	0	0.2417	0		-56.4	0.0604024	0	0.00360244	0	-0.001	0	-0.0402976	0	-0.0420976	0	-0.0150976	0	-0.0125976	0		-56.4	0.252699
-56.3	-0.0321	0	0.0028	0	-0.0575	0	-0.0123	0	-0.1439	0	-0.0596	0	-0.081	0		-56.3	0.1503	0	0.1776	0	0.2202	0	0.1958	0	0.2352	0	0.1543	0	0.2433	0		-56.3	0.0561017	0	0.00340171	0	-0.000800001	0	-0.0442983	0	-0.0443	0	-0.0197	0	-0.0148983	0		-56.3	0.256098
-56.2	-0.0323	0	0.0039	0	-0.0557	0	-0.0158	0	-0.1406	0	-0.0612	0	-0.0795	0		-56.2	0.1503	0	0.178101	0	0.2214	0	0.197401	0	0.2326	0	0.1541	0	0.2423	0		-56.2	0.0515	0	-0.000199388	0	-0.0019	0	-0.0459994	0	-0.0462	0	-0.0222	0	-0.0165	0		-56.2	0.253
-56.1	-0.033	0	0.0042	0	-0.0525	0	-0.0173	0	-0.139	0	-0.06	0	-0.0792	0		-56.1	0.1516	0	0.174702	0	0.2195	0	0.1966	0	0.2322	0	0.1521	0	0.239	0		-56.1	0.0494	0	-0.00099951	0	-0.0033	0	-0.0469	0	-0.0449	0	-0.022	0	-0.0167	0		-56.1	0.2531
-56	-0.0339	0	0.0054	0	-0.0494	0	-0.0187	0	-0.1386	0	-0.0594	0	-0.0812	0		-56	0.1549	0	0.1727	0	0.2175	0	0.194	0	0.2318	0	0.1504	0	0.236	0		-56	0.0491	0	-0.0041	0	-0.0057	0	-0.0468	0	-0.0448	0	-0.0236	0	-0.0163	0		-56	0.2527
-55.9	-0.0355	0	0.0066	0	-0.0498	0	-0.0181	0	-0.1399	0	-0.0614	0	-0.0787	0		-55.9	0.154503	0	0.169803	0	0.2165	0	0.193003	0	0.226103	0	0.147503	0	0.233603	0		-55.9	0.0510979	0	-0.00340207	0	-0.0036	0	-0.0440021	0	-0.0415021	0	-0.0206021	0	-0.0118021	0		-55.9	0.249902
-55.8	-0.0352	0	0.0057	0	-0.0492	0	-0.0185	0	-0.1395	0	-0.0616	0	-0.0781	0		-55.8	0.157898	0	0.170598	0	0.2197	0	0.198698	0	0.2271	0	0.1496	0	0.237998	0		-55.8	0.0504996	0	-0.00370037	0	-0.0014	0	-0.0422004	0	-0.0411	0	-0.0214	0	-0.0147004	0		-55.8	0.247102
-55.7	-0.035	0	0.0035	0	-0.0522	0	-0.0204	0	-0.1366	0	-0.0625	0	-0.0811	0		-55.7	0.156	0	0.171299	0	0.2197	0	0.200099	0	0.2267	0	0.1524	0	0.2388	0		-55.7	0.0498	0	-0.00339939	0	-0.0034	0	-0.0440994	0	-0.0429	0	-0.0239	0	-0.016	0		-55.7	0.2517
-55.6	-0.0349	0	-0.0015	0	-0.0517	0	-0.0223	0	-0.1368	0	-0.0644	0	-0.078	0		-55.6	0.1597	0	0.173498	0	0.2196	0	0.2013	0	0.2272	0	0.1547	0	0.2432	0		-55.6	0.0483	0	-0.00359854	0	-0.0074	0	-0.044	0	-0.0428	0	-0.023	0	-0.0165	0		-55.6	0.2475
-55.5	-0.0361	0	-0.0024	0	-0.0532	0	-0.025	0	-0.1372	0	-0.0617	0	-0.0796	0		-55.5	0.1626	0	0.1725	0	0.2208	0	0.2009	0	0.2244	0	0.1558	0	0.2437	0		-55.5	0.0459	0	-0.0082	0	-0.0066	0	-0.0488	0	-0.0423	0	-0.0263	0	-0.0197	0		-55.5	0.2455
-55.4	-0.0351	0	-0.0028	0	-0.0513	0	-0.0256	0	-0.1365	0	-0.0612	0	-0.0786	0		-55.4	0.167199	0	0.177499	0	0.2232	0	0.205399	0	0.225199	0	0.159299	0	0.241299	0		-55.4	0.0462009	0	-0.00829915	0	-0.0076	0	-0.0500991	0	-0.0401991	0	-0.0260991	0	-0.0187991	0		-55.4	0.254095
-55.3	-0.0343	0	-0.0035	0	-0.0532	0	-0.0272	0	-0.1357	0	-0.0599	0	-0.0796	0		-55.3	0.168297	0	0.181197	0	0.2252	0	0.205297	0	0.2276	0	0.1617	0	0.242597	0		-55.3	0.0465987	0	-0.00560134	0	-0.0048	0	-0.0504013	0	-0.0365	0	-0.0241	0	-0.0197013	0		-55.3	0.2526
-55.2	-0.0307	0	-0.003	0	-0.0558	0	-0.0239	0	-0.1358	0	-0.0593	0	-0.0813	0		-55.2	0.1703	0	0.1808	0	0.2262	0	0.2042	0	0.2284	0	0.1596	0	0.2437	0		-55.2	0.0487	0	-0.00250159	0	-0.0051	0	-0.0477016	0	-0.0366	0	-0.0224	0	-0.0179	0		-55.2	0.2453
-55.1	-0.0311	0	-0.0008	0	-0.0567	0	-0.0227	0	-0.1378	0	-0.0578	0	-0.0817	0		-55.1	0.168	0	0.182303	0	0.2232	0	0.2014	0	0.225	0	0.1563	0	0.2444	0		-55.1	0.0498	0	-0.00309866	0	-0.0052	0	-0.0491	0	-0.0384	0	-0.025	0	-0.0194	0		-55.1	0.2418
-55	-0.0313	0	0.0007	0	-0.0561	0	-0.0248	0	-0.1403	0	-0.0563	0	-0.082	0		-55	0.1648	0	0.1768	0	0.2213	0	0.1946	0	0.2217	0	0.1551	0	0.2408	0		-55	0.0508	0	-0.0021	0	0.000199998	0	-0.0473	0	-0.0374	0	-0.028	0	-0.0184	0		-55	0.246
-54.9	-0.0296	0	-0.0027	0	-0.0566	0	-0.029	0	-0.1423	0	-0.0526	0	-0.0811	0		-54.9	0.164701	0	0.177901	0	0.2207	0	0.193801	0	0.221601	0	0.155801	0	0.238901	0		-54.9	0.0512006	0	-0.00119939	0	-0.000299999	0	-0.0465994	0	-0.0340994	0	-0.0285994	0	-0.0189994	0		-54.9	0.246499
-54.8	-0.0263	0	-0.006	0	-0.0556	0	-0.0285	0	-0.1398	0	-0.0531	0	-0.0813	0		-54.8	0.1621	0	0.1761	0	0.2218	0	0.1936	0	0.2215	0	0.1587	0	0.2375	0		-54.8	0.0494031	0	-0.00329695	0	-0.0013	0	-0.0448969	0	-0.0366	0	-0.0266	0	-0.0217969	0		-54.8	0.242501
-54.7	-0.0246	0	-0.0068	0	-0.0555	0	-0.0318	0	-0.1369	0	-0.0518	0	-0.0811	0		-54.7	0.1631	0	0.174001	0	0.2239	0	0.190401	0	0.2221	0	0.1609	0	0.2345	0		-54.7	0.0488	0	-0.00609499	0	-0.0056	0	-0.048195	0	-0.0424	0	-0.0296	0	-0.0223	0		-54.7	0.2438
-54.6	-0.0273	0	-0.0058	0	-0.0553	0	-0.0337	0	-0.1365	0	-0.0525	0	-0.084	0		-54.6	0.1623	0	0.169803	0	0.2205	0	0.1884	0	0.2209	0	0.1574	0	0.2341	0		-54.6	0.0482	0	-0.00499939	0	-0.0073	0	-0.0504	0	-0.0423	0	-0.0304	0	-0.0241	0		-54.6	0.2461
-54.5	-0.0282	0	-0.0058	0	-0.0526	0	-0.0311	0	-0.1375	0	-0.0515	0	-0.0855	0		-54.5	0.1616	0	0.1708	0	0.2221	0	0.1922	0	0.2236	0	0.1582	0	0.2403	0		-54.5	0.0483	0	-0.0025	0	-0.0077	0	-0.0516	0	-0.0426	0	-0.0285	0	-0.0243	0		-54.5	0.2507
-54.4	-0.0272	0	-0.0085	0	-0.0516	0	-0.031	0	-0.1361	0	-0.0529	0	-0.089	0		-54.4	0.160999	0	0.174499	0	0.2202	0	0.195199	0	0.223899	0	0.158099	0	0.241299	0		-54.4	0.0450999	0	9.98783e-05	0	-0.0044	0	-0.0529001	0	-0.0443001	0	-0.0267001	0	-0.0251001	0		-54.4	0.252998
-54.3	-0.0265	0	-0.0089	0	-0.0494	0	-0.0296	0	-0.1349	0	-0.0553	0	-0.0873	0		-54.3	0.164398	0	0.178198	0	0.2218	0	0.197298	0	0.2269	0	0.1609	0	0.243498	0		-54.3	0.0448993	0	-0.00230073	0	-0.0025	0	-0.0528007	0	-0.0431	0	-0.0278	0	-0.0257007	0		-54.3	0.254101
-54.2	-0.0242	0	-0.0096	0	-0.0514	0	-0.0286	0	-0.1339	0	-0.0523	0	-0.0873	0		-54.2	0.1694	0	0.182395	0	0.2278	0	0.202395	0	0.2338	0	0.1662	0	0.248	0		-54.2	0.0443	0	-0.00409634	0	-0.0014	0	-0.0546963	0	-0.0483	0	-0.0296	0	-0.0323	0		-54.2	0.2541
-54.1	-0.0225	0	-0.0092	0	-0.0522	0	-0.0271	0	-0.1345	0	-0.0495	0	-0.0875	0		-54.1	0.1686	0	0.182999	0	0.2328	0	0.2022	0	0.2371	0	0.1635	0	0.2473	0		-54.1	0.0496	0	0.00159438	0	0.0014	0	-0.0517	0	-0.0481	0	-0.0225	0	-0.032	0		-54.1	0.2551
-54	-0.0224	0	-0.012	0	-0.0473	0	-0.0304	0	-0.1343	0	-0.0482	0	-0.0872	0		-54	0.1702	0	0.1836	0	0.2341	0	0.2019	0	0.2366	0	0.1639	0	0.2486	0		-54	0.0511	0	0.005	0	0.0067	0	-0.0507	0	-0.0453	0	-0.02	0	-0.0303	0		-54	0.2515
-53.9	-0.0204	0	-0.0122	0	-0.0455	0	-0.0318	0	-0.1354	0	-0.0454	0	-0.0846	0		-53.9	0.170901	0	0.187101	0	0.2348	0	0.203501	0	0.237001	0	0.164701	0	0.246501	0		-53.9	0.0528982	0	0.00529817	0	0.0031	0	-0.0499018	0	-0.0409018	0	-0.0185018	0	-0.0300018	0		-53.9	0.250902
-53.8	-0.0183	0	-0.0135	0	-0.0465	0	-0.034	0	-0.1348	0	-0.0461	0	-0.0822	0		-53.8	0.1719	0	0.1886	0	0.2372	0	0.204	0	0.2388	0	0.1638	0	0.2442	0		-53.8	0.0520996	0	0.00529963	0	0.0022	0	-0.0475004	0	-0.0414	0	-0.0203	0	-0.0296004	0		-53.8	0.249502
-53.7	-0.0171	0	-0.0134	0	-0.0465	0	-0.0372	0	-0.134	0	-0.0457	0	-0.0802	0		-53.7	0.1683	0	0.186905	0	0.2319	0	0.201705	0	0.2339	0	0.1599	0	0.2382	0		-53.7	0.0527	0	0.0100982	0	0.0045	0	-0.0454018	0	-0.0409	0	-0.0204	0	-0.0256	0		-53.7	0.249
-53.6	-0.015	0	-0.0103	0	-0.0458	0	-0.0374	0	-0.1309	0	-0.0468	0	-0.0805	0		-53.6	0.1709	0	0.1874	0	0.232	0	0.2013	0	0.2357	0	0.1598	0	0.2401	0		-53.6	0.0507	0	0.00950024	0	0.0032	0	-0.0428	0	-0.0383	0	-0.0223	0	-0.0269	0		-53.6	0.2516
-53.5	-0.0139	0	-0.0076	0	-0.0456	0	-0.0395	0	-0.1311	0	-0.0464	0	-0.0799	0		-53.5	0.1694	0	0.1877	0	0.235	0	0.2052	0	0.2354	0	0.1586	0	0.2425	0		-53.5	0.0471	0	0.0113	0	0.0032	0	-0.0431	0	-0.0391	0	-0.026	0	-0.0267	0		-53.5	0.2515
-53.4	-0.0114	0	-0.0063	0	-0.0464	0	-0.0407	0	-0.1334	0	-0.0472	0	-0.0795	0		-53.4	0.168502	0	0.186402	0	0.2332	0	0.203702	0	0.232802	0	0.159202	0	0.242702	0		-53.4	0.0431044	0	0.00910439	0	-0.0012	0	-0.0451956	0	-0.0446956	0	-0.0277956	0	-0.0280956	0		-53.4	0.254701
-53.3	-0.008	0	-0.006	0	-0.0473	0	-0.039	0	-0.1344	0	-0.0512	0	-0.0792	0		-53.3	0.168398	0	0.186598	0	0.2377	0	0.207098	0	0.2365	0	0.1593	0	0.242298	0		-53.3	0.0444979	0	0.0139979	0	-0.000899998	0	-0.0453021	0	-0.0423	0	-0.0271	0	-0.0270021	0		-53.3	0.254699
-53.2	-0.0101	0	-0.0024	0	-0.0483	0	-0.0377	0	-0.1336	0	-0.0495	0	-0.0789	0		-53.2	0.1689	0	0.188	0	0.2414	0	0.2077	0	0.2355	0	0.1611	0	0.2446	0		-53.2	0.0443	0	0.0158967	0	-0.001	0	-0.0447033	0	-0.0367	0	-0.0264	0	-0.0253	0		-53.2	0.2524
-53.1	-0.0092	0	-0.0003	0	-0.0505	0	-0.0336	0	-0.1368	0	-0.0488	0	-0.0808	0		-53.1	0.1699	0	0.1871	0	0.2409	0	0.2085	0	0.2339	0	0.1602	0	0.2443	0		-53.1	0.0457	0	0.0163983	0	-0.0036	0	-0.0434	0	-0.0358	0	-0.0285	0	-0.0256	0		-53.1	0.2547
-53	-0.0101	0	-0.0007	0	-0.049	0	-0.034	0	-0.1372	0	-0.0484	0	-0.0787	0		-53	0.1732	0	0.1889	0	0.2401	0	0.2108	0	0.2323	0	0.1592	0	0.2464	0		-53	0.0447	0	0.0149	0	-0.006	0	-0.0464	0	-0.0365	0	-0.0298	0	-0.0275	0		-53	0.2534
-52.9	-0.0116	0	-3.63798e-12	0	-0.0498	0	-0.0353	0	-0.1349	0	-0.0487	0	-0.0759	0		-52.9	0.1722	0	0.1875	0	0.2434	0	0.2094	0	0.2317	0	0.158	0	0.2478	0		-52.9	0.0467987	0	0.0146987	0	-0.0038	0	-0.0439013	0	-0.0358013	0	-0.0310013	0	-0.0262013	0		-52.9	0.252701
-52.8	-0.012	0	0.0016	0	-0.05	0	-0.0325	0	-0.1327	0	-0.0504	0	-0.0761	0		-52.8	0.169002	0	0.181802	0	0.2441	0	0.206702	0	0.2322	0	0.1565	0	0.245402	0		-52.8	0.0498009	0	0.0145009	0	-0.0028	0	-0.0427991	0	-0.035	0	-0.03	0	-0.0267991	0		-52.8	0.2545
-52.7	-0.013	0	0.0029	0	-0.0506	0	-0.0303	0	-0.1324	0	-0.0497	0	-0.0784	0		-52.7	0.1677	0	0.180401	0	0.2443	0	0.206601	0	0.2328	0	0.1569	0	0.2438	0		-52.7	0.0465	0	0.0122026	0	-0.0053	0	-0.0462974	0	-0.0358	0	-0.0325	0	-0.0273	0		-52.7	0.252
-52.6	-0.0126	0	0.0069	0	-0.0507	0	-0.0295	0	-0.1342	0	-0.0504	0	-0.0783	0		-52.6	0.165	0	0.1825	0	0.2459	0	0.207	0	0.2358	0	0.1556	0	0.2452	0		-52.6	0.0468	0	0.0142004	0	-0.0034	0	-0.0463	0	-0.0328	0	-0.0341	0	-0.0258	0		-52.6	0.2504
-52.5	-0.011	0	0.0087	0	-0.0474	0	-0.0345	0	-0.135	0	-0.0526	0	-0.0764	0		-52.5	0.1661	0	0.1859	0	0.2476	0	0.2084	0	0.2389	0	0.1577	0	0.2453	0		-52.5	0.0449	0	0.0169	0	0.000800001	0	-0.0458	0	-0.0344	0	-0.033	0	-0.0248	0		-52.5	0.2483
-52.4	-0.0084	0	0.0105	0	-0.0445	0	-0.0365	0	-0.1347	0	-0.0492	0	-0.0766	0		-52.4	0.164102	0	0.183402	0	0.2453	0	0.207802	0	0.239502	0	0.157402	0	0.242402	0		-52.4	0.0517943	0	0.0204943	0	0.0061	0	-0.0402057	0	-0.0264057	0	-0.0264057	0	-0.0192057	0		-52.4	0.253498
-52.3	-0.0103	0	0.0133	0	-0.0415	0	-0.0381	0	-0.1371	0	-0.0465	0	-0.0755	0		-52.3	0.160702	0	0.180002	0	0.2434	0	0.208302	0	0.2362	0	0.1578	0	0.240502	0		-52.3	0.057196	0	0.022096	0	0.0113	0	-0.039204	0	-0.0224	0	-0.0221	0	-0.017604	0		-52.3	0.257396
-52.2	-0.0098	0	0.0128	0	-0.0406	0	-0.0376	0	-0.1355	0	-0.0437	0	-0.0746	0		-52.2	0.1566	0	0.173303	0	0.2414	0	0.204003	0	0.2366	0	0.158	0	0.2388	0		-52.2	0.0585	0	0.0233015	0	0.0097	0	-0.0376985	0	-0.0208	0	-0.0284	0	-0.0174	0		-52.2	0.2558
-52.1	-0.0092	0	0.0138	0	-0.0373	0	-0.0405	0	-0.1337	0	-0.0418	0	-0.0782	0		-52.1	0.1533	0	0.167705	0	0.2397	0	0.1949	0	0.2307	0	0.151	0	0.2372	0		-52.1	0.0589	0	0.0259011	0	0.0118	0	-0.0372	0	-0.0216	0	-0.0318	0	-0.0155	0		-52.1	0.255
-52	-0.0097	0	0.0152	0	-0.0356	0	-0.0428	0	-0.1315	0	-0.0383	0	-0.0748	0		-52	0.1474	0	0.1655	0	0.2371	0	0.1865	0	0.2279	0	0.1509	0	0.2325	0		-52	0.0631	0	0.0261	0	0.0166	0	-0.0357	0	-0.0218	0	-0.0281	0	-0.0133	0		-52	0.2551
-51.9	-0.0089	0	0.0175	0	-0.0362	0	-0.0423	0	-0.129	0	-0.0372	0	-0.0725	0		-51.9	0.144905	0	0.160905	0	0.2332	0	0.184905	0	0.226105	0	0.148405	0	0.228905	0		-51.9	0.0616005	0	0.0245005	0	0.0141	0	-0.0359995	0	-0.0214995	0	-0.0288995	0	-0.0102995	0		-51.9	0.259096
-51.8	-0.0117	0	0.0167	0	-0.0376	0	-0.0454	0	-0.1245	0	-0.0322	0	-0.0706	0		-51.8	0.145101	0	0.160001	0	0.2328	0	0.187101	0	0.2284	0	0.1471	0	0.229001	0		-51.8	0.058704	0	0.025004	0	0.0093	0	-0.040596	0	-0.0256	0	-0.0335	0	-0.016896	0		-51.8	0.256302
-51.7	-0.0087	0	0.013	0	-0.0387	0	-0.0477	0	-0.1261	0	-0.0322	0	-0.0654	0		-51.7	0.1455	0	0.162398	0	0.233	0	0.190398	0	0.2316	0	0.1492	0	0.232	0		-51.7	0.0598	0	0.0258001	0	0.0068	0	-0.0381999	0	-0.0226	0	-0.0336	0	-0.0195	0		-51.7	0.2597
-51.6	-0.0091	0	0.0123	0	-0.0402	0	-0.0484	0	-0.1238	0	-0.03	0	-0.0655	0		-51.6	0.1449	0	0.160599	0	0.2332	0	0.1885	0	0.23	0	0.1499	0	0.233	0		-51.6	0.059	0	0.0225015	0	0.0061	0	-0.0399	0	-0.0232	0	-0.0374	0	-0.0211	0		-51.6	0.2609
-51.5	-0.0124	0	0.0127	0	-0.0422	0	-0.0502	0	-0.1238	0	-0.0297	0	-0.0641	0		-51.5	0.1426	0	0.1589	0	0.2308	0	0.1873	0	0.2278	0	0.1503	0	0.2329	0		-51.5	0.0612	0	0.0233	0	0.0047	0	-0.0396	0	-0.0261	0	-0.0377	0	-0.0231	0		-51.5	0.2602
-51.4	-0.0116	0	0.0136	0	-0.0422	0	-0.0513	0	-0.1224	0	-0.03	0	-0.0658	0		-51.4	0.138602	0	0.160502	0	0.2282	0	0.187002	0	0.226202	0	0.148302	0	0.231602	0		-51.4	0.0589018	0	0.0218018	0	0.0042	0	-0.0417982	0	-0.0304982	0	-0.0343982	0	-0.0288982	0		-51.4	0.259802
-51.3	-0.01	0	0.0159	0	-0.044	0	-0.0542	0	-0.1244	0	-0.0294	0	-0.0658	0		-51.3	0.142699	0	0.162399	0	0.2273	0	0.189599	0	0.2257	0	0.1497	0	0.233399	0		-51.3	0.0593006	0	0.0214006	0	0.0044	0	-0.0408994	0	-0.0307	0	-0.0327	0	-0.0302994	0		-51.3	0.259401
-51.2	-0.0133	0	0.0165	0	-0.0462	0	-0.0552	0	-0.1257	0	-0.0281	0	-0.0654	0		-51.2	0.143	0	0.159002	0	0.2272	0	0.189502	0	0.2218	0	0.1478	0	0.229	0		-51.2	0.0569	0	0.0201011	0	0.0022	0	-0.0436989	0	-0.0321	0	-0.0307	0	-0.0298	0		-51.2	0.2601
-51.1	-0.0156	0	0.0144	0	-0.0459	0	-0.0532	0	-0.1251	0	-0.0296	0	-0.0635	0		-51.1	0.1431	0	0.1596	0	0.2253	0	0.1918	0	0.2212	0	0.1496	0	0.2258	0		-51.1	0.0556	0	0.0216002	0	0.004	0	-0.0456	0	-0.0301	0	-0.0329	0	-0.0297	0		-51.1	0.2624
-51	-0.0171	0	0.0156	0	-0.0443	0	-0.0545	0	-0.1231	0	-0.0279	0	-0.0638	0		-51	0.143	0	0.1608	0	0.2253	0	0.1909	0	0.2242	0	0.1491	0	0.2276	0		-51	0.0543	0	0.0237	0	0.0046	0	-0.0412	0	-0.0301	0	-0.0333	0	-0.0298	0		-51	0.2592
-50.9	-0.0195	0	0.0166	0	-0.0426	0	-0.0566	0	-0.1215	0	-0.0259	0	-0.0623	0		-50.9	0.142205	0	0.153105	0	0.2196	0	0.186705	0	0.221005	0	0.144405	0	0.226205	0		-50.9	0.0536011	0	0.0207011	0	0.0036	0	-0.0406989	0	-0.0299989	0	-0.0345989	0	-0.0340989	0		-50.9	0.261301
-50.8	-0.0173	0	0.0151	0	-0.0412	0	-0.0566	0	-0.1205	0	-0.0226	0	-0.0612	0		-50.8	0.1463	0	0.1514	0	0.2166	0	0.1834	0	0.2195	0	0.1463	0	0.2251	0		-50.8	0.0528005	0	0.0162005	0	0.0026	0	-0.0395995	0	-0.0303	0	-0.0316	0	-0.0323995	0		-50.8	0.259503
-50.7	-0.0167	0	0.0112	0	-0.0408	0	-0.0572	0	-0.1186	0	-0.019	0	-0.062	0		-50.7	0.148	0	0.1519	0	0.2145	0	0.1814	0	0.2182	0	0.1489	0	0.2254	0		-50.7	0.0539	0	0.0135971	0	0.0076	0	-0.0383029	0	-0.0276	0	-0.0281	0	-0.0292	0		-50.7	0.2577
-50.6	-0.0167	0	0.0128	0	-0.0416	0	-0.0562	0	-0.1216	0	-0.0188	0	-0.0643	0		-50.6	0.1416	0	0.149603	0	0.2106	0	0.1777	0	0.2131	0	0.1479	0	0.2229	0		-50.6	0.0496	0	0.00750464	0	0.0012	0	-0.0406	0	-0.0321	0	-0.0326	0	-0.0358	0		-50.6	0.2535
-50.5	-0.0182	0	0.0129	0	-0.0431	0	-0.0558	0	-0.1227	0	-0.0186	0	-0.0659	0		-50.5	0.1417	0	0.1482	0	0.2104	0	0.1746	0	0.2125	0	0.1478	0	0.225	0		-50.5	0.0514	0	0.0102	0	0.0018	0	-0.0406	0	-0.0316	0	-0.0297	0	-0.0357	0		-50.5	0.2522
-50.4	-0.0186	0	0.0124	0	-0.043	0	-0.0556	0	-0.1226	0	-0.0213	0	-0.0663	0		-50.4	0.142699	0	0.149599	0	0.2115	0	0.176999	0	0.213499	0	0.146599	0	0.226699	0		-50.4	0.049603	0	0.00980305	0	-0.0022	0	-0.043397	0	-0.033497	0	-0.029997	0	-0.037597	0		-50.4	0.254099
-50.3	-0.0204	0	0.0101	0	-0.0449	0	-0.0571	0	-0.1208	0	-0.0209	0	-0.0681	0		-50.3	0.140702	0	0.149202	0	0.2115	0	0.175202	0	0.2095	0	0.1451	0	0.223002	0		-50.3	0.0498984	0	0.0100984	0	-0.0035	0	-0.0395016	0	-0.0307	0	-0.0253	0	-0.0376016	0		-50.3	0.2531
-50.2	-0.0176	0	0.009	0	-0.0438	0	-0.0543	0	-0.1227	0	-0.0196	0	-0.0663	0		-50.2	0.1402	0	0.149002	0	0.2101	0	0.175302	0	0.2078	0	0.1394	0	0.2207	0		-50.2	0.0555	0	0.0121963	0	-0.0009	0	-0.0347037	0	-0.0276	0	-0.0226	0	-0.0349	0		-50.2	0.2484
-50.1	-0.0187	0	0.0092	0	-0.046	0	-0.0491	0	-0.1245	0	-0.0174	0	-0.0679	0		-50.1	0.1399	0	0.1474	0	0.2086	0	0.177	0	0.2108	0	0.1375	0	0.2193	0		-50.1	0.0622	0	0.0171944	0	0.003	0	-0.0279	0	-0.0206	0	-0.019	0	-0.0298	0		-50.1	0.2513
-50	-0.0163	0	0.0081	0	-0.0499	0	-0.0483	0	-0.1253	0	-0.0184	0	-0.0661	0		-50	0.1401	0	0.1509	0	0.208	0	0.179	0	0.2114	0	0.1391	0	0.2234	0		-50	0.0656	0	0.0196	0	0.0036	0	-0.0273	0	-0.0181	0	-0.0187	0	-0.0276	0		-50	0.2524
-49.9	-0.0155	0	0.0058	0	-0.0523	0	-0.0495	0	-0.1258	0	-0.0185	0	-0.0639	0		-49.9	0.137599	0	0.152099	0	0.2117	0	0.179399	0	0.210399	0	0.140599	0	0.225899	0		-49.9	0.0630001	0	0.0183001	0	0.0051	0	-0.0312999	0	-0.0192999	0	-0.0218999	0	-0.0333999	0		-49.9	0.255098
-49.8	-0.0155	0	0.005	0	-0.0529	0	-0.0484	0	-0.1267	0	-0.0171	0	-0.0652	0		-49.8	0.134199	0	0.152099	0	0.2139	0	0.176299	0	0.2131	0	0.141	0	0.227499	0		-49.8	0.0609005	0	0.0155005	0	0.0075	0	-0.0328995	0	-0.0214	0	-0.022	0	-0.0367995	0		-49.8	0.2535
-49.7	-0.0169	0	0.0073	0	-0.0525	0	-0.0451	0	-0.1276	0	-0.0152	0	-0.0629	0		-49.7	0.1317	0	0.151601	0	0.2106	0	0.172601	0	0.212	0	0.1404	0	0.2249	0		-49.7	0.0594	0	0.0158017	0	0.0046	0	-0.0357983	0	-0.0214	0	-0.0216	0	-0.0365	0		-49.7	0.2548
-49.6	-0.018	0	0.0089	0	-0.0506	0	-0.0444	0	-0.1283	0	-0.0168	0	-0.0622	0		-49.6	0.1297	0	0.147703	0	0.2061	0	0.1717	0	0.2085	0	0.1357	0	0.2219	0		-49.6	0.0626	0	0.0186969	0	0.0068	0	-0.0296	0	-0.0145	0	-0.0174	0	-0.0314	0		-49.6	0.251
-49.5	-0.0163	0	0.0104	0	-0.0499	0	-0.0454	0	-0.1262	0	-0.0165	0	-0.0656	0		-49.5	0.1302	0	0.1459	0	0.2073	0	0.1721	0	0.2071	0	0.1365	0	0.2218	0		-49.5	0.0645	0	0.0216	0	0.0106	0	-0.0272	0	-0.0122	0	-0.0141	0	-0.0281	0		-49.5	0.2542
-49.4	-0.0185	0	0.0106	0	-0.0486	0	-0.045	0	-0.1257	0	-0.0188	0	-0.0623	0		-49.4	0.128901	0	0.146601	0	0.2057	0	0.171601	0	0.204401	0	0.137601	0	0.223501	0		-49.4	0.0646987	0	0.0236987	0	0.0107	0	-0.0259013	0	-0.0128013	0	-0.0127013	0	-0.0292013	0		-49.4	0.253801
-49.3	-0.0193	0	0.0098	0	-0.0473	0	-0.0481	0	-0.1243	0	-0.0214	0	-0.0613	0		-49.3	0.122604	0	0.141104	0	0.204	0	0.167304	0	0.1997	0	0.1353	0	0.220804	0		-49.3	0.0583053	0	0.0195053	0	0.0076	0	-0.0291947	0	-0.017	0	-0.0175	0	-0.0322947	0		-49.3	0.244507
-49.2	-0.0109	0	0.0095	0	-0.0473	0	-0.0452	0	-0.1215	0	-0.0221	0	-0.0602	0		-49.2	0.1475	0	0.155782	0	0.2199	0	0.181982	0	0.2146	0	0.1492	0	0.2369	0		-49.2	0.0753	0	0.0263918	0	0.0114	0	-0.0220082	0	-0.01	0	-0.0101	0	-0.0219	0		-49.2	0.2596
-49.1	-0.0109	0	0.0114	0	-0.046	0	-0.05	0	-0.1221	0	-0.023	0	-0.056	0		-49.1	0.1479	0	0.160999	0	0.2199	0	0.1826	0	0.212	0	0.152	0	0.2366	0		-49.1	0.0783	0	0.0268972	0	0.0144	0	-0.0196	0	-0.0102	0	-0.0089	0	-0.019	0		-49.1	0.2646
-49	-0.0134	0	0.0138	0	-0.0431	0	-0.0519	0	-0.121	0	-0.0203	0	-0.0552	0		-49	0.1509	0	0.1603	0	0.2211	0	0.1872	0	0.2127	0	0.1534	0	0.2348	0		-49	0.0785	0	0.0291	0	0.0164	0	-0.0165	0	-0.0078	0	-0.0046	0	-0.0182	0		-49	0.2603
-48.9	-0.0176	0	0.0181	0	-0.0465	0	-0.05	0	-0.1238	0	-0.0203	0	-0.0566	0		-48.9	0.154096	0	0.158596	0	0.2171	0	0.192296	0	0.213696	0	0.153896	0	0.238296	0		-48.9	0.0796965	0	0.0334965	0	0.0133	0	-0.0140035	0	-0.00570354	0	-0.00190354	0	-0.0154035	0		-48.9	0.263299
-48.8	-0.0136	0	0.0191	0	-0.0471	0	-0.0487	0	-0.1231	0	-0.0223	0	-0.0562	0		-48.8	0.155499	0	0.161799	0	0.2169	0	0.190899	0	0.2144	0	0.1507	0	0.239499	0		-48.8	0.0771983	0	0.0335983	0	0.0133	0	-0.0149017	0	-0.0083	0	-0.0018	0	-0.0143017	0		-48.8	0.258802
-48.7	-0.0132	0	0.0191	0	-0.0463	0	-0.0496	0	-0.1252	0	-0.0233	0	-0.0591	0		-48.7	0.1549	0	0.158903	0	0.2127	0	0.188403	0	0.2102	0	0.1453	0	0.239	0		-48.7	0.0816	0	0.0305999	0	0.013	0	-0.0137001	0	-0.0085	0	-0.0018	0	-0.0157	0		-48.7	0.2579
-48.6	-0.0152	0	0.0214	0	-0.0483	0	-0.0482	0	-0.1259	0	-0.0249	0	-0.055	0		-48.6	0.1597	0	0.153397	0	0.2151	0	0.19	0	0.2127	0	0.1503	0	0.239	0		-48.6	0.0804	0	0.0325004	0	0.0074	0	-0.0083	0	-0.0086	0	-0.005	0	-0.0145	0		-48.6	0.2549
-48.5	-0.0174	0	0.0242	0	-0.0473	0	-0.0504	0	-0.1297	0	-0.0223	0	-0.0515	0		-48.5	0.1591	0	0.1554	0	0.216	0	0.187	0	0.2147	0	0.1536	0	0.2389	0		-48.5	0.0802	0	0.0254	0	0.0028	0	-0.0117	0	-0.0099	0	-0.01	0	-0.0186	0		-48.5	0.2568
-48.4	-0.0191	0	0.0267	0	-0.0484	0	-0.0477	0	-0.1273	0	-0.024	0	-0.0521	0		-48.4	0.161796	0	0.157896	0	0.215	0	0.191196	0	0.214796	0	0.155496	0	0.241496	0		-48.4	0.0786004	0	0.0273004	0	0.0027	0	-0.00559963	0	-0.00359963	0	-0.00829963	0	-0.0158996	0		-48.4	0.257694
-48.3	-0.021	0	0.0291	0	-0.0479	0	-0.0437	0	-0.1244	0	-0.0257	0	-0.0488	0		-48.3	0.159403	0	0.154903	0	0.2128	0	0.187703	0	0.2127	0	0.1519	0	0.239203	0		-48.3	0.085396	0	0.026796	0	0.0089	0	-0.00360403	0	0.000199999	0	-0.0024	0	-0.00960403	0		-48.3	0.253502
-48.2	-0.0256	0	0.0303	0	-0.0501	0	-0.0429	0	-0.1228	0	-0.0237	0	-0.0513	0		-48.2	0.1572	0	0.157502	0	0.2091	0	0.186302	0	0.2104	0	0.1526	0	0.2402	0		-48.2	0.0898	0	0.0278996	0	0.007	0	-0.00280037	0	0.000600001	0	-0.0014	0	-0.0104	0		-48.2	0.2499
-48.1	-0.0231	0	0.028	0	-0.0502	0	-0.0379	0	-0.1268	0	-0.0221	0	-0.0498	0		-48.1	0.1516	0	0.150607	0	0.2025	0	0.1795	0	0.2056	0	0.1502	0	0.2319	0		-48.1	0.0925	0	0.0231023	0	0.0042	0	-0.0037	0	-0.0009	0	-0.0037	0	-0.015	0		-48.1	0.2503
-48	-0.0229	0	0.0249	0	-0.049	0	-0.0382	0	-0.125	0	-0.0184	0	-0.0481	0		-48	0.1479	0	0.1499	0	0.198	0	0.177	0	0.2005	0	0.1467	0	0.227	0		-48	0.0951	0	0.0227	0	0.0065	0	-0.0064	0	-0.0019	0	-0.0025	0	-0.0227	0		-48	0.2467
-47.9	-0.0216	0	0.0196	0	-0.0485	0	-0.04	0	-0.1173	0	-0.0203	0	-0.0506	0		-47.9	0.1476	0	0.1525	0	0.1975	0	0.174	0	0.1996	0	0.1492	0	0.2275	0		-47.9	0.097298	0	0.029198	0	0.0074	0	-0.00300195	0	-0.000801952	0	0.00349805	0	-0.021602	0		-47.9	0.253793
-47.8	-0.0208	0	0.0211	0	-0.0476	0	-0.0429	0	-0.121	0	-0.0184	0	-0.052	0		-47.8	0.145104	0	0.152204	0	0.1903	0	0.169804	0	0.1962	0	0.1462	0	0.225704	0		-47.8	0.100803	0	0.0214032	0	0.005	0	-0.00569683	0	-0.000799999	0	0.0048	0	-0.0199968	0		-47.8	0.2568
-47.7	-0.0175	0	0.0177	0	-0.0478	0	-0.0478	0	-0.1175	0	-0.017	0	-0.0528	0		-47.7	0.143	0	0.149598	0	0.19	0	0.170498	0	0.1952	0	0.1478	0	0.2266	0		-47.7	0.0935	0	0.0133035	0	-0.004	0	-0.00599646	0	-0.0057	0	-0.0005	0	-0.029	0		-47.7	0.2528
-47.6	-0.0102	0	0.0079	0	-0.0472	0	-0.0393	0	-0.1177	0	-0.0067	0	-0.0476	0		-47.6	0.1495	0	0.157493	0	0.1977	0	0.1723	0	0.1938	0	0.1563	0	0.2335	0		-47.6	0.0925	0	0.0131022	0	-0.0014	0	-0.0038	0	-0.0033	0	-0.0024	0	-0.0325	0		-47.6	0.2579
-47.5	-0.0135	0	0.0074	0	-0.0488	0	-0.0398	0	-0.1114	0	-0.0115	0	-0.0462	0		-47.5	0.1532	0	0.152	0	0.1909	0	0.1793	0	0.1897	0	0.1495	0	0.2379	0		-47.5	0.093	0	0.0064	0	-0.0007	0	-0.006	0	-9.99997e-05	0	3.09228e-10	0	-0.0289	0		-47.5	0.2475
-47.4	-0.0197	0	0.0023	0	-0.0487	0	-0.0411	0	-0.1154	0	-0.0138	0	-0.0487	0		-47.4	0.154702	0	0.156002	0	0.1857	0	0.184602	0	0.184702	0	0.148902	0	0.236702	0		-47.4	0.092599	0	0.010199	0	-0.0051	0	-0.010101	0	-0.000700975	0	0.00699902	0	-0.028001	0		-47.4	0.249497
-47.3	-0.0091	0	0.0016	0	-0.0448	0	-0.0352	0	-0.1237	0	-0.02	0	-0.0517	0		-47.3	0.166893	0	0.165293	0	0.1919	0	0.184593	0	0.1827	0	0.154	0	0.242093	0		-47.3	0.0913897	0	0.0109897	0	0.0123	0	0.00258974	0	0.0167	0	0.0127	0	-0.0194103	0		-47.3	0.252293
-47.2	-0.0079	0	0.0077	0	-0.0377	0	-0.0339	0	-0.1248	0	-0.027	0	-0.0537	0		-47.2	0.1689	0	0.169699	0	0.1939	0	0.186799	0	0.1742	0	0.153	0	0.2373	0		-47.2	0.0973	0	0.0121961	0	0.0172	0	0.00279609	0	0.0193	0	0.0175	0	-0.0137	0		-47.2	0.2547
-47.1	-0.0006	0	-0.0004	0	-0.0356	0	-0.0346	0	-0.1274	0	-0.0273	0	-0.0537	0		-47.1	0.1724	0	0.169098	0	0.1898	0	0.1861	0	0.1755	0	0.1574	0	0.2396	0		-47.1	0.1098	0	0.0240939	0	0.0149	0	0.0091	0	0.0307	0	0.0196	0	-0.0106	0		-47.1	0.2569
-47	0.0052	0	0.0044	0	-0.0259	0	-0.0258	0	-0.1276	0	-0.0237	0	-0.0568	0		-47	0.1765	0	0.178	0	0.1926	0	0.1847	0	0.18	0	0.172	0	0.2441	0		-47	0.1206	0	0.027	0	0.0302	0	0.0315	0	0.0462	0	0.0289	0	0.0095	0		-47	0.2646
-46.9	0.0078	0	-0.0031	0	-0.036	0	-0.0226	0	-0.1232	0	-0.0234	0	-0.0639	0		-46.9	0.181479	0	0.206279	0	0.2076	0	0.207179	0	0.198379	0	0.186479	0	0.263279	0		-46.9	0.119501	0	0.0306006	0	0.0256	0	0.0349006	0	0.0461006	0	0.0246006	0	0.00450061	0		-46.9	0.2667
-46.8	0.0129	0	0.002	0	-0.0528	0	-0.0113	0	-0.129	0	-0.0263	0	-0.0595	0		-46.8	0.201895	0	0.207895	0	0.2262	0	0.210995	0	0.1948	0	0.1942	0	0.270195	0		-46.8	0.134687	0	0.0484869	0	0.0401	0	0.0362869	0	0.0602	0	0.0393	0	0.0200869	0		-46.8	0.289489
-46.7	0.032	0	-0.0017	0	-0.0514	0	-0.006	0	-0.1296	0	-0.0254	0	-0.0606	0		-46.7	0.2011	0	0.229286	0	0.2495	0	0.226186	0	0.2011	0	0.1981	0	0.2853	0		-46.7	0.1327	0	0.0516017	0	0.0399	0	0.0308017	0	0.063	0	0.0423	0	0.0202	0		-46.7	0.2927
-46.6	0.0389	0	0.0029	0	-0.0479	0	-0.024	0	-0.1189	0	-0.0253	0	-0.0503	0		-46.6	0.2287	0	0.243169	0	0.2751	0	0.2537	0	0.2168	0	0.2182	0	0.3108	0		-46.6	0.1219	0	0.0603053	0	0.0337	0	0.0143	0	0.06	0	0.0304	0	0.0104	0		-46.6	0.3149
-46.5	0.049	0	0.0049	0	-0.0366	0	-0.0364	0	-0.1141	0	-0.03	0	-0.0467	0		-46.5	0.2704	0	0.2609	0	0.2728	0	0.2631	0	0.2174	0	0.227	0	0.3133	0		-46.5	0.1589	0	0.0658	0	0.0521	0	0.0169	0	0.075	0	0.0398	0	0.0233	0		-46.5	0.3336
-46.4	0.1097	0	0.0103	0	-0.0216	0	-0.0276	0	-0.1117	0	-0.0322	0	-0.059	0		-46.4	-0.0558211	0	-0.141521	0	-0.1177	0	-0.127221	0	-0.181321	0	-0.148421	0	-0.0798211	0		-46.4	0.187005	0	0.0814046	0	0.0481	0	0.0357046	0	0.0813046	0	0.0509046	0	0.0205046	0		-46.4	0.353499
-46.3	0.1486	0	0.0155	0	-0.0237	0	-0.0376	0	-0.1166	0	-0.0091	0	-0.0647	0		-46.3	-0.0449905	0	-0.61429	0	-0.645	0	-0.61629	0	-0.6775	0	-0.6452	0	-0.58899	0		-46.3	0.0377762	0	0.188176	0	0.1439	0	0.158376	0	0.1838	0	0.1631	0	0.137176	0		-46.3	-0.289427
-46.2	0.4276	0	0.0151	0	-0.0322	0	-0.0614	0	-0.1058	0	-0.0183	0	-0.0641	0		-46.2	0.6753	0	0.761107	0	0.3334	0	0.361407	0	0.2986	0	0.3323	0	0.395	0		-46.2	-0.7298	0	-0.770958	0	-0.7675	0	-0.788258	0	-0.741	0	-0.7846	0	-0.7803	0		-46.2	0.4373
-46.1	0.1971	0	0.7983	0	-0.0486	0	-0.0251	0	-0.1189	0	-0.0026	0	-0.0748	0		-46.1	0.2195	0	1.52969	0	0.387	0	0.4552	0	0.3902	0	0.4073	0	0.4857	0		-46.1	0.4948	0	0.294856	0	-0.4586	0	-0.384	0	-0.4233	0	-0.4201	0	-0.4183	0		-46.1	0.2389
-46	0.0571	0	2.099	0	0.782	0	0.574	0	-0.1566	0	0.0688	0	-0.0713	0		-46	-1.5662	0	0.1201	0	0.8384	0	0.8078	0	0.1877	0	0.1688	0	0.2161	0		-46	0.2539	0	0.2103	0	0.5262	0	-0.3447	0	-0.239	0	-0.186	0	-0.1712	0		-46	0.3398
-45.9	0.2039	0	-2.4554	0	1.9671	0	0.4187	0	0.4407	0	0.7442	0	-0.1382	0		-45.9	-0.639488	0	-1.19869	0	-1.0389	0	-0.899188	0	-0.409888	0	-0.394388	0	-0.937888	0		-45.9	-0.889152	0	-0.895152	0	-0.9415	0	-0.854052	0	-0.804652	0	-0.813152	0	-1.42075	0		-45.9	-1.55863
-45.8	1.2217	0	-0.8732	0	-2.7239	0	0.3796	0	0.2045	0	0.4202	0	0.4554	0		-45.8	2.1982	0	1.1844	0	1.4143	0	1.3144	0	1.423	0	1.354	0	2.0111	0		-45.8	2.29009	0	0.492592	0	1.4641	0	1.47149	0	1.3226	0	1.288	0	1.46839	0		-45.8	3.03772
-45.7	-1.4401	0	1.7927	0	-1.1176	0	-0.1468	0	0.2271	0	0.354	0	0.2862	0		-45.7	-1.5569	0	0.914285	0	-0.1795	0	-0.664915	0	-0.3978	0	-0.5151	0	-0.2802	0		-45.7	-0.9309	0	1.41666	0	0.1201	0	-0.136035	0	0.2319	0	0.2318	0	0.2231	0		-45.7	-1.2407
-45.6	0.1273	0	-1.4986	0	1.7482	0	1.2326	0	-0.3029	0	-0.1441	0	0.177	0		-45.6	0.0472	0	-1.91254	0	1.0507	0	0.4646	0	-0.5372	0	-0.7012	0	-0.3891	0		-45.6	0.1085	0	-0.999661	0	1.498	0	0.9035	0	-0.296	0	-0.2401	0	0.2481	0		-45.6	0.1156
-45.5	0.1247	0	0.0992	0	-1.5691	0	-0.3543	0	1.0445	0	1.0544	0	-0.3754	0		-45.5	0.114	0	0.2234	0	-1.9874	0	-0.9002	0	0.7204	0	0.6737	0	-0.6055	0		-45.5	0.2134	0	-0.0443	0	-1.1219	0	0.0986	0	0.9928	0	0.9958	0	-0.2497	0		-45.5	0.1815
-45.4	0.0117	0	0.1667	0	0.0929	0	-0.4455	0	-0.9606	0	-0.7705	0	0.9821	0		-45.4	0.0797499	0	0.0620499	0	0.1474	0	-0.37105	0	-0.99585	0	-1.11955	0	0.48955	0		-45.4	0.0627344	0	0.167434	0	0.0975	0	-0.335766	0	-0.215466	0	-0.409866	0	0.803134	0		-45.4	0.297507
-45.3	0.1629	0	0.1865	0	0.2009	0	0.2439	0	-0.4296	0	-0.3074	0	-0.3555	0		-45.3	0.111796	0	0.0854957	0	0.0764	0	0.284896	0	-0.156	0	-0.2809	0	-0.837404	0		-45.3	0.0783989	0	0.0132989	0	0.049	0	0.0471989	0	-0.3712	0	-0.4149	0	-0.0569011	0		-45.3	0.334581
-45.2	0.1863	0	0.1584	0	0.2302	0	0.2546	0	0.0532	0	0.1519	0	-0.5032	0		-45.2	0.0829	0	0.133479	0	0.2103	0	0.313979	0	0.3284	0	0.0391	0	-0.2813	0		-45.2	0.1087	0	0.0427697	0	-0.0284	0	0.15937	0	0.0929	0	0.0714	0	-0.4836	0		-45.2	0.3196
-45.1	0.1675	0	0.2065	0	0.2118	0	0.1988	0	0.1482	0	0.183	0	0.1694	0		-45.1	0.0626	0	0.133578	0	0.1434	0	0.2257	0	0.2092	0	0.2391	0	0.3398	0		-45.1	0.0812	0	0.0612972	0	0.0885	0	0.1541	0	0.1411	0	0.11	0	0.0151	0		-45.1	0.2635
-45	0.1706	0	0.2243	0	0.2146	0	0.2602	0	0.0355	0	0.1541	0	0.2157	0		-45	0.0559	0	0.132	0	0.1827	0	0.2184	0	0.3396	0	0.2361	0	0.3141	0		-45	0.0759	0	0.073	0	0.1466	0	0.1402	0	0.2443	0	0.1301	0	0.1483	0		-45	0.2415
-44.9	0.1572	0	0.2149	0	0.2281	0	0.2713	0	0.1489	0	0.1703	0	0.2045	0		-44.9	0.0356894	0	0.138189	0	0.1853	0	0.224489	0	0.304489	0	0.176389	0	0.262889	0		-44.9	0.0626966	0	0.0646966	0	0.1319	0	0.125597	0	0.201197	0	0.180697	0	0.156297	0		-44.9	0.241697
-44.8	0.1836	0	0.218	0	0.244	0	0.2834	0	0.2011	0	0.2114	0	0.2358	0		-44.8	0.0363918	0	0.147592	0	0.1888	0	0.245192	0	0.3033	0	0.1868	0	0.287792	0		-44.8	0.0594018	0	0.0700018	0	0.1296	0	0.130402	0	0.188	0	0.1788	0	0.168502	0		-44.8	0.256684
-44.7	0.1667	0	0.2142	0	0.2381	0	0.3092	0	0.2338	0	0.2406	0	0.2955	0		-44.7	0.0163	0	0.165889	0	0.1921	0	0.251889	0	0.2959	0	0.1758	0	0.2713	0		-44.7	0.0538	0	0.0709011	0	0.12	0	0.126501	0	0.1671	0	0.1822	0	0.1613	0		-44.7	0.2316
-44.6	0.1702	0	0.2366	0	0.2407	0	0.3145	0	0.2417	0	0.255	0	0.3344	0		-44.6	0.0238	0	0.157299	0	0.1816	0	0.221	0	0.2942	0	0.1741	0	0.2652	0		-44.6	0.0433	0	0.0880886	0	0.1376	0	0.1334	0	0.1694	0	0.1953	0	0.1635	0		-44.6	0.2133
-44.5	0.1731	0	0.2405	0	0.2462	0	0.3318	0	0.2575	0	0.2526	0	0.3437	0		-44.5	0.0296	0	0.1631	0	0.202	0	0.2109	0	0.3153	0	0.1677	0	0.2619	0		-44.5	0.0478	0	0.1027	0	0.1532	0	0.1497	0	0.2073	0	0.2325	0	0.1929	0		-44.5	0.2141
-44.4	0.172	0	0.2367	0	0.259	0	0.339	0	0.2778	0	0.2668	0	0.3364	0		-44.4	0.0175012	0	0.145901	0	0.196	0	0.179101	0	0.312801	0	0.148301	0	0.240201	0		-44.4	0.0620787	0	0.106479	0	0.1598	0	0.151179	0	0.208979	0	0.247479	0	0.211279	0		-44.4	0.212674
-44.3	0.1645	0	0.253	0	0.2799	0	0.353	0	0.2912	0	0.2795	0	0.346	0		-44.3	0.00471209	0	0.105912	0	0.19	0	0.171612	0	0.2837	0	0.1237	0	0.226212	0		-44.3	0.0656926	0	0.118293	0	0.1481	0	0.163393	0	0.2151	0	0.2422	0	0.210593	0		-44.3	0.238578
-44.2	0.1639	0	0.2662	0	0.2926	0	0.3478	0	0.3045	0	0.2891	0	0.3677	0		-44.2	-0.0091	0	0.113095	0	0.1892	0	0.178495	0	0.2759	0	0.1217	0	0.217	0		-44.2	0.0527	0	0.111593	0	0.1514	0	0.176893	0	0.2105	0	0.2334	0	0.2273	0		-44.2	0.2446
-44.1	0.1553	0	0.2762	0	0.2975	0	0.3569	0	0.3027	0	0.3125	0	0.3746	0		-44.1	-0.0175	0	0.116191	0	0.2019	0	0.1642	0	0.2662	0	0.1119	0	0.2306	0		-44.1	0.0589	0	0.124977	0	0.1549	0	0.2036	0	0.2358	0	0.2404	0	0.2549	0		-44.1	0.235
-44	0.1489	0	0.2745	0	0.2988	0	0.3647	0	0.2978	0	0.3151	0	0.3704	0		-44	-0.0058	0	0.1181	0	0.2054	0	0.1784	0	0.2637	0	0.1342	0	0.2251	0		-44	0.0528	0	0.1172	0	0.1382	0	0.2161	0	0.2334	0	0.2498	0	0.2623	0		-44	0.2321
-43.9	0.1478	0	0.2762	0	0.3174	0	0.366	0	0.304	0	0.3319	0	0.3672	0		-43.9	-0.00401989	0	0.12908	0	0.1996	0	0.18778	0	0.27848	0	0.13888	0	0.22098	0		-43.9	0.0505919	0	0.116392	0	0.1246	0	0.200792	0	0.229492	0	0.259192	0	0.262892	0		-43.9	0.225993
-43.8	0.1418	0	0.2818	0	0.3168	0	0.3662	0	0.304	0	0.3445	0	0.377	0		-43.8	-0.00151391	0	0.134086	0	0.2101	0	0.192886	0	0.2805	0	0.1457	0	0.217986	0		-43.8	0.0479844	0	0.117384	0	0.1294	0	0.219084	0	0.2204	0	0.2539	0	0.268684	0		-43.8	0.233686
-43.7	0.1483	0	0.2706	0	0.3237	0	0.3711	0	0.3029	0	0.349	0	0.3916	0		-43.7	-0.000299987	0	0.143489	0	0.2046	0	0.175789	0	0.2802	0	0.1465	0	0.2236	0		-43.7	0.0502	0	0.116091	0	0.1304	0	0.219691	0	0.2244	0	0.2596	0	0.2881	0		-43.7	0.2367
-43.6	0.1394	0	0.2766	0	0.3283	0	0.383	0	0.3049	0	0.3641	0	0.3995	0		-43.6	-0.0029	0	0.142098	0	0.1991	0	0.1681	0	0.2691	0	0.142	0	0.2259	0		-43.6	0.0507	0	0.119086	0	0.1296	0	0.2305	0	0.2446	0	0.2691	0	0.295	0		-43.6	0.222
-43.5	0.1387	0	0.279	0	0.3292	0	0.3794	0	0.2924	0	0.3688	0	0.4025	0		-43.5	-0.0022	0	0.1323	0	0.1955	0	0.1868	0	0.2673	0	0.1393	0	0.2242	0		-43.5	0.0407	0	0.1093	0	0.1229	0	0.2212	0	0.2419	0	0.2633	0	0.2975	0		-43.5	0.2174
-43.4	0.1403	0	0.2762	0	0.3373	0	0.3761	0	0.2978	0	0.3768	0	0.3973	0		-43.4	0.0148802	0	0.13658	0	0.2085	0	0.18798	0	0.28928	0	0.14678	0	0.23608	0		-43.4	0.0479859	0	0.121086	0	0.1338	0	0.237186	0	0.246586	0	0.276186	0	0.308886	0		-43.4	0.227083
-43.3	0.1411	0	0.264	0	0.3494	0	0.3868	0	0.3007	0	0.3661	0	0.4014	0		-43.3	0.0180926	0	0.144693	0	0.2001	0	0.183893	0	0.2893	0	0.1663	0	0.247993	0		-43.3	0.0278024	0	0.121802	0	0.1332	0	0.230902	0	0.2518	0	0.2679	0	0.307702	0		-43.3	0.223094
-43.2	0.135	0	0.2657	0	0.3529	0	0.3771	0	0.3071	0	0.3797	0	0.4064	0		-43.2	0.0145	0	0.133108	0	0.1853	0	0.176508	0	0.2786	0	0.1575	0	0.2266	0		-43.2	0.0297	0	0.127292	0	0.1306	0	0.226092	0	0.2564	0	0.2712	0	0.308	0		-43.2	0.225
-43.1	0.1338	0	0.2552	0	0.344	0	0.3802	0	0.306	0	0.3867	0	0.4129	0		-43.1	0.013	0	0.124205	0	0.1788	0	0.1752	0	0.2699	0	0.1484	0	0.2199	0		-43.1	0.0264	0	0.1174	0	0.1225	0	0.2234	0	0.2605	0	0.2587	0	0.3102	0		-43.1	0.2212
-43	0.1364	0	0.2613	0	0.3385	0	0.381	0	0.3083	0	0.4011	0	0.4132	0		-43	0.0043	0	0.121	0	0.1725	0	0.1581	0	0.2657	0	0.1443	0	0.2145	0		-43	0.0303	0	0.1192	0	0.1367	0	0.2301	0	0.2638	0	0.2678	0	0.3222	0		-43	0.232
-42.9	0.1296	0	0.2651	0	0.3376	0	0.3938	0	0.309	0	0.4083	0	0.4128	0		-42.9	0.010089	0	0.131689	0	0.1814	0	0.172689	0	0.273389	0	0.152989	0	0.224289	0		-42.9	0.0287854	0	0.119485	0	0.1504	0	0.237985	0	0.280485	0	0.276185	0	0.334985	0		-42.9	0.223396
-42.8	0.1301	0	0.2652	0	0.3462	0	0.392	0	0.3204	0	0.4264	0	0.4142	0		-42.8	0.010594	0	0.134794	0	0.1848	0	0.177194	0	0.2769	0	0.1452	0	0.228194	0		-42.8	0.0383882	0	0.129788	0	0.152	0	0.247488	0	0.2791	0	0.2871	0	0.346988	0		-42.8	0.216892
-42.7	0.1309	0	0.267	0	0.342	0	0.3978	0	0.3162	0	0.4265	0	0.423	0		-42.7	0.0127	0	0.131099	0	0.1754	0	0.174699	0	0.2747	0	0.1392	0	0.2306	0		-42.7	0.0373	0	0.126895	0	0.1554	0	0.245295	0	0.2861	0	0.2917	0	0.3517	0		-42.7	0.2122
-42.6	0.1293	0	0.2635	0	0.3369	0	0.3921	0	0.3096	0	0.4268	0	0.4225	0		-42.6	0.0125	0	0.130495	0	0.173	0	0.1761	0	0.274	0	0.1341	0	0.2334	0		-42.6	0.0382	0	0.124894	0	0.1617	0	0.2498	0	0.2896	0	0.2934	0	0.3559	0		-42.6	0.2091
-42.5	0.1294	0	0.2647	0	0.3369	0	0.3947	0	0.3182	0	0.4267	0	0.4226	0		-42.5	0.0104	0	0.1235	0	0.1748	0	0.1794	0	0.2712	0	0.1272	0	0.2391	0		-42.5	0.0369	0	0.1278	0	0.1608	0	0.2524	0	0.2954	0	0.2978	0	0.3592	0		-42.5	0.2143
-42.4	0.1256	0	0.2671	0	0.3351	0	0.399	0	0.3197	0	0.4274	0	0.4293	0		-42.4	0.0158913	0	0.122491	0	0.1817	0	0.183491	0	0.274891	0	0.131691	0	0.236291	0		-42.4	0.0411922	0	0.130292	0	0.1629	0	0.255792	0	0.297292	0	0.307692	0	0.373092	0		-42.4	0.224485
-42.3	0.1254	0	0.2691	0	0.3308	0	0.4006	0	0.3253	0	0.4299	0	0.4382	0		-42.3	0.0211921	0	0.125192	0	0.185	0	0.183592	0	0.2776	0	0.1372	0	0.241092	0		-42.3	0.0523882	0	0.138188	0	0.171	0	0.262888	0	0.3043	0	0.3241	0	0.380388	0		-42.3	0.22559
-42.2	0.1258	0	0.265	0	0.3303	0	0.4016	0	0.3291	0	0.4308	0	0.4435	0		-42.2	0.0253	0	0.125193	0	0.1846	0	0.185293	0	0.2816	0	0.1344	0	0.2466	0		-42.2	0.0541	0	0.141296	0	0.1685	0	0.267796	0	0.3062	0	0.3302	0	0.386	0		-42.2	0.2301
-42.1	0.1246	0	0.2612	0	0.3327	0	0.407	0	0.3323	0	0.4354	0	0.4452	0		-42.1	0.0292	0	0.129289	0	0.1882	0	0.1931	0	0.2869	0	0.1429	0	0.2559	0		-42.1	0.0523	0	0.140094	0	0.1727	0	0.2732	0	0.3063	0	0.3352	0	0.388	0		-42.1	0.2243
-42	0.1242	0	0.2582	0	0.335	0	0.4085	0	0.3347	0	0.4388	0	0.4478	0		-42	0.0266	0	0.1264	0	0.1829	0	0.1923	0	0.2876	0	0.1423	0	0.2488	0		-42	0.0569	0	0.1438	0	0.1749	0	0.2767	0	0.3148	0	0.3429	0	0.3939	0		-42	0.2219
-41.9	0.1224	0	0.2626	0	0.3325	0	0.4082	0	0.3354	0	0.4407	0	0.4559	0		-41.9	0.033889	0	0.136189	0	0.1837	0	0.200389	0	0.294589	0	0.150289	0	0.258189	0		-41.9	0.0551972	0	0.140897	0	0.1759	0	0.277397	0	0.318597	0	0.341697	0	0.394097	0		-41.9	0.222695
-41.8	0.1216	0	0.2597	0	0.3318	0	0.4072	0	0.3365	0	0.4429	0	0.4654	0		-41.8	0.0304011	0	0.130101	0	0.1813	0	0.194301	0	0.2923	0	0.1453	0	0.256401	0		-41.8	0.0525952	0	0.142695	0	0.1781	0	0.281595	0	0.3223	0	0.3439	0	0.397195	0		-41.8	0.224394
-41.7	0.1202	0	0.2567	0	0.3311	0	0.4097	0	0.3382	0	0.4505	0	0.4698	0		-41.7	0.0302	0	0.130795	0	0.1836	0	0.191295	0	0.2915	0	0.1517	0	0.2587	0		-41.7	0.0514	0	0.144394	0	0.1802	0	0.274094	0	0.3246	0	0.3505	0	0.4006	0		-41.7	0.225
-41.6	0.1193	0	0.2511	0	0.3288	0	0.4129	0	0.3434	0	0.4527	0	0.4772	0		-41.6	0.0334	0	0.130793	0	0.1861	0	0.1945	0	0.2944	0	0.1529	0	0.2634	0		-41.6	0.0516	0	0.142199	0	0.1805	0	0.2671	0	0.3281	0	0.3541	0	0.4002	0		-41.6	0.2275
-41.5	0.1135	0	0.2537	0	0.3257	0	0.4136	0	0.3478	0	0.4572	0	0.4868	0		-41.5	0.0311	0	0.1246	0	0.1867	0	0.1918	0	0.295	0	0.151	0	0.2631	0		-41.5	0.0545	0	0.144	0	0.1894	0	0.2738	0	0.334	0	0.3599	0	0.4058	0		-41.5	0.2266
-41.4	0.1127	0	0.2536	0	0.3235	0	0.4145	0	0.3507	0	0.4612	0	0.4887	0		-41.4	0.0380927	0	0.120193	0	0.1936	0	0.196193	0	0.301593	0	0.154693	0	0.265193	0		-41.4	0.0623899	0	0.15239	0	0.1978	0	0.28239	0	0.34179	0	0.36419	0	0.41309	0		-41.4	0.230892
-41.3	0.1034	0	0.2495	0	0.3219	0	0.4169	0	0.354	0	0.4668	0	0.4913	0		-41.3	0.0351907	0	0.116791	0	0.1983	0	0.200191	0	0.3014	0	0.1602	0	0.269891	0		-41.3	0.0583882	0	0.148688	0	0.2042	0	0.291188	0	0.3503	0	0.3747	0	0.420788	0		-41.3	0.233485
-41.2	0.1004	0	0.2481	0	0.318	0	0.4179	0	0.3572	0	0.4705	0	0.4942	0		-41.2	0.0378	0	0.121794	0	0.2021	0	0.201094	0	0.3017	0	0.1653	0	0.2754	0		-41.2	0.0695	0	0.160788	0	0.2171	0	0.301788	0	0.361	0	0.376	0	0.4294	0		-41.2	0.2339
-41.1	0.0973	0	0.2486	0	0.3191	0	0.4208	0	0.3575	0	0.4714	0	0.4988	0		-41.1	0.0359	0	0.115994	0	0.2011	0	0.2033	0	0.3066	0	0.1698	0	0.2784	0		-41.1	0.074	0	0.15919	0	0.2237	0	0.3176	0	0.3606	0	0.3738	0	0.4342	0		-41.1	0.2364
-41	0.0938	0	0.248	0	0.3169	0	0.4177	0	0.3586	0	0.474	0	0.5049	0		-41	0.0359	0	0.1196	0	0.1973	0	0.2016	0	0.3091	0	0.1812	0	0.2798	0		-41	0.0748	0	0.1578	0	0.22	0	0.3167	0	0.3645	0	0.3819	0	0.4299	0		-41	0.2401
-40.9	0.0912	0	0.2489	0	0.3187	0	0.4208	0	0.3548	0	0.4735	0	0.509	0		-40.9	0.0356967	0	0.120697	0	0.1949	0	0.203997	0	0.298997	0	0.176097	0	0.282997	0		-40.9	0.0689009	0	0.155401	0	0.2163	0	0.317701	0	0.355501	0	0.373201	0	0.430101	0		-40.9	0.237698
-40.8	0.0908	0	0.2427	0	0.3157	0	0.4223	0	0.3555	0	0.4789	0	0.5105	0		-40.8	0.0378928	0	0.123693	0	0.195	0	0.208193	0	0.3018	0	0.181	0	0.280693	0		-40.8	0.0696888	0	0.156289	0	0.2237	0	0.325989	0	0.3634	0	0.3866	0	0.431889	0		-40.8	0.233097
-40.7	0.088	0	0.2403	0	0.3125	0	0.4274	0	0.3592	0	0.4857	0	0.5146	0		-40.7	0.0388	0	0.127999	0	0.1871	0	0.204999	0	0.3015	0	0.1786	0	0.2778	0		-40.7	0.0719	0	0.160093	0	0.225	0	0.326093	0	0.3712	0	0.3939	0	0.438	0		-40.7	0.2265
-40.6	0.089	0	0.2349	0	0.312	0	0.4283	0	0.3627	0	0.4888	0	0.5192	0		-40.6	0.04	0	0.126598	0	0.1883	0	0.2052	0	0.3006	0	0.1783	0	0.2776	0		-40.6	0.072	0	0.162393	0	0.2306	0	0.3255	0	0.3774	0	0.4047	0	0.443	0		-40.6	0.2297
-40.5	0.0873	0	0.2367	0	0.3133	0	0.429	0	0.3677	0	0.4953	0	0.5266	0		-40.5	0.0424	0	0.1231	0	0.1927	0	0.2061	0	0.3013	0	0.1808	0	0.279	0		-40.5	0.0725	0	0.1629	0	0.2358	0	0.3284	0	0.385	0	0.4079	0	0.4487	0		-40.5	0.2284
-40.4	0.0843	0	0.2335	0	0.3072	0	0.4341	0	0.3693	0	0.4965	0	0.5349	0		-40.4	0.0448944	0	0.121094	0	0.1956	0	0.209594	0	0.305294	0	0.185594	0	0.286694	0		-40.4	0.0673022	0	0.158102	0	0.2347	0	0.329402	0	0.386702	0	0.405102	0	0.449102	0		-40.4	0.235386
-40.3	0.0843	0	0.2344	0	0.309	0	0.435	0	0.3769	0	0.5	0	0.5384	0		-40.3	0.0482955	0	0.126195	0	0.1956	0	0.207595	0	0.3101	0	0.1855	0	0.287695	0		-40.3	0.074791	0	0.165591	0	0.2415	0	0.332291	0	0.395	0	0.4134	0	0.454091	0		-40.3	0.236292
-40.2	0.0805	0	0.2323	0	0.3087	0	0.4396	0	0.3823	0	0.5036	0	0.5409	0		-40.2	0.0376	0	0.118702	0	0.1897	0	0.206202	0	0.304	0	0.182	0	0.2849	0		-40.2	0.0768	0	0.165399	0	0.2433	0	0.333099	0	0.3938	0	0.412	0	0.4568	0		-40.2	0.2315
-40.1	0.079	0	0.2377	0	0.3013	0	0.4381	0	0.3851	0	0.5104	0	0.5459	0		-40.1	0.0365	0	0.114995	0	0.1923	0	0.2102	0	0.3029	0	0.1772	0	0.2877	0		-40.1	0.0904	0	0.167886	0	0.2514	0	0.3514	0	0.4092	0	0.4214	0	0.4661	0		-40.1	0.2337
-40	0.0795	0	0.2396	0	0.2973	0	0.4431	0	0.3865	0	0.5111	0	0.5511	0		-40	0.0425	0	0.1248	0	0.2049	0	0.2187	0	0.3146	0	0.1862	0	0.3045	0		-40	0.0961	0	0.1716	0	0.2596	0	0.3569	0	0.4069	0	0.435	0	0.4733	0		-40	0.2389
-39.9	0.0747	0	0.2435	0	0.2986	0	0.4458	0	0.386	0	0.5112	0	0.5551	0		-39.9	0.0490878	0	0.130188	0	0.2112	0	0.224488	0	0.322888	0	0.195688	0	0.310388	0		-39.9	0.102389	0	0.179689	0	0.2679	0	0.364789	0	0.417889	0	0.448289	0	0.476689	0		-39.9	0.238593
-39.8	0.0732	0	0.2357	0	0.299	0	0.4493	0	0.3902	0	0.5089	0	0.5606	0		-39.8	0.0524966	0	0.130397	0	0.2115	0	0.222097	0	0.3261	0	0.1934	0	0.315297	0		-39.8	0.103998	0	0.179198	0	0.2642	0	0.369498	0	0.4218	0	0.4526	0	0.477298	0		-39.8	0.2305
-39.7	0.0731	0	0.2349	0	0.2977	0	0.4449	0	0.3955	0	0.5076	0	0.569	0		-39.7	0.0546	0	0.126995	0	0.2118	0	0.221695	0	0.3234	0	0.1981	0	0.3149	0		-39.7	0.1012	0	0.171203	0	0.2603	0	0.363403	0	0.4173	0	0.4516	0	0.4736	0		-39.7	0.2453
-39.6	0.0645	0	0.233	0	0.2945	0	0.4427	0	0.3992	0	0.5045	0	0.5748	0		-39.6	0.0161	0	0.125893	0	0.2159	0	0.2263	0	0.329	0	0.2072	0	0.3179	0		-39.6	0.0936	0	0.175699	0	0.2593	0	0.3692	0	0.4188	0	0.4503	0	0.4706	0		-39.6	0.2537
-39.5	0.0625	0	0.2352	0	0.2931	0	0.4499	0	0.4073	0	0.509	0	0.5855	0		-39.5	-0.0028	0	0.1273	0	0.2263	0	0.2276	0	0.33	0	0.2132	0	0.3199	0		-39.5	0.093	0	0.1789	0	0.2576	0	0.3684	0	0.4221	0	0.4544	0	0.4733	0		-39.5	0.2628
-39.4	0.0561	0	0.2315	0	0.2999	0	0.45	0	0.4063	0	0.5168	0	0.5911	0		-39.4	0.0369454	0	0.169545	0	0.2696	0	0.277445	0	0.375445	0	0.264145	0	0.359845	0		-39.4	0.100988	0	0.182788	0	0.2723	0	0.385388	0	0.428788	0	0.468288	0	0.480688	0		-39.4	0.178095
-39.3	0.1096	0	0.2255	0	0.293	0	0.4508	0	0.4091	0	0.5257	0	0.5969	0		-39.3	0.0943201	0	0.19772	0	0.3262	0	0.30482	0	0.4406	0	0.3268	0	0.43122	0		-39.3	0.103102	0	0.176802	0	0.2744	0	0.386002	0	0.4337	0	0.4581	0	0.478202	0		-39.3	0.148319
-39.2	0.1573	0	0.2218	0	0.295	0	0.4569	0	0.4093	0	0.532	0	0.5984	0		-39.2	0.1405	0	0.152496	0	0.3204	0	0.260496	0	0.4072	0	0.3313	0	0.398	0		-39.2	0.054	0	0.0644369	0	0.1638	0	0.277937	0	0.3268	0	0.3451	0	0.3667	0		-39.2	0.1361
-39.1	0.0849	0	0.2193	0	0.2994	0	0.4538	0	0.4145	0	0.5351	0	0.6051	0		-39.1	0.0745	0	0.0243447	0	0.2077	0	0.1339	0	0.2352	0	0.2107	0	0.2334	0		-39.1	0.0473	0	0.0490032	0	0.1627	0	0.2686	0	0.3312	0	0.3357	0	0.3588	0		-39.1	0.1799
-39	0.042	0	0.2219	0	0.294	0	0.451	0	0.4185	0	0.5421	0	0.6088	0		-39	0.0873	0	0.0297	0	0.2236	0	0.1412	0	0.2456	0	0.1854	0	0.241	0		-39	0.1002	0	0.127	0	0.2381	0	0.3432	0	0.4144	0	0.4089	0	0.4337	0		-39	0.3897
-38.9	0.031	0	0.3651	0	0.2833	0	0.5644	0	0.4146	0	0.6483	0	0.6225	0		-38.9	0.0930002	0	0.1557	0	0.1763	0	0.1289	0	0.23	0	0.1248	0	0.2403	0		-38.9	0.0982728	0	0.371073	0	0.3493	0	0.553173	0	0.516573	0	0.512073	0	0.536073	0		-38.9	0.389693
-38.8	-0.0033	0	0.268	0	0.2872	0	0.507	0	0.4219	0	0.6617	0	0.624	0		-38.8	0.105913	0	0.142613	0	0.0906	0	0.232413	0	0.2052	0	0.1075	0	0.219713	0		-38.8	0.0243151	0	0.255115	0	0.4748	0	0.486815	0	0.4956	0	0.6214	0	0.626915	0		-38.8	0.311669
-38.7	-0.019	0	0.1528	0	0.345	0	0.4157	0	0.5597	0	0.6	0	0.6216	0		-38.7	0.0772	0	0.140796	0	0.2491	0	0.233796	0	0.1896	0	0.1026	0	0.2121	0		-38.7	0.0214	0	0.165564	0	0.4133	0	0.425864	0	0.5696	0	0.6597	0	0.6709	0		-38.7	0.2367
-38.6	-0.0415	0	0.1243	0	0.2116	0	0.4073	0	0.4868	0	0.516	0	0.7415	0		-38.6	0.0372	0	0.0950478	0	0.2381	0	0.2	0	0.3128	0	0.0541	0	0.2898	0		-38.6	0.0252	0	0.168378	0	0.3181	0	0.4478	0	0.5	0	0.6038	0	0.6274	0		-38.6	0.2257
-38.5	-0.016	0	0.1542	0	0.1996	0	0.4159	0	0.3829	0	0.5067	0	0.6684	0		-38.5	0.0619	0	0.1101	0	0.2196	0	0.2132	0	0.3223	0	0.2317	0	0.3119	0		-38.5	0.1192	0	0.2271	0	0.3736	0	0.4912	0	0.5523	0	0.5348	0	0.5743	0		-38.5	0.166
-38.4	-0.0375	0	0.1517	0	0.2066	0	0.4052	0	0.3736	0	0.511	0	0.5689	0		-38.4	0.0598744	0	0.0550744	0	0.1618	0	0.149374	0	0.262874	0	0.163174	0	0.249674	0		-38.4	0.0520588	0	0.166659	0	0.324	0	0.450559	0	0.493459	0	0.489659	0	0.527259	0		-38.4	0.0201849
-38.3	-0.0747	0	0.1473	0	0.1986	0	0.3896	0	0.3898	0	0.5155	0	0.5608	0		-38.3	0.0558483	0	-0.00475166	0	0.0477	0	0.0369483	0	0.1374	0	0.0495	0	0.130248	0		-38.3	-0.177574	0	0.0369256	0	0.2098	0	0.325226	0	0.3891	0	0.3682	0	0.415726	0		-38.3	-0.021983
-38.2	-0.0603	0	0.0276	0	0.1937	0	0.392	0	0.3752	0	0.4999	0	0.5468	0		-38.2	0.0735	0	-0.0864806	0	-0.1472	0	-0.149381	0	-0.0549	0	-0.121	0	-0.0391	0		-38.2	-0.2344	0	-0.204515	0	0.0348	0	0.162985	0	0.2239	0	0.2112	0	0.2634	0		-38.2	0.0587
-38.1	-0.0089	0	-0.0938	0	0.1768	0	0.266	0	0.3623	0	0.4751	0	0.5551	0		-38.1	0.0231	0	-0.104792	0	-0.1374	0	-0.1425	0	-0.1108	0	-0.2055	0	-0.1162	0		-38.1	-0.276	0	-0.211119	0	-0.1475	0	0.1048	0	0.1569	0	0.0895	0	0.1996	0		-38.1	0.2025
-38	-0.0074	0	0.063	0	-0.0175	0	0.3228	0	0.2639	0	0.3784	0	0.4952	0		-38	0.047	0	0.1127	0	0.0501	0	-0.1207	0	0.00370003	0	-0.1228	0	-0.0572	0		-38	-0.2883	0	-0.046	0	-0.0866	0	0.1684	0	0.123	0	-0.00609999	0	0.1008	0		-38	0.2309
-37.9	0.1104	0	0.0555	0	0.1289	0	0.5014	0	0.1746	0	0.4374	0	0.4518	0		-37.9	0.279242	0	1.00764	0	0.4889	0	0.555842	0	0.487842	0	0.361242	0	0.433942	0		-37.9	0.240373	0	0.454673	0	0.4802	0	0.769173	0	0.643373	0	0.495173	0	0.594373	0		-37.9	0.191592
-37.8	0.1352	0	0.3396	0	0.514	0	0.8639	0	0.3578	0	0.5964	0	0.5198	0		-37.8	0.0585243	0	0.244424	0	0.8986	0	1.02152	0	0.7431	0	0.6392	0	0.626224	0		-37.8	0.242534	0	0.379634	0	0.406	0	0.689634	0	0.7363	0	0.562	0	0.596234	0		-37.8	0.0961546
-37.7	0.0524	0	0.2564	0	-0.0296	0	0.1294	0	0.7645	0	1.0172	0	0.6782	0		-37.7	0.1406	0	0.380461	0	0.1555	0	0.395661	0	1.3029	0	1.159	0	0.9428	0		-37.7	0.0359	0	-0.0496654	0	0.3046	0	0.560835	0	0.6349	0	0.5021	0	0.6546	0		-37.7	0.3898
-37.6	0.0119	0	0.2885	0	0.3669	0	0.2412	0	0.281	0	0.2726	0	1.0858	0		-37.6	0.2018	0	0.469394	0	0.3745	0	0.4942	0	0.6419	0	0.532	0	1.5468	0		-37.6	0.1311	0	0.389988	0	0.1783	0	0.2916	0	0.8026	0	0.6756	0	1.2544	0		-37.6	0.5084
-37.5	-0.1007	0	0.2212	0	0.3121	0	0.4572	0	0.6418	0	0.4273	0	0.3951	0		-37.5	0.181	0	0.3788	0	0.574	0	0.688	0	0.7191	0	0.6524	0	0.8763	0		-37.5	0.1419	0	0.3943	0	0.501	0	0.3987	0	0.3988	0	0.4965	0	0.693	0		-37.5	0.2874
-37.4	-0.1903	0	0.0816	0	0.2318	0	0.4173	0	0.6368	0	0.5871	0	0.5367	0		-37.4	0.195347	0	0.424047	0	0.6453	0	0.815047	0	0.944247	0	0.875247	0	1.03505	0		-37.4	0.175455	0	0.359055	0	0.5259	0	0.533055	0	0.589155	0	0.835155	0	0.674055	0		-37.4	0.264348
-37.3	-0.319	0	-0.0191	0	0.0569	0	0.2403	0	0.5763	0	0.4972	0	0.7284	0		-37.3	0.257318	0	0.455618	0	0.4917	0	0.658718	0	1.1045	0	1.0198	0	1.13332	0		-37.3	0.135283	0	0.293183	0	0.4034	0	0.417883	0	0.6065	0	0.7821	0	0.733383	0		-37.3	0.282041
-37.2	-0.3274	0	-0.0693	0	-0.033	0	0.085	0	0.4088	0	0.3534	0	0.6662	0		-37.2	0.1733	0	0.475493	0	0.4508	0	0.591593	0	0.877	0	0.7599	0	1.1796	0		-37.2	-0.00750001	0	0.238008	0	0.3038	0	0.332008	0	0.4684	0	0.6167	0	0.7217	0		-37.2	0.3437
-37.1	-0.4247	0	-0.1602	0	-0.0843	0	-0.0299	0	0.2968	0	0.2497	0	0.4685	0		-37.1	0.1375	0	0.413521	0	0.4154	0	0.5816	0	0.7732	0	0.6404	0	1.0726	0		-37.1	0.0347	0	0.231642	0	0.3035	0	0.317	0	0.4543	0	0.538	0	0.6346	0		-37.1	0.3087
-37	-0.4617	0	-0.2515	0	-0.1949	0	-0.1585	0	0.2053	0	0.1977	0	0.3178	0		-37	0.1062	0	0.2465	0	0.2158	0	0.4718	0	0.6347	0	0.4828	0	0.7746	0		-37	0.1012	0	0.2235	0	0.3035	0	0.3208	0	0.4501	0	0.5171	0	0.608	0		-37	0.3034
-36.9	-0.4677	0	-0.3226	0	-0.3118	0	-0.2494	0	0.098	0	0.1254	0	0.2356	0		-36.9	0.0941929	0	0.240593	0	0.1316	0	0.293193	0	0.485293	0	0.257393	0	0.625793	0		-36.9	0.105977	0	0.203677	0	0.2565	0	0.279077	0	0.415377	0	0.465477	0	0.562177	0		-36.9	0.26628
-36.8	-0.4937	0	-0.352	0	-0.3301	0	-0.3026	0	-0.0694	0	0.0667	0	0.1073	0		-36.8	0.158564	0	0.267964	0	0.1859	0	0.260964	0	0.3653	0	0.2327	0	0.422164	0		-36.8	0.0854167	0	0.138517	0	0.171	0	0.153417	0	0.3401	0	0.3307	0	0.468917	0		-36.8	0.23279
-36.7	-0.5347	0	-0.384	0	-0.3357	0	-0.3277	0	-0.161	0	-0.0275	0	-0.0865	0		-36.7	0.1348	0	0.236989	0	0.1989	0	0.258989	0	0.3513	0	0.2165	0	0.3603	0		-36.7	0.0911	0	0.114992	0	0.1226	0	0.159092	0	0.3077	0	0.2165	0	0.3569	0		-36.7	0.2747
-36.6	-0.5064	0	-0.42	0	-0.3774	0	-0.3376	0	-0.1602	0	-0.123	0	-0.1817	0		-36.6	0.1037	0	0.233895	0	0.2008	0	0.2861	0	0.3255	0	0.226	0	0.3247	0		-36.6	0.0857	0	0.106913	0	0.0972	0	0.118	0	0.2336	0	0.2045	0	0.2331	0		-36.6	0.2807
-36.5	-0.5004	0	-0.4188	0	-0.3928	0	-0.3595	0	-0.1718	0	-0.1921	0	-0.1987	0		-36.5	0.1016	0	0.2148	0	0.1864	0	0.2705	0	0.3398	0	0.2244	0	0.3151	0		-36.5	0.0823	0	0.0766	0	0.0655	0	0.1045	0	0.1843	0	0.1736	0	0.2282	0		-36.5	0.3027
-36.4	-0.4771	0	-0.426	0	-0.3875	0	-0.3702	0	-0.2192	0	-0.2454	0	-0.1999	0		-36.4	0.0896522	0	0.192452	0	0.1521	0	0.218752	0	0.295752	0	0.180852	0	0.288952	0		-36.4	0.0567219	0	0.0648219	0	0.0518	0	0.0671219	0	0.149822	0	0.120222	0	0.213622	0		-36.4	0.29569
-36.3	-0.4638	0	-0.4158	0	-0.3853	0	-0.3812	0	-0.2417	0	-0.2611	0	-0.1901	0		-36.3	0.0930369	0	0.168037	0	0.1437	0	0.207937	0	0.2697	0	0.1832	0	0.278337	0		-36.3	0.04911	0	0.03581	0	0.032	0	0.06081	0	0.1517	0	0.1207	0	0.18521	0		-36.3	0.28201
-36.2	-0.4744	0	-0.4189	0	-0.3826	0	-0.3622	0	-0.2338	0	-0.2455	0	-0.2378	0		-36.2	0.0837	0	0.173919	0	0.139	0	0.230719	0	0.2491	0	0.1742	0	0.2558	0		-36.2	0.0289	0	0.00692712	0	0.0144	0	0.0537271	0	0.1509	0	0.1032	0	0.1567	0		-36.2	0.2941
-36.1	-0.4577	0	-0.3891	0	-0.3863	0	-0.3785	0	-0.2149	0	-0.225	0	-0.2557	0		-36.1	0.1132	0	0.200403	0	0.1637	0	0.237	0	0.2931	0	0.2199	0	0.2673	0		-36.1	0.0493	0	0.0130113	0	0.0233	0	0.0511	0	0.1664	0	0.1027	0	0.1611	0		-36.1	0.2955
-36	-0.4592	0	-0.414	0	-0.3594	0	-0.3595	0	-0.2267	0	-0.2529	0	-0.2621	0		-36	0.1049	0	0.1794	0	0.1532	0	0.2527	0	0.2683	0	0.2452	0	0.2678	0		-36	0.0342	0	0.0161	0	0.023	0	0.0523	0	0.1506	0	0.1003	0	0.1273	0		-36	0.3076
-35.9	-0.4544	0	-0.4122	0	-0.3861	0	-0.3367	0	-0.2041	0	-0.24	0	-0.2446	0		-35.9	0.0788277	0	0.130028	0	0.1559	0	0.233528	0	0.276828	0	0.233428	0	0.295528	0		-35.9	0.0154204	0	0.00792037	0	0.0126	0	0.0616204	0	0.15992	0	0.0804204	0	0.12562	0		-35.9	0.305214
-35.8	-0.4398	0	-0.409	0	-0.3908	0	-0.3368	0	-0.241	0	-0.2301	0	-0.2502	0		-35.8	0.0931882	0	0.110488	0	0.1861	0	0.224588	0	0.2982	0	0.2179	0	0.320388	0		-35.8	0.0264066	0	0.0309066	0	0.0323	0	0.0635066	0	0.1645	0	0.082	0	0.141407	0		-35.8	0.292206
-35.7	-0.4354	0	-0.404	0	-0.3856	0	-0.3592	0	-0.2121	0	-0.2608	0	-0.2823	0		-35.7	0.0797	0	0.105916	0	0.1714	0	0.212316	0	0.2539	0	0.2154	0	0.3177	0		-35.7	0.0244	0	0.0294116	0	0.029	0	0.0630116	0	0.1332	0	0.0747	0	0.1405	0		-35.7	0.2978
-35.6	-0.4418	0	-0.4051	0	-0.3694	0	-0.3412	0	-0.1967	0	-0.2644	0	-0.2625	0		-35.6	0.0813	0	0.106799	0	0.1469	0	0.2235	0	0.269	0	0.2222	0	0.3302	0		-35.6	0.0372	0	0.0274131	0	0.0292	0	0.035	0	0.1372	0	0.0726	0	0.1094	0		-35.6	0.3003
-35.5	-0.4471	0	-0.3785	0	-0.3625	0	-0.3661	0	-0.2199	0	-0.2652	0	-0.2624	0		-35.5	0.0934	0	0.1407	0	0.1782	0	0.2292	0	0.2925	0	0.2414	0	0.3296	0		-35.5	0.0323	0	0.0309	0	0.0311	0	0.0352	0	0.1538	0	0.0723	0	0.1078	0		-35.5	0.2943
-35.4	-0.4304	0	-0.3767	0	-0.3446	0	-0.3579	0	-0.2082	0	-0.2938	0	-0.2533	0		-35.4	0.0835182	0	0.125318	0	0.1688	0	0.222918	0	0.271518	0	0.226018	0	0.320018	0		-35.4	0.0456001	0	0.0357001	0	0.0367	0	0.0589001	0	0.1575	0	0.1002	0	0.1094	0		-35.4	0.305389
-35.3	-0.4254	0	-0.3688	0	-0.3424	0	-0.3356	0	-0.2041	0	-0.2754	0	-0.2417	0		-35.3	0.0997925	0	0.132693	0	0.1626	0	0.238393	0	0.2903	0	0.2649	0	0.350993	0		-35.3	0.0489024	0	0.0611024	0	0.0423	0	0.0844024	0	0.1533	0	0.1072	0	0.134802	0		-35.3	0.302602
-35.2	-0.4321	0	-0.3578	0	-0.329	0	-0.3169	0	-0.187	0	-0.2759	0	-0.2161	0		-35.2	0.076	0	0.100114	0	0.1342	0	0.204314	0	0.2905	0	0.2337	0	0.3137	0		-35.2	0.0347	0	0.0678037	0	0.0457	0	0.0642037	0	0.1734	0	0.1174	0	0.1401	0		-35.2	0.322
-35.1	-0.4288	0	-0.3581	0	-0.3239	0	-0.3128	0	-0.1873	0	-0.2581	0	-0.1966	0		-35.1	0.0865	0	0.0933061	0	0.1544	0	0.2168	0	0.2949	0	0.2275	0	0.3068	0		-35.1	0.0333	0	0.0826104	0	0.0376	0	0.0625	0	0.1453	0	0.1106	0	0.1445	0		-35.1	0.3046
-35	-0.4281	0	-0.3529	0	-0.3117	0	-0.3009	0	-0.2015	0	-0.2739	0	-0.2069	0		-35	0.0864	0	0.1164	0	0.1439	0	0.1985	0	0.2957	0	0.2318	0	0.3062	0		-35	0.0344	0	0.0687	0	0.035	0	0.0671	0	0.1413	0	0.0892	0	0.1463	0		-35	0.3012
-34.9	-0.427	0	-0.3538	0	-0.3244	0	-0.2986	0	-0.192	0	-0.2513	0	-0.2035	0		-34.9	0.0654078	0	0.102008	0	0.1377	0	0.212408	0	0.276108	0	0.223108	0	0.306208	0		-34.9	0.0197058	0	0.0633058	0	0.0183	0	0.0953058	0	0.137706	0	0.109606	0	0.116106	0		-34.9	0.306495
-34.8	-0.4263	0	-0.3524	0	-0.3233	0	-0.3109	0	-0.2086	0	-0.2581	0	-0.1866	0		-34.8	0.0615007	0	0.117301	0	0.1439	0	0.232101	0	0.29	0	0.2156	0	0.297501	0		-34.8	0.0205037	0	0.0454037	0	0.0448	0	0.0743037	0	0.1661	0	0.1127	0	0.150804	0		-34.8	0.309799
-34.7	-0.4151	0	-0.353	0	-0.3353	0	-0.3118	0	-0.2034	0	-0.2548	0	-0.1997	0		-34.7	0.067	0	0.108197	0	0.1506	0	0.211897	0	0.2902	0	0.2297	0	0.3247	0		-34.7	0.0182	0	0.0625035	0	0.052	0	0.0947035	0	0.1517	0	0.1236	0	0.1532	0		-34.7	0.3062
-34.6	-0.4056	0	-0.3514	0	-0.3355	0	-0.3217	0	-0.2049	0	-0.2698	0	-0.2046	0		-34.6	0.0613	0	0.105404	0	0.1423	0	0.2328	0	0.2889	0	0.2157	0	0.315	0		-34.6	0.0342	0	0.0617021	0	0.0522	0	0.0752	0	0.1688	0	0.1301	0	0.1549	0		-34.6	0.3216
-34.5	-0.4044	0	-0.3479	0	-0.3369	0	-0.3153	0	-0.2209	0	-0.2616	0	-0.2027	0		-34.5	0.0603	0	0.099	0	0.1374	0	0.2093	0	0.277	0	0.2178	0	0.3171	0		-34.5	0.034	0	0.0767	0	0.0442	0	0.0917	0	0.1417	0	0.1178	0	0.1468	0		-34.5	0.3263
-34.4	-0.3935	0	-0.3406	0	-0.3341	0	-0.2935	0	-0.2024	0	-0.2581	0	-0.2112	0		-34.4	0.0724055	0	0.0957055	0	0.1353	0	0.223005	0	0.295805	0	0.216805	0	0.314105	0		-34.4	0.0270066	0	0.0727066	0	0.0362	0	0.0896066	0	0.162507	0	0.118207	0	0.144107	0		-34.4	0.324002
-34.3	-0.3903	0	-0.3246	0	-0.3253	0	-0.293	0	-0.2013	0	-0.2379	0	-0.2186	0		-34.3	0.0715023	0	0.115402	0	0.1345	0	0.218902	0	0.2745	0	0.2125	0	0.332202	0		-34.3	0.0341062	0	0.0663062	0	0.0301	0	0.0864062	0	0.1595	0	0.1337	0	0.145906	0		-34.3	0.341097
-34.2	-0.3876	0	-0.3085	0	-0.3219	0	-0.2898	0	-0.1814	0	-0.2449	0	-0.2011	0		-34.2	0.0672	0	0.115104	0	0.1357	0	0.212104	0	0.272	0	0.2255	0	0.3128	0		-34.2	0.0297	0	0.065405	0	0.03	0	0.089705	0	0.1555	0	0.1418	0	0.1361	0		-34.2	0.3413
-34.1	-0.3853	0	-0.3088	0	-0.317	0	-0.2888	0	-0.184	0	-0.2394	0	-0.2049	0		-34.1	0.0769	0	0.1186	0	0.1359	0	0.2118	0	0.272	0	0.2202	0	0.3165	0		-34.1	0.0319	0	0.055004	0	0.0534	0	0.0958	0	0.1573	0	0.1438	0	0.1363	0		-34.1	0.3436
-34	-0.382	0	-0.3139	0	-0.303	0	-0.291	0	-0.1822	0	-0.234	0	-0.2017	0		-34	0.0647	0	0.1201	0	0.1469	0	0.2174	0	0.2676	0	0.215	0	0.3139	0		-34	0.032	0	0.0737	0	0.0691	0	0.0976	0	0.1608	0	0.1643	0	0.1497	0		-34	0.341
-33.9	-0.3753	0	-0.3084	0	-0.3018	0	-0.2746	0	-0.1698	0	-0.2298	0	-0.1897	0		-33.9	0.0568	0	0.1321	0	0.1686	0	0.215	0	0.2697	0	0.2298	0	0.3192	0		-33.9	0.0322076	0	0.0679076	0	0.0647	0	0.0890076	0	0.159508	0	0.161308	0	0.127508	0		-33.9	0.325297
-33.8	-0.3738	0	-0.2983	0	-0.3144	0	-0.2757	0	-0.173	0	-0.2164	0	-0.1894	0		-33.8	0.0550011	0	0.135001	0	0.1749	0	0.214801	0	0.2664	0	0.236	0	0.322901	0		-33.8	0.0337032	0	0.0698032	0	0.066	0	0.0891032	0	0.1747	0	0.1584	0	0.127703	0		-33.8	0.327
-33.7	-0.3677	0	-0.2948	0	-0.3114	0	-0.2712	0	-0.1735	0	-0.2173	0	-0.1852	0		-33.7	0.0528	0	0.127812	0	0.1576	0	0.191512	0	0.2607	0	0.2264	0	0.315	0		-33.7	0.0334	0	0.0623011	0	0.0794	0	0.0937011	0	0.192	0	0.1613	0	0.1493	0		-33.7	0.3433
-33.6	-0.3651	0	-0.2977	0	-0.3121	0	-0.2726	0	-0.1729	0	-0.2315	0	-0.1805	0		-33.6	0.0503	0	0.1292	0	0.1538	0	0.1989	0	0.2596	0	0.2442	0	0.3359	0		-33.6	0.0331	0	0.0766026	0	0.0664	0	0.1055	0	0.1914	0	0.1756	0	0.1468	0		-33.6	0.3582
-33.5	-0.3642	0	-0.2953	0	-0.3099	0	-0.2618	0	-0.1803	0	-0.2307	0	-0.1838	0		-33.5	0.0461	0	0.1395	0	0.142	0	0.1922	0	0.2689	0	0.2439	0	0.3328	0		-33.5	0.0392	0	0.097	0	0.0581	0	0.0997	0	0.1908	0	0.1809	0	0.1405	0		-33.5	0.3711
-33.4	-0.3635	0	-0.288	0	-0.307	0	-0.2627	0	-0.1887	0	-0.2248	0	-0.181	0		-33.4	0.0486032	0	0.140203	0	0.1541	0	0.192203	0	0.264403	0	0.248903	0	0.331203	0		-33.4	0.0390044	0	0.109004	0	0.0604	0	0.0914044	0	0.184904	0	0.163104	0	0.137204	0		-33.4	0.375297
-33.3	-0.3601	0	-0.2796	0	-0.3023	0	-0.2711	0	-0.1858	0	-0.2359	0	-0.1826	0		-33.3	0.0565054	0	0.131305	0	0.1515	0	0.193405	0	0.2596	0	0.2371	0	0.340405	0		-33.3	0.0404031	0	0.107403	0	0.0621	0	0.0939031	0	0.1852	0	0.1586	0	0.152603	0		-33.3	0.371101
-33.2	-0.3559	0	-0.2785	0	-0.2995	0	-0.2691	0	-0.1881	0	-0.222	0	-0.1708	0		-33.2	0.0628	0	0.130906	0	0.138	0	0.200206	0	0.2565	0	0.2387	0	0.3349	0		-33.2	0.0391	0	0.0984022	0	0.0613	0	0.108202	0	0.185	0	0.1702	0	0.1377	0		-33.2	0.3747
-33.1	-0.3517	0	-0.2873	0	-0.2988	0	-0.2764	0	-0.1901	0	-0.2101	0	-0.1685	0		-33.1	0.0681	0	0.128505	0	0.14	0	0.2006	0	0.2462	0	0.2374	0	0.3252	0		-33.1	0.041	0	0.093001	0	0.0621	0	0.1087	0	0.1847	0	0.1578	0	0.1381	0		-33.1	0.3617
-33	-0.3511	0	-0.2936	0	-0.2911	0	-0.275	0	-0.189	0	-0.1989	0	-0.1651	0		-33	0.0677	0	0.1237	0	0.1376	0	0.194	0	0.2446	0	0.2272	0	0.3286	0		-33	0.0431	0	0.09	0	0.0707	0	0.1173	0	0.1844	0	0.1473	0	0.1427	0		-33	0.3538
-32.9	-0.3534	0	-0.292	0	-0.2882	0	-0.2682	0	-0.1762	0	-0.1999	0	-0.166	0		-32.9	0.065106	0	0.123906	0	0.1342	0	0.189806	0	0.239406	0	0.223706	0	0.322306	0		-32.9	0.0459026	0	0.0900026	0	0.0711	0	0.111703	0	0.167103	0	0.146303	0	0.157003	0		-32.9	0.3533
-32.8	-0.3507	0	-0.287	0	-0.2857	0	-0.256	0	-0.1645	0	-0.1995	0	-0.1656	0		-32.8	0.066604	0	0.122004	0	0.1343	0	0.187304	0	0.2369	0	0.2214	0	0.321104	0		-32.8	0.0472033	0	0.0880033	0	0.0704	0	0.114003	0	0.1641	0	0.155	0	0.145803	0		-32.8	0.352701
-32.7	-0.3461	0	-0.2826	0	-0.2807	0	-0.2535	0	-0.1637	0	-0.199	0	-0.1742	0		-32.7	0.0668	0	0.123201	0	0.1447	0	0.174901	0	0.238	0	0.2103	0	0.3224	0		-32.7	0.0455	0	0.0856054	0	0.0656	0	0.115105	0	0.1692	0	0.1541	0	0.1421	0		-32.7	0.3503
-32.6	-0.3452	0	-0.2822	0	-0.2798	0	-0.2512	0	-0.1635	0	-0.1956	0	-0.1749	0		-32.6	0.0716	0	0.123001	0	0.1456	0	0.1669	0	0.2422	0	0.2094	0	0.3233	0		-32.6	0.0436	0	0.0818061	0	0.0632	0	0.1155	0	0.1674	0	0.1518	0	0.1339	0		-32.6	0.3533
-32.5	-0.3403	0	-0.2851	0	-0.2779	0	-0.2492	0	-0.1607	0	-0.1961	0	-0.1725	0		-32.5	0.0764	0	0.1243	0	0.143	0	0.1656	0	0.2529	0	0.2103	0	0.319	0		-32.5	0.0428	0	0.0806	0	0.0479	0	0.1027	0	0.164	0	0.1491	0	0.132	0		-32.5	0.352
-32.4	-0.3367	0	-0.28	0	-0.2761	0	-0.2501	0	-0.1569	0	-0.1928	0	-0.1725	0		-32.4	0.0777036	0	0.123904	0	0.1438	0	0.163604	0	0.249704	0	0.206404	0	0.315704	0		-32.4	0.0450009	0	0.0806009	0	0.0515	0	0.0922009	0	0.165901	0	0.146901	0	0.135501	0		-32.4	0.347803
-32.3	-0.3334	0	-0.2771	0	-0.2759	0	-0.2496	0	-0.1558	0	-0.1949	0	-0.1714	0		-32.3	0.0777033	0	0.123603	0	0.1479	0	0.163703	0	0.2521	0	0.2045	0	0.312803	0		-32.3	0.0495027	0	0.0796027	0	0.0536	0	0.0924027	0	0.1546	0	0.1385	0	0.145703	0		-32.3	0.348
-32.2	-0.3295	0	-0.2765	0	-0.2735	0	-0.2475	0	-0.1541	0	-0.1972	0	-0.1693	0		-32.2	0.0814	0	0.124201	0	0.1532	0	0.166901	0	0.2558	0	0.2048	0	0.3117	0		-32.2	0.0504	0	0.0780046	0	0.0525	0	0.0901046	0	0.1413	0	0.1363	0	0.1448	0		-32.2	0.3481
-32.1	-0.3218	0	-0.2758	0	-0.2715	0	-0.2463	0	-0.1509	0	-0.1954	0	-0.1667	0		-32.1	0.0813	0	0.126302	0	0.1542	0	0.1684	0	0.2586	0	0.2067	0	0.3108	0		-32.1	0.0532	0	0.0775028	0	0.056	0	0.0896	0	0.1361	0	0.1369	0	0.1436	0		-32.1	0.3444
-32	-0.32	0	-0.2734	0	-0.2703	0	-0.2482	0	-0.1516	0	-0.1951	0	-0.1623	0		-32	0.0823	0	0.1268	0	0.1545	0	0.1673	0	0.2585	0	0.2069	0	0.31	0		-32	0.054	0	0.0801	0	0.0582	0	0.0892	0	0.1374	0	0.1391	0	0.1484	0		-32	0.3446
-31.9	-0.3167	0	-0.2721	0	-0.266	0	-0.2501	0	-0.1488	0	-0.1919	0	-0.1604	0		-31.9	0.0813074	0	0.126407	0	0.155	0	0.162707	0	0.256307	0	0.204707	0	0.302507	0		-31.9	0.0512024	0	0.0802024	0	0.0601	0	0.0881024	0	0.139402	0	0.139302	0	0.148102	0		-31.9	0.347699
-31.8	-0.3141	0	-0.268	0	-0.2645	0	-0.2454	0	-0.1493	0	-0.1859	0	-0.1556	0		-31.8	0.0799054	0	0.124905	0	0.1539	0	0.161505	0	0.2538	0	0.2036	0	0.300805	0		-31.8	0.0507057	0	0.0780057	0	0.0592	0	0.0882057	0	0.1369	0	0.1355	0	0.144906	0		-31.8	0.350102
-31.7	-0.3125	0	-0.2657	0	-0.2634	0	-0.2425	0	-0.1461	0	-0.18	0	-0.1566	0		-31.7	0.0804	0	0.126004	0	0.153	0	0.158404	0	0.2498	0	0.2004	0	0.3001	0		-31.7	0.0493	0	0.0774037	0	0.0593	0	0.0870037	0	0.1356	0	0.1348	0	0.146	0		-31.7	0.3501
-31.6	-0.3085	0	-0.2638	0	-0.2611	0	-0.2415	0	-0.145	0	-0.1754	0	-0.156	0		-31.6	0.0808	0	0.126703	0	0.155	0	0.1576	0	0.248	0	0.2004	0	0.3022	0		-31.6	0.0537	0	0.0753027	0	0.06	0	0.0874	0	0.1352	0	0.1312	0	0.1438	0		-31.6	0.3482
-31.5	-0.3043	0	-0.2592	0	-0.2603	0	-0.2399	0	-0.1456	0	-0.1736	0	-0.1531	0		-31.5	0.0832	0	0.1282	0	0.1553	0	0.159	0	0.2482	0	0.1994	0	0.301	0		-31.5	0.054	0	0.0762	0	0.0593	0	0.0896	0	0.1332	0	0.1286	0	0.1423	0		-31.5	0.3466
-31.4	-0.3005	0	-0.2549	0	-0.2565	0	-0.2359	0	-0.1434	0	-0.1705	0	-0.1509	0		-31.4	0.0792052	0	0.123505	0	0.1541	0	0.155605	0	0.246605	0	0.197905	0	0.298705	0		-31.4	0.0601988	0	0.0769988	0	0.0627	0	0.0934988	0	0.131399	0	0.131499	0	0.142199	0		-31.4	0.345304
-31.3	-0.2965	0	-0.2552	0	-0.2524	0	-0.2345	0	-0.1391	0	-0.1696	0	-0.1501	0		-31.3	0.0747082	0	0.120508	0	0.1499	0	0.148308	0	0.2415	0	0.1924	0	0.294808	0		-31.3	0.059706	0	0.072406	0	0.0576	0	0.089306	0	0.1271	0	0.1293	0	0.138706	0		-31.3	0.346501
-31.2	-0.2968	0	-0.2531	0	-0.2515	0	-0.2355	0	-0.1346	0	-0.1678	0	-0.1485	0		-31.2	0.0745	0	0.122301	0	0.1564	0	0.146101	0	0.2441	0	0.1922	0	0.3009	0		-31.2	0.0597	0	0.0722014	0	0.0594	0	0.0907014	0	0.1264	0	0.1296	0	0.1403	0		-31.2	0.3457
-31.1	-0.2942	0	-0.2498	0	-0.2494	0	-0.2347	0	-0.13	0	-0.1662	0	-0.1483	0		-31.1	0.0725	0	0.122306	0	0.1576	0	0.1436	0	0.2397	0	0.1895	0	0.2966	0		-31.1	0.0607	0	0.0728994	0	0.0622	0	0.0946	0	0.1272	0	0.1303	0	0.1408	0		-31.1	0.3441
-31	-0.2915	0	-0.2472	0	-0.245	0	-0.2355	0	-0.1259	0	-0.1653	0	-0.1449	0		-31	0.0711	0	0.122	0	0.1559	0	0.1404	0	0.2397	0	0.192	0	0.2965	0		-31	0.0593	0	0.0731	0	0.0623	0	0.0947	0	0.1291	0	0.1316	0	0.1403	0		-31	0.3399
-30.9	-0.291	0	-0.2426	0	-0.2404	0	-0.2309	0	-0.1235	0	-0.1623	0	-0.1448	0		-30.9	0.0719044	0	0.120404	0	0.156	0	0.140004	0	0.240804	0	0.194304	0	0.297504	0		-30.9	0.0584038	0	0.0704038	0	0.0608	0	0.0920038	0	0.127704	0	0.131304	0	0.139804	0		-30.9	0.335405
-30.8	-0.2891	0	-0.2371	0	-0.2374	0	-0.227	0	-0.1218	0	-0.1598	0	-0.1459	0		-30.8	0.0724049	0	0.120405	0	0.1557	0	0.136005	0	0.2369	0	0.1949	0	0.294805	0		-30.8	0.0551027	0	0.0713027	0	0.063	0	0.0922027	0	0.1293	0	0.131	0	0.136603	0		-30.8	0.337401
-30.7	-0.2836	0	-0.2325	0	-0.2353	0	-0.2267	0	-0.1206	0	-0.1585	0	-0.1467	0		-30.7	0.0695	0	0.117408	0	0.1533	0	0.133008	0	0.2291	0	0.192	0	0.2865	0		-30.7	0.0537	0	0.0705045	0	0.06	0	0.0898045	0	0.1261	0	0.1303	0	0.1345	0		-30.7	0.3344
-30.6	-0.2824	0	-0.228	0	-0.2327	0	-0.2302	0	-0.1193	0	-0.1596	0	-0.1456	0		-30.6	0.0711	0	0.112108	0	0.1506	0	0.1271	0	0.2237	0	0.1886	0	0.2805	0		-30.6	0.0549	0	0.0686045	0	0.0618	0	0.0868	0	0.1268	0	0.1278	0	0.131	0		-30.6	0.3309
-30.5	-0.2807	0	-0.2267	0	-0.2297	0	-0.2302	0	-0.1164	0	-0.1572	0	-0.1433	0		-30.5	0.0682	0	0.1072	0	0.1464	0	0.1258	0	0.2213	0	0.1889	0	0.278	0		-30.5	0.0541	0	0.0646	0	0.0619	0	0.0855	0	0.1259	0	0.1275	0	0.1273	0		-30.5	0.3269
-30.4	-0.2764	0	-0.2246	0	-0.2252	0	-0.2245	0	-0.1138	0	-0.1575	0	-0.1416	0		-30.4	0.0683034	0	0.108603	0	0.1459	0	0.129203	0	0.221403	0	0.190603	0	0.277803	0		-30.4	0.0517033	0	0.0634033	0	0.0599	0	0.0834033	0	0.126403	0	0.125603	0	0.125303	0		-30.4	0.327804
-30.3	-0.2724	0	-0.2206	0	-0.222	0	-0.2221	0	-0.114	0	-0.1533	0	-0.1382	0		-30.3	0.0670037	0	0.111204	0	0.1474	0	0.130704	0	0.2207	0	0.1917	0	0.280304	0		-30.3	0.0491037	0	0.0647037	0	0.0591	0	0.0820037	0	0.1258	0	0.1252	0	0.124704	0		-30.3	0.328804
-30.2	-0.2674	0	-0.2193	0	-0.2215	0	-0.2206	0	-0.115	0	-0.1533	0	-0.139	0		-30.2	0.0689	0	0.110305	0	0.1455	0	0.128705	0	0.2213	0	0.1938	0	0.2797	0		-30.2	0.0526	0	0.0664026	0	0.0575	0	0.0805026	0	0.1263	0	0.1227	0	0.1237	0		-30.2	0.3325
-30.1	-0.2655	0	-0.2194	0	-0.2188	0	-0.2191	0	-0.1124	0	-0.1504	0	-0.1365	0		-30.1	0.0712	0	0.110605	0	0.1446	0	0.1265	0	0.2218	0	0.1943	0	0.2783	0		-30.1	0.0528	0	0.062006	0	0.0585	0	0.0782	0	0.1235	0	0.1191	0	0.1223	0		-30.1	0.3325
-30	-0.259	0	-0.2165	0	-0.2184	0	-0.2163	0	-0.1134	0	-0.1514	0	-0.1354	0		-30	0.0673	0	0.1082	0	0.1406	0	0.124	0	0.2201	0	0.1893	0	0.2747	0		-30	0.0534	0	0.0592	0	0.0567	0	0.0778	0	0.1235	0	0.1194	0	0.1197	0		-30	0.3284
-29.9	-0.2542	0	-0.2122	0	-0.2162	0	-0.217	0	-0.1106	0	-0.1528	0	-0.1319	0		-29.9	0.0683033	0	0.109503	0	0.142	0	0.122303	0	0.220503	0	0.187903	0	0.274003	0		-29.9	0.0533028	0	0.0625028	0	0.057	0	0.0776028	0	0.122703	0	0.120903	0	0.117403	0		-29.9	0.325802
-29.8	-0.2477	0	-0.208	0	-0.2139	0	-0.2176	0	-0.1087	0	-0.1524	0	-0.1284	0		-29.8	0.0699039	0	0.108904	0	0.142	0	0.123904	0	0.2203	0	0.1872	0	0.273704	0		-29.8	0.0524043	0	0.0611043	0	0.0562	0	0.0747043	0	0.1212	0	0.1202	0	0.112604	0		-29.8	0.324305
-29.7	-0.2432	0	-0.2046	0	-0.2147	0	-0.2186	0	-0.1053	0	-0.1518	0	-0.1265	0		-29.7	0.0677	0	0.105008	0	0.1366	0	0.121008	0	0.2179	0	0.1861	0	0.2685	0		-29.7	0.0497	0	0.0569053	0	0.0551	0	0.0745053	0	0.1197	0	0.1187	0	0.1109	0		-29.7	0.3243
-29.6	-0.2386	0	-0.2013	0	-0.2081	0	-0.2193	0	-0.1026	0	-0.1539	0	-0.126	0		-29.6	0.0639	0	0.102207	0	0.1296	0	0.1187	0	0.2161	0	0.1846	0	0.2651	0		-29.6	0.0503	0	0.0615984	0	0.0609	0	0.077	0	0.1238	0	0.1202	0	0.112	0		-29.6	0.3249
-29.5	-0.2332	0	-0.1971	0	-0.2039	0	-0.2187	0	-0.102	0	-0.1528	0	-0.1242	0		-29.5	0.0661	0	0.1073	0	0.134	0	0.1196	0	0.2158	0	0.1842	0	0.2666	0		-29.5	0.0459	0	0.0598	0	0.0615	0	0.0731	0	0.1222	0	0.1164	0	0.1083	0		-29.5	0.3246
-29.4	-0.2316	0	-0.1939	0	-0.2	0	-0.2174	0	-0.1033	0	-0.1519	0	-0.1235	0		-29.4	0.0659049	0	0.108105	0	0.1364	0	0.120405	0	0.214405	0	0.184105	0	0.262405	0		-29.4	0.0462006	0	0.0602006	0	0.0649	0	0.0708006	0	0.118801	0	0.115701	0	0.105401	0		-29.4	0.323001
-29.3	-0.2288	0	-0.1945	0	-0.1984	0	-0.2178	0	-0.101	0	-0.1523	0	-0.1208	0		-29.3	0.0712993	0	0.113299	0	0.1422	0	0.122999	0	0.2183	0	0.1904	0	0.264699	0		-29.3	0.0480016	0	0.0609016	0	0.0663	0	0.0695016	0	0.1207	0	0.1174	0	0.104502	0		-29.3	0.319606
-29.2	-0.223	0	-0.1967	0	-0.197	0	-0.2175	0	-0.0992	0	-0.1518	0	-0.1174	0		-29.2	0.0704	0	0.115104	0	0.1411	0	0.124004	0	0.2182	0	0.1929	0	0.2664	0		-29.2	0.0432	0	0.058207	0	0.0595	0	0.063307	0	0.115	0	0.1137	0	0.1031	0		-29.2	0.3187
-29.1	-0.2222	0	-0.1964	0	-0.1929	0	-0.2185	0	-0.0958	0	-0.1492	0	-0.1126	0		-29.1	0.0719	0	0.115104	0	0.1425	0	0.1264	0	0.2186	0	0.1929	0	0.2676	0		-29.1	0.0417	0	0.0576037	0	0.0573	0	0.0633	0	0.1131	0	0.1105	0	0.1031	0		-29.1	0.3216
-29	-0.2221	0	-0.1935	0	-0.1931	0	-0.2154	0	-0.0922	0	-0.1484	0	-0.1102	0		-29	0.0725	0	0.1134	0	0.1418	0	0.1268	0	0.2185	0	0.1897	0	0.2634	0		-29	0.0415	0	0.0549	0	0.0565	0	0.0654	0	0.1085	0	0.1071	0	0.102	0		-29	0.3172
-28.9	-0.221	0	-0.1907	0	-0.1917	0	-0.2131	0	-0.0917	0	-0.1447	0	-0.1072	0		-28.9	0.0729061	0	0.110006	0	0.1422	0	0.123806	0	0.216806	0	0.186606	0	0.260606	0		-28.9	0.039807	0	0.049207	0	0.0558	0	0.061307	0	0.106907	0	0.104307	0	0.095407	0		-28.9	0.312107
-28.8	-0.218	0	-0.194	0	-0.1922	0	-0.211	0	-0.0899	0	-0.1429	0	-0.1044	0		-28.8	0.0742068	0	0.105907	0	0.137	0	0.120507	0	0.2148	0	0.1816	0	0.256807	0		-28.8	0.0388044	0	0.0454044	0	0.0558	0	0.0616044	0	0.1042	0	0.106	0	0.0931044	0		-28.8	0.309702
-28.7	-0.2159	0	-0.1927	0	-0.1915	0	-0.2092	0	-0.0894	0	-0.1439	0	-0.1011	0		-28.7	0.0724	0	0.105307	0	0.1339	0	0.118207	0	0.2112	0	0.1748	0	0.2541	0		-28.7	0.0415	0	0.0456026	0	0.056	0	0.0611026	0	0.1032	0	0.102	0	0.0901	0		-28.7	0.3109
-28.6	-0.2126	0	-0.1898	0	-0.1875	0	-0.2067	0	-0.0859	0	-0.1407	0	-0.0996	0		-28.6	0.0713	0	0.101406	0	0.1286	0	0.1186	0	0.2086	0	0.1741	0	0.2492	0		-28.6	0.0446	0	0.0484987	0	0.0594	0	0.065	0	0.106	0	0.1032	0	0.093	0		-28.6	0.3097
-28.5	-0.2092	0	-0.1892	0	-0.1838	0	-0.2057	0	-0.0821	0	-0.1383	0	-0.0986	0		-28.5	0.0703	0	0.0974	0	0.1258	0	0.1194	0	0.2053	0	0.1718	0	0.2458	0		-28.5	0.0439	0	0.0497	0	0.0617	0	0.0677	0	0.1053	0	0.1013	0	0.0916	0		-28.5	0.3073
-28.4	-0.2056	0	-0.1878	0	-0.1814	0	-0.2039	0	-0.0785	0	-0.1369	0	-0.0978	0		-28.4	0.073504	0	0.099904	0	0.1234	0	0.120204	0	0.207504	0	0.173404	0	0.242204	0		-28.4	0.0458991	0	0.0522991	0	0.0663	0	0.0724991	0	0.111199	0	0.107999	0	0.0921991	0		-28.4	0.305802
-28.3	-0.2001	0	-0.1867	0	-0.1806	0	-0.2014	0	-0.0751	0	-0.1377	0	-0.0984	0		-28.3	0.0761021	0	0.101502	0	0.1243	0	0.126402	0	0.2099	0	0.1746	0	0.244402	0		-28.3	0.0443038	0	0.0500038	0	0.0649	0	0.0705038	0	0.1127	0	0.1085	0	0.0926038	0		-28.3	0.3078
-28.2	-0.1998	0	-0.1842	0	-0.178	0	-0.2036	0	-0.0742	0	-0.1373	0	-0.0977	0		-28.2	0.0749	0	0.102806	0	0.124	0	0.124806	0	0.2101	0	0.1725	0	0.2436	0		-28.2	0.0437	0	0.0484027	0	0.0652	0	0.0759027	0	0.1093	0	0.1093	0	0.091	0		-28.2	0.3092
-28.1	-0.1984	0	-0.1814	0	-0.1739	0	-0.2021	0	-0.0721	0	-0.1339	0	-0.0934	0		-28.1	0.0745	0	0.103006	0	0.1232	0	0.1243	0	0.2085	0	0.168	0	0.2423	0		-28.1	0.0415	0	0.0466026	0	0.0628	0	0.0789	0	0.1102	0	0.1121	0	0.0904	0		-28.1	0.3056
-28	-0.198	0	-0.179	0	-0.1715	0	-0.2003	0	-0.0719	0	-0.1315	0	-0.0945	0		-28	0.0695	0	0.0988	0	0.1196	0	0.1202	0	0.2091	0	0.1656	0	0.2408	0		-28	0.0388	0	0.0457	0	0.06	0	0.0761	0	0.1087	0	0.1126	0	0.0884	0		-28	0.3047
-27.9	-0.1963	0	-0.1774	0	-0.1718	0	-0.1951	0	-0.0697	0	-0.1325	0	-0.0935	0		-27.9	0.0689048	0	0.0971048	0	0.1196	0	0.118205	0	0.209705	0	0.160505	0	0.240305	0		-27.9	0.0383043	0	0.0444043	0	0.0585	0	0.0750043	0	0.105504	0	0.113204	0	0.0868043	0		-27.9	0.305901
-27.8	-0.1922	0	-0.1747	0	-0.1708	0	-0.1907	0	-0.0697	0	-0.133	0	-0.0923	0		-27.8	0.0708059	0	0.0989059	0	0.121	0	0.115106	0	0.2074	0	0.1573	0	0.235606	0		-27.8	0.0392023	0	0.0433023	0	0.058	0	0.0752023	0	0.1028	0	0.1138	0	0.0883023	0		-27.8	0.304403
-27.7	-0.1877	0	-0.1742	0	-0.1699	0	-0.1899	0	-0.0709	0	-0.1284	0	-0.0907	0		-27.7	0.0752	0	0.104697	0	0.1252	0	0.121397	0	0.2133	0	0.1593	0	0.2409	0		-27.7	0.043	0	0.0423013	0	0.0609	0	0.0778013	0	0.1055	0	0.1155	0	0.0892	0		-27.7	0.3017
-27.6	-0.1879	0	-0.175	0	-0.1687	0	-0.1909	0	-0.0692	0	-0.1275	0	-0.0893	0		-27.6	0.0727	0	0.105103	0	0.1257	0	0.1197	0	0.2124	0	0.1565	0	0.2406	0		-27.6	0.0376	0	0.0409055	0	0.0605	0	0.0757	0	0.1036	0	0.1131	0	0.0849	0		-27.6	0.296
-27.5	-0.1855	0	-0.1723	0	-0.1662	0	-0.1873	0	-0.066	0	-0.1256	0	-0.0903	0		-27.5	0.0705	0	0.1037	0	0.1278	0	0.1166	0	0.2113	0	0.1532	0	0.2349	0		-27.5	0.0413	0	0.0402	0	0.0613	0	0.0804	0	0.1037	0	0.1128	0	0.082	0		-27.5	0.2978
-27.4	-0.184	0	-0.1704	0	-0.1665	0	-0.1866	0	-0.0647	0	-0.125	0	-0.0898	0		-27.4	0.0684029	0	0.102303	0	0.1275	0	0.116103	0	0.210903	0	0.150903	0	0.234703	0		-27.4	0.0392044	0	0.0414044	0	0.0599	0	0.0785044	0	0.103704	0	0.108704	0	0.0777044	0		-27.4	0.295704
-27.3	-0.1808	0	-0.1682	0	-0.1674	0	-0.1855	0	-0.0625	0	-0.1238	0	-0.0901	0		-27.3	0.0653053	0	0.101405	0	0.1217	0	0.113005	0	0.2073	0	0.1473	0	0.232405	0		-27.3	0.0389999	0	0.0426999	0	0.0653	0	0.0810999	0	0.1061	0	0.1131	0	0.0812999	0		-27.3	0.295404
-27.2	-0.1787	0	-0.1684	0	-0.1668	0	-0.1818	0	-0.0613	0	-0.1232	0	-0.0911	0		-27.2	0.0668	0	0.0968033	0	0.1223	0	0.113203	0	0.207	0	0.1452	0	0.2311	0		-27.2	0.0394	0	0.0426005	0	0.0707	0	0.0856005	0	0.1073	0	0.115	0	0.0829	0		-27.2	0.2933
-27.1	-0.1724	0	-0.1657	0	-0.1617	0	-0.1794	0	-0.0589	0	-0.1243	0	-0.0922	0		-27.1	0.0662	0	0.0973024	0	0.124	0	0.1141	0	0.2091	0	0.1465	0	0.2305	0		-27.1	0.0443	0	0.0445005	0	0.0719	0	0.086	0	0.1102	0	0.1203	0	0.086	0		-27.1	0.2885
-27	-0.1681	0	-0.1621	0	-0.1576	0	-0.1754	0	-0.0578	0	-0.1226	0	-0.0896	0		-27	0.0658	0	0.0984	0	0.1239	0	0.1142	0	0.2129	0	0.1474	0	0.2307	0		-27	0.0443	0	0.0422	0	0.0734	0	0.0815	0	0.1105	0	0.1241	0	0.0838	0		-27	0.2903
-26.9	-0.1654	0	-0.1572	0	-0.1556	0	-0.1714	0	-0.0572	0	-0.1192	0	-0.0874	0		-26.9	0.070199	0	0.097599	0	0.1248	0	0.118199	0	0.214399	0	0.148899	0	0.230099	0		-26.9	0.0419044	0	0.0411044	0	0.0724	0	0.0798044	0	0.110504	0	0.120504	0	0.0826044	0		-26.9	0.290802
-26.8	-0.1625	0	-0.153	0	-0.1527	0	-0.1711	0	-0.057	0	-0.116	0	-0.0856	0		-26.8	0.0720006	0	0.0989006	0	0.1284	0	0.119001	0	0.2155	0	0.1529	0	0.229101	0		-26.8	0.0367035	0	0.0401035	0	0.0739	0	0.0779035	0	0.1073	0	0.1192	0	0.0841035	0		-26.8	0.290806
-26.7	-0.1594	0	-0.1531	0	-0.1525	0	-0.1701	0	-0.0588	0	-0.1121	0	-0.0876	0		-26.7	0.0713	0	0.093606	0	0.1257	0	0.117206	0	0.2141	0	0.1501	0	0.2251	0		-26.7	0.0393	0	0.0415009	0	0.0754	0	0.0809009	0	0.1062	0	0.1208	0	0.0839	0		-26.7	0.2884
-26.6	-0.1569	0	-0.1538	0	-0.1514	0	-0.167	0	-0.0576	0	-0.1064	0	-0.0877	0		-26.6	0.0714	0	0.091505	0	0.1247	0	0.117	0	0.209	0	0.1493	0	0.2227	0		-26.6	0.0413	0	0.0430991	0	0.0768	0	0.0821	0	0.105	0	0.1195	0	0.0863	0		-26.6	0.2889
-26.5	-0.1528	0	-0.1512	0	-0.1507	0	-0.1674	0	-0.0584	0	-0.1053	0	-0.0885	0		-26.5	0.0671	0	0.0899	0	0.1259	0	0.1159	0	0.2043	0	0.1496	0	0.2216	0		-26.5	0.0455	0	0.0474	0	0.0804	0	0.0819	0	0.1103	0	0.1226	0	0.0879	0		-26.5	0.2853
-26.4	-0.1535	0	-0.1468	0	-0.151	0	-0.166	0	-0.0569	0	-0.1041	0	-0.0908	0		-26.4	0.066001	0	0.089501	0	0.1276	0	0.115401	0	0.205501	0	0.149301	0	0.219001	0		-26.4	0.0504963	0	0.0527963	0	0.0882	0	0.0829963	0	0.117796	0	0.128396	0	0.0898963	0		-26.4	0.281802
-26.3	-0.1516	0	-0.1492	0	-0.1499	0	-0.1608	0	-0.0555	0	-0.1009	0	-0.0902	0		-26.3	0.0614072	0	0.0846072	0	0.1268	0	0.109707	0	0.1997	0	0.1437	0	0.217207	0		-26.3	0.052105	0	0.052205	0	0.0852	0	0.082605	0	0.1156	0	0.1262	0	0.087105	0		-26.3	0.283005
-26.2	-0.15	0	-0.1495	0	-0.1459	0	-0.1581	0	-0.0557	0	-0.0985	0	-0.0906	0		-26.2	0.0604	0	0.0839044	0	0.1224	0	0.107604	0	0.1965	0	0.1432	0	0.2187	0		-26.2	0.0477	0	0.0521048	0	0.0811	0	0.0794048	0	0.1141	0	0.1219	0	0.0867	0		-26.2	0.2815
-26.1	-0.1496	0	-0.1469	0	-0.1469	0	-0.1562	0	-0.0556	0	-0.0976	0	-0.0916	0		-26.1	0.0553	0	0.0831045	0	0.1193	0	0.1059	0	0.1939	0	0.142	0	0.217	0		-26.1	0.0475	0	0.0536022	0	0.0785	0	0.0815	0	0.1142	0	0.1198	0	0.0852	0		-26.1	0.2781
-26	-0.1516	0	-0.1471	0	-0.1485	0	-0.1549	0	-0.0556	0	-0.0969	0	-0.0914	0		-26	0.0501	0	0.082	0	0.1155	0	0.1038	0	0.1892	0	0.1385	0	0.2146	0		-26	0.0495	0	0.054	0	0.0759	0	0.0837	0	0.1164	0	0.1165	0	0.0882	0		-26	0.2793
-25.9	-0.1485	0	-0.1459	0	-0.1464	0	-0.1493	0	-0.0521	0	-0.0941	0	-0.0918	0		-25.9	0.0472015	0	0.0822015	0	0.1189	0	0.106901	0	0.186801	0	0.139101	0	0.214501	0		-25.9	0.0477019	0	0.0537019	0	0.0767	0	0.0862019	0	0.114802	0	0.114002	0	0.0852019	0		-25.9	0.277503
-25.8	-0.1472	0	-0.1452	0	-0.1457	0	-0.1453	0	-0.0511	0	-0.0945	0	-0.0912	0		-25.8	0.0493978	0	0.0825978	0	0.118	0	0.109898	0	0.1867	0	0.1418	0	0.222198	0		-25.8	0.0484016	0	0.0544016	0	0.0774	0	0.0853016	0	0.1106	0	0.1129	0	0.0854016	0		-25.8	0.272609
-25.7	-0.1459	0	-0.1457	0	-0.1453	0	-0.1439	0	-0.0463	0	-0.0974	0	-0.0911	0		-25.7	0.05	0	0.0818022	0	0.1174	0	0.107702	0	0.1857	0	0.1413	0	0.2191	0		-25.7	0.0447	0	0.056102	0	0.0763	0	0.082202	0	0.1082	0	0.1152	0	0.0846	0		-25.7	0.2703
-25.6	-0.1435	0	-0.1425	0	-0.1446	0	-0.1414	0	-0.0477	0	-0.0991	0	-0.0901	0		-25.6	0.0506	0	0.084102	0	0.1178	0	0.1106	0	0.1859	0	0.1399	0	0.219	0		-25.6	0.0469	0	0.0579002	0	0.0759	0	0.0847	0	0.1106	0	0.1152	0	0.0865	0		-25.6	0.2654
-25.5	-0.1402	0	-0.1424	0	-0.1436	0	-0.1408	0	-0.0477	0	-0.1018	0	-0.0907	0		-25.5	0.0506	0	0.0835	0	0.116	0	0.1115	0	0.1852	0	0.1389	0	0.2134	0		-25.5	0.0404	0	0.0558	0	0.0739	0	0.0835	0	0.1097	0	0.1172	0	0.0865	0		-25.5	0.2655
-25.4	-0.1383	0	-0.145	0	-0.1422	0	-0.1416	0	-0.0466	0	-0.1011	0	-0.0911	0		-25.4	0.0472034	0	0.0813034	0	0.1149	0	0.112403	0	0.184703	0	0.138503	0	0.211503	0		-25.4	0.0391016	0	0.0538016	0	0.0718	0	0.0786016	0	0.109702	0	0.118802	0	0.0873016	0		-25.4	0.264203
-25.3	-0.1368	0	-0.1451	0	-0.1414	0	-0.1392	0	-0.0455	0	-0.1005	0	-0.0908	0		-25.3	0.0488033	0	0.0812033	0	0.113	0	0.111203	0	0.1843	0	0.1366	0	0.205203	0		-25.3	0.0362067	0	0.0521067	0	0.0697	0	0.0717067	0	0.1083	0	0.1145	0	0.0841067	0		-25.3	0.262905
-25.2	-0.1373	0	-0.1427	0	-0.1409	0	-0.1387	0	-0.0454	0	-0.0974	0	-0.091	0		-25.2	0.0522	0	0.0851007	0	0.1122	0	0.114101	0	0.1848	0	0.1379	0	0.2068	0		-25.2	0.0368	0	0.0539999	0	0.0726	0	0.0750999	0	0.112	0	0.1151	0	0.0871	0		-25.2	0.2604
-25.1	-0.1373	0	-0.1402	0	-0.1364	0	-0.1374	0	-0.0463	0	-0.0949	0	-0.0887	0		-25.1	0.0533	0	0.0844051	0	0.1075	0	0.1147	0	0.1815	0	0.1344	0	0.201	0		-25.1	0.0364	0	0.0515028	0	0.0702	0	0.0726	0	0.1108	0	0.1149	0	0.0837	0		-25.1	0.2617
-25	-0.1363	0	-0.1385	0	-0.1351	0	-0.1335	0	-0.0499	0	-0.0928	0	-0.0853	0		-25	0.0534	0	0.0798	0	0.1021	0	0.1117	0	0.1795	0	0.1312	0	0.198	0		-25	0.037	0	0.0518	0	0.0684	0	0.0691	0	0.1093	0	0.1157	0	0.0829	0		-25	0.2564
-24.9	-0.136	0	-0.1384	0	-0.1366	0	-0.1317	0	-0.0517	0	-0.0904	0	-0.0847	0		-24.9	0.0588009	0	0.0816009	0	0.1017	0	0.115101	0	0.177101	0	0.131601	0	0.198301	0		-24.9	0.0330054	0	0.0511054	0	0.0633	0	0.0688054	0	0.105005	0	0.111505	0	0.0804054	0		-24.9	0.259405
-24.8	-0.1307	0	-0.1377	0	-0.137	0	-0.133	0	-0.0496	0	-0.0894	0	-0.0862	0		-24.8	0.0614978	0	0.0888978	0	0.104	0	0.118598	0	0.1763	0	0.1329	0	0.198498	0		-24.8	0.0347017	0	0.0499017	0	0.0634	0	0.0706017	0	0.1038	0	0.1106	0	0.0813017	0		-24.8	0.258605
-24.7	-0.1276	0	-0.1374	0	-0.1375	0	-0.1335	0	-0.0481	0	-0.086	0	-0.086	0		-24.7	0.064	0	0.0945954	0	0.1074	0	0.126795	0	0.1804	0	0.1383	0	0.2037	0		-24.7	0.0348	0	0.0450049	0	0.0594	0	0.0673049	0	0.101	0	0.1068	0	0.0805	0		-24.7	0.251
-24.6	-0.1285	0	-0.1397	0	-0.1386	0	-0.1316	0	-0.0477	0	-0.0851	0	-0.0843	0		-24.6	0.064	0	0.0931013	0	0.106	0	0.1258	0	0.184	0	0.1371	0	0.2046	0		-24.6	0.0369	0	0.0426006	0	0.0614	0	0.0671	0	0.1052	0	0.104	0	0.0824	0		-24.6	0.2484
-24.5	-0.1275	0	-0.1395	0	-0.1349	0	-0.1292	0	-0.0505	0	-0.0819	0	-0.0849	0		-24.5	0.0634	0	0.0952	0	0.1063	0	0.1277	0	0.1877	0	0.1388	0	0.2045	0		-24.5	0.0347	0	0.038	0	0.0588	0	0.0683	0	0.1025	0	0.1014	0	0.0795	0		-24.5	0.2478
-24.4	-0.1253	0	-0.1375	0	-0.1319	0	-0.1297	0	-0.0521	0	-0.0817	0	-0.0857	0		-24.4	0.062902	0	0.096902	0	0.105	0	0.125702	0	0.188402	0	0.134202	0	0.201402	0		-24.4	0.0341026	0	0.0368026	0	0.0584	0	0.0678026	0	0.0990026	0	0.101603	0	0.0783026	0		-24.4	0.253401
-24.3	-0.1239	0	-0.1364	0	-0.1341	0	-0.1328	0	-0.053	0	-0.0816	0	-0.0874	0		-24.3	0.0671989	0	0.0995989	0	0.1078	0	0.126499	0	0.1903	0	0.1341	0	0.201999	0		-24.3	0.0358006	0	0.0393006	0	0.0582	0	0.0713006	0	0.0965	0	0.1011	0	0.0778006	0		-24.3	0.254903
-24.2	-0.1222	0	-0.1364	0	-0.1326	0	-0.1344	0	-0.0531	0	-0.0843	0	-0.0912	0		-24.2	0.0703	0	0.101001	0	0.1085	0	0.126101	0	0.1915	0	0.1348	0	0.1986	0		-24.2	0.0349	0	0.0386027	0	0.0576	0	0.0714027	0	0.0921	0	0.1009	0	0.0748	0		-24.2	0.2505
-24.1	-0.12	0	-0.1356	0	-0.1301	0	-0.1353	0	-0.0528	0	-0.0822	0	-0.0896	0		-24.1	0.0742	0	0.100999	0	0.1118	0	0.1273	0	0.1909	0	0.1358	0	0.1985	0		-24.1	0.0338	0	0.0354012	0	0.0593	0	0.0728	0	0.0905	0	0.1033	0	0.0754	0		-24.1	0.2466
-24	-0.1218	0	-0.1346	0	-0.1307	0	-0.1345	0	-0.0542	0	-0.0826	0	-0.0906	0		-24	0.0704	0	0.0994	0	0.1112	0	0.1255	0	0.1875	0	0.131	0	0.193	0		-24	0.0367	0	0.039	0	0.0576	0	0.0747	0	0.0944	0	0.1034	0	0.0774	0		-24	0.2474
-23.9	-0.1217	0	-0.133	0	-0.1302	0	-0.1319	0	-0.0545	0	-0.0817	0	-0.0896	0		-23.9	0.0717011	0	0.0991011	0	0.1142	0	0.128601	0	0.187001	0	0.132301	0	0.190801	0		-23.9	0.0368023	0	0.0388023	0	0.0578	0	0.0726023	0	0.0908023	0	0.100502	0	0.0791023	0		-23.9	0.247004
-23.8	-0.1251	0	-0.133	0	-0.13	0	-0.1289	0	-0.0548	0	-0.0789	0	-0.0884	0		-23.8	0.0729032	0	0.0936032	0	0.112	0	0.129303	0	0.1843	0	0.1319	0	0.189203	0		-23.8	0.0388995	0	0.0393995	0	0.0594	0	0.0717995	0	0.09	0	0.1001	0	0.0800995	0		-23.8	0.245506
-23.7	-0.1268	0	-0.1349	0	-0.1301	0	-0.1264	0	-0.0561	0	-0.0761	0	-0.0867	0		-23.7	0.0715	0	0.0926054	0	0.1099	0	0.124605	0	0.1793	0	0.1274	0	0.1854	0		-23.7	0.0415	0	0.0378017	0	0.0585	0	0.0745017	0	0.0901	0	0.0982	0	0.0809	0		-23.7	0.2415
-23.6	-0.1252	0	-0.1337	0	-0.1271	0	-0.1255	0	-0.0572	0	-0.072	0	-0.0844	0		-23.6	0.0721	0	0.0901023	0	0.1118	0	0.123	0	0.1773	0	0.1257	0	0.1834	0		-23.6	0.0411	0	0.0355039	0	0.0566	0	0.0714	0	0.0883	0	0.0975	0	0.0798	0		-23.6	0.2375
-23.5	-0.1214	0	-0.1329	0	-0.1276	0	-0.1209	0	-0.057	0	-0.0719	0	-0.084	0		-23.5	0.0761	0	0.0947	0	0.1173	0	0.1256	0	0.1783	0	0.1255	0	0.1813	0		-23.5	0.046	0	0.0357	0	0.0562	0	0.0707	0	0.0873	0	0.0983	0	0.0808	0		-23.5	0.2359
-23.4	-0.1212	0	-0.1329	0	-0.131	0	-0.1194	0	-0.0577	0	-0.0718	0	-0.0852	0		-23.4	0.0751052	0	0.0894052	0	0.1117	0	0.121405	0	0.177605	0	0.123105	0	0.174005	0		-23.4	0.0449022	0	0.0374022	0	0.0565	0	0.0706022	0	0.0860022	0	0.0978022	0	0.0814022	0		-23.4	0.232707
-23.3	-0.1201	0	-0.1371	0	-0.1312	0	-0.1181	0	-0.0563	0	-0.0717	0	-0.0827	0		-23.3	0.0736048	0	0.0873048	0	0.1074	0	0.118005	0	0.1765	0	0.1215	0	0.171205	0		-23.3	0.0441016	0	0.0375016	0	0.0554	0	0.0721016	0	0.0888	0	0.0963	0	0.0828016	0		-23.3	0.232106
-23.2	-0.119	0	-0.1358	0	-0.1293	0	-0.1131	0	-0.0577	0	-0.0705	0	-0.0816	0		-23.2	0.0685	0	0.0848048	0	0.1014	0	0.113605	0	0.1737	0	0.1161	0	0.1657	0		-23.2	0.0455	0	0.0400011	0	0.0576	0	0.0732011	0	0.0888	0	0.0969	0	0.0837	0		-23.2	0.2342
-23.1	-0.1193	0	-0.1331	0	-0.1288	0	-0.1097	0	-0.0556	0	-0.0685	0	-0.0825	0		-23.1	0.0726	0	0.0870982	0	0.1054	0	0.117	0	0.1777	0	0.1178	0	0.1645	0		-23.1	0.0493	0	0.0420989	0	0.0602	0	0.0708	0	0.0903	0	0.0967	0	0.0889	0		-23.1	0.2324
-23	-0.1189	0	-0.1308	0	-0.1302	0	-0.1058	0	-0.058	0	-0.0698	0	-0.085	0		-23	0.0692	0	0.0857	0	0.103	0	0.1161	0	0.1748	0	0.114	0	0.1612	0		-23	0.051	0	0.0431	0	0.0641	0	0.071	0	0.0886	0	0.0999	0	0.0894	0		-23	0.2293
-22.9	-0.1162	0	-0.1304	0	-0.1279	0	-0.1041	0	-0.062	0	-0.0696	0	-0.0851	0		-22.9	0.0677032	0	0.0838032	0	0.1006	0	0.114403	0	0.170903	0	0.112103	0	0.159103	0		-22.9	0.0502995	0	0.0432995	0	0.0653	0	0.0678995	0	0.0894995	0	0.1005	0	0.0887995	0		-22.9	0.224305
-22.8	-0.1144	0	-0.1292	0	-0.1261	0	-0.1011	0	-0.0631	0	-0.0687	0	-0.0847	0		-22.8	0.0686022	0	0.0849022	0	0.1002	0	0.115302	0	0.1692	0	0.1132	0	0.154902	0		-22.8	0.0517974	0	0.0447974	0	0.066	0	0.0714974	0	0.0931	0	0.1034	0	0.0953974	0		-22.8	0.223404
-22.7	-0.1144	0	-0.1255	0	-0.1225	0	-0.0991	0	-0.0633	0	-0.0652	0	-0.0829	0		-22.7	0.0656	0	0.0887028	0	0.0997	0	0.114803	0	0.1663	0	0.1135	0	0.154	0		-22.7	0.0551	0	0.0480977	0	0.0669	0	0.0726977	0	0.0976	0	0.1061	0	0.0983	0		-22.7	0.2197
-22.6	-0.113	0	-0.1231	0	-0.119	0	-0.0981	0	-0.0614	0	-0.0636	0	-0.0822	0		-22.6	0.0681	0	0.0951987	0	0.1004	0	0.1174	0	0.1701	0	0.117	0	0.1548	0		-22.6	0.0563	0	0.0494998	0	0.0649	0	0.0738	0	0.099	0	0.1103	0	0.0999	0		-22.6	0.2168
-22.5	-0.1103	0	-0.1184	0	-0.1172	0	-0.0967	0	-0.062	0	-0.0591	0	-0.0812	0		-22.5	0.0714	0	0.0995	0	0.1028	0	0.1201	0	0.1695	0	0.1201	0	0.1567	0		-22.5	0.0536	0	0.0442	0	0.0603	0	0.0695	0	0.091	0	0.1064	0	0.0968	0		-22.5	0.213
-22.4	-0.1046	0	-0.1137	0	-0.115	0	-0.0877	0	-0.0563	0	-0.0545	0	-0.0762	0		-22.4	0.0723017	0	0.105002	0	0.1049	0	0.121602	0	0.172402	0	0.124102	0	0.155702	0		-22.4	0.0531071	0	0.0402071	0	0.0586	0	0.0677071	0	0.0912071	0	0.106707	0	0.0977071	0		-22.4	0.211112
-22.3	-0.0975	0	-0.1099	0	-0.1122	0	-0.0819	0	-0.0498	0	-0.0504	0	-0.0726	0		-22.3	0.0697073	0	0.102507	0	0.1056	0	0.120607	0	0.1687	0	0.1196	0	0.154707	0		-22.3	0.0517106	0	0.0354106	0	0.0506	0	0.0604106	0	0.0864	0	0.101	0	0.0937106	0		-22.3	0.207208
-22.2	-0.0951	0	-0.1027	0	-0.1063	0	-0.0769	0	-0.053	0	-0.0477	0	-0.0691	0		-22.2	0.0643	0	0.0971085	0	0.1047	0	0.116409	0	0.1613	0	0.1146	0	0.1483	0		-22.2	0.0535	0	0.0368051	0	0.052	0	0.0555051	0	0.0888	0	0.0984	0	0.0907	0		-22.2	0.2013
-22.1	-0.0933	0	-0.0982	0	-0.1011	0	-0.0738	0	-0.0555	0	-0.0466	0	-0.0718	0		-22.1	0.0637	0	0.0957022	0	0.1021	0	0.116	0	0.1592	0	0.1131	0	0.1465	0		-22.1	0.0476	0	0.0387029	0	0.0545	0	0.0465	0	0.0857	0	0.0981	0	0.0898	0		-22.1	0.1984
-22	-0.0987	0	-0.1011	0	-0.1091	0	-0.0767	0	-0.059	0	-0.0504	0	-0.0771	0		-22	0.0613	0	0.0927	0	0.094	0	0.1139	0	0.1588	0	0.1142	0	0.1437	0		-22	0.0486	0	0.0435	0	0.0507	0	0.0417	0	0.083	0	0.0994	0	0.0889	0		-22	0.2017
-21.9	-0.1086	0	-0.1046	0	-0.1092	0	-0.0815	0	-0.065	0	-0.0538	0	-0.0814	0		-21.9	0.0631027	0	0.0941027	0	0.0942	0	0.118203	0	0.154703	0	0.112203	0	0.141403	0		-21.9	0.0579917	0	0.0508917	0	0.0579	0	0.0415917	0	0.0851917	0	0.101992	0	0.0990917	0		-21.9	0.206304
-21.8	-0.0999	0	-0.1022	0	-0.1063	0	-0.0855	0	-0.07	0	-0.0577	0	-0.0837	0		-21.8	0.0594027	0	0.0984027	0	0.0968	0	0.126803	0	0.1599	0	0.112	0	0.137003	0		-21.8	0.0505082	0	0.0487082	0	0.0446	0	0.0353082	0	0.0711	0	0.0875	0	0.0941082	0		-21.8	0.2109
-21.7	-0.0922	0	-0.1046	0	-0.1077	0	-0.083	0	-0.0708	0	-0.053	0	-0.0837	0		-21.7	0.0755	0	0.1036	0	0.107	0	0.1417	0	0.1686	0	0.1125	0	0.1455	0		-21.7	0.0448	0	0.0506083	0	0.0403	0	0.0329083	0	0.068	0	0.0905	0	0.096	0		-21.7	0.2117
-21.6	-0.0876	0	-0.1034	0	-0.1051	0	-0.0821	0	-0.0734	0	-0.0471	0	-0.084	0		-21.6	0.0821	0	0.111005	0	0.1102	0	0.1485	0	0.1735	0	0.1123	0	0.1575	0		-21.6	0.039	0	0.0498127	0	0.037	0	0.0242	0	0.0664	0	0.0891	0	0.0895	0		-21.6	0.2149
-21.5	-0.0892	0	-0.1034	0	-0.106	0	-0.0854	0	-0.0722	0	-0.0466	0	-0.0829	0		-21.5	0.0902	0	0.1209	0	0.1207	0	0.1597	0	0.1717	0	0.128	0	0.1688	0		-21.5	0.035	0	0.0406	0	0.0324	0	0.0087	0	0.0577	0	0.0709	0	0.0719	0		-21.5	0.2207
-21.4	-0.0928	0	-0.1046	0	-0.1068	0	-0.083	0	-0.0684	0	-0.0489	0	-0.0813	0		-21.4	0.0942022	0	0.131302	0	0.1345	0	0.173702	0	0.175302	0	0.144302	0	0.178702	0		-21.4	0.0210091	0	0.0386091	0	0.0305	0	0.00150914	0	0.0512091	0	0.0533091	0	0.0575091	0		-21.4	0.219607
-21.3	-0.0909	0	-0.1023	0	-0.1084	0	-0.0777	0	-0.0566	0	-0.048	0	-0.0786	0		-21.3	0.0869017	0	0.147202	0	0.147	0	0.189902	0	0.1686	0	0.1548	0	0.178102	0		-21.3	0.0112007	0	0.0318007	0	0.0416	0	0.00150073	0	0.041	0	0.0497	0	0.0473007	0		-21.3	0.202507
-21.2	-0.0904	0	-0.1012	0	-0.104	0	-0.0802	0	-0.048	0	-0.0473	0	-0.0718	0		-21.2	0.0892	0	0.161303	0	0.1443	0	0.201703	0	0.1566	0	0.1661	0	0.1762	0		-21.2	0.0188	0	0.0400928	0	0.0397	0	0.0073928	0	0.0376	0	0.0558	0	0.0407	0		-21.2	0.1911
-21.1	-0.0901	0	-0.0973	0	-0.0911	0	-0.0665	0	-0.0536	0	-0.0468	0	-0.0672	0		-21.1	0.0861	0	0.171206	0	0.1415	0	0.2005	0	0.1537	0	0.1738	0	0.1696	0		-21.1	0.0234	0	0.0400928	0	0.0591	0	0.0299	0	0.0521	0	0.0543	0	0.0474	0		-21.1	0.1928
-21	-0.0851	0	-0.085	0	-0.0909	0	-0.0636	0	-0.0411	0	-0.03	0	-0.07	0		-21	0.0884	0	0.1844	0	0.1371	0	0.2	0	0.1521	0	0.1866	0	0.1652	0		-21	0.0179	0	0.0256	0	0.0721	0	0.0365	0	0.046	0	0.045	0	0.0441	0		-21	0.1873
-20.9	-0.0821	0	-0.0789	0	-0.0726	0	-0.0625	0	-0.0414	0	-0.0271	0	-0.0528	0		-20.9	0.0877991	0	0.190299	0	0.1361	0	0.194599	0	0.150699	0	0.185599	0	0.158099	0		-20.9	0.0133037	0	0.0137037	0	0.0879	0	0.0468037	0	0.0459037	0	0.0447037	0	0.0306037	0		-20.9	0.185602
-20.8	-0.0783	0	-0.0653	0	-0.0665	0	-0.0624	0	-0.029	0	-0.0076	0	-0.0496	0		-20.8	0.0817023	0	0.186502	0	0.1276	0	0.185002	0	0.1494	0	0.1827	0	0.154202	0		-20.8	0.0225912	0	0.0230912	0	0.0997	0	0.0573912	0	0.0573	0	0.0574	0	0.0233912	0		-20.8	0.187491
-20.7	-0.0908	0	-0.0638	0	-0.0616	0	-0.0498	0	-0.0125	0	0.0102	0	-0.031	0		-20.7	0.0787	0	0.181403	0	0.1199	0	0.176203	0	0.1466	0	0.178	0	0.1531	0		-20.7	0.0161	0	0.0206071	0	0.0994	0	0.0563071	0	0.0594	0	0.0556	0	0.0187	0		-20.7	0.1909
-20.6	-0.0869	0	-0.0572	0	-0.0569	0	-0.0425	0	-0.0028	0	0.0348	0	-0.0244	0		-20.6	0.0712	0	0.172507	0	0.1082	0	0.1642	0	0.1447	0	0.1658	0	0.148	0		-20.6	0.0239	0	0.0214074	0	0.0983	0	0.0496	0	0.0596	0	0.056	0	0.0203	0		-20.6	0.1928
-20.5	-0.0841	0	-0.0436	0	-0.0495	0	-0.0166	0	0.0075	0	0.0493	0	-0.0192	0		-20.5	0.0677	0	0.1698	0	0.106	0	0.1584	0	0.1485	0	0.1505	0	0.1495	0		-20.5	0.0261	0	0.0187	0	0.0902	0	0.0417	0	0.0631	0	0.0581	0	0.0264	0		-20.5	0.1988
-20.4	-0.0843	0	-0.0341	0	-0.0443	0	-0.0051	0	0.014	0	0.0607	0	-0.0159	0		-20.4	0.068504	0	0.160004	0	0.1008	0	0.152904	0	0.152704	0	0.145804	0	0.154704	0		-20.4	0.0315011	0	0.0242011	0	0.0815	0	0.0384011	0	0.0701011	0	0.0721011	0	0.0335011	0		-20.4	0.198109
-20.3	-0.0782	0	-0.028	0	-0.0399	0	0.001	0	0.0242	0	0.0643	0	-0.0093	0		-20.3	0.069707	0	0.155107	0	0.0965	0	0.147107	0	0.1509	0	0.1391	0	0.150807	0		-20.3	0.0319085	0	0.0263085	0	0.0659	0	0.0305085	0	0.0716	0	0.078	0	0.0376085	0		-20.3	0.195313
-20.2	-0.0685	0	-0.0233	0	-0.0402	0	0.0095	0	0.0224	0	0.0725	0	-0.0077	0		-20.2	0.0772	0	0.1574	0	0.1028	0	0.1425	0	0.1525	0	0.137	0	0.1536	0		-20.2	0.0318	0	0.0230071	0	0.0544	0	0.0213071	0	0.0727	0	0.0788	0	0.041	0		-20.2	0.1926
-20.1	-0.062	0	-0.0159	0	-0.0372	0	0.0199	0	0.0254	0	0.076	0	-0.0039	0		-20.1	0.0812	0	0.157504	0	0.1068	0	0.1386	0	0.1518	0	0.1359	0	0.1506	0		-20.1	0.0292	0	0.0143114	0	0.0382	0	0.0136	0	0.068	0	0.0768	0	0.0404	0		-20.1	0.1884
-20	-0.052	0	-0.0139	0	-0.0345	0	0.0276	0	0.0251	0	0.0713	0	0.0083	0		-20	0.0786	0	0.144	0	0.1008	0	0.1399	0	0.148	0	0.1307	0	0.1437	0		-20	0.0328	0	0.015	0	0.0343	0	0.0104	0	0.0657	0	0.0783	0	0.0446	0		-20	0.1811
-19.9	-0.0404	0	-0.0087	0	-0.0331	0	0.0323	0	0.0191	0	0.0688	0	0.0191	0		-19.9	0.0802032	0	0.150103	0	0.1008	0	0.147403	0	0.144503	0	0.135603	0	0.141003	0		-19.9	0.0287048	0	0.0155048	0	0.0252	0	0.00710475	0	0.0612048	0	0.0762048	0	0.0452048	0		-19.9	0.175215
-19.8	-0.0294	0	-0.007	0	-0.029	0	0.037	0	0.0118	0	0.0643	0	0.0252	0		-19.8	0.0797976	0	0.163498	0	0.1072	0	0.153798	0	0.1477	0	0.1409	0	0.146998	0		-19.8	0.0271037	0	0.0142037	0	0.018	0	0.00370366	0	0.0606	0	0.0765	0	0.0436037	0		-19.8	0.167812
-19.7	-0.0212	0	-0.0014	0	-0.0216	0	0.0456	0	0.0125	0	0.0649	0	0.0318	0		-19.7	0.0794	0	0.167598	0	0.1097	0	0.159498	0	0.1534	0	0.1417	0	0.1535	0		-19.7	0.022	0	0.0121111	0	0.0111	0	0.00241111	0	0.0637	0	0.0721	0	0.0406	0		-19.7	0.1724
-19.6	-0.0062	0	0.0042	0	-0.0096	0	0.0532	0	0.0195	0	0.066	0	0.0417	0		-19.6	0.0778	0	0.156005	0	0.1073	0	0.158	0	0.1514	0	0.1454	0	0.1566	0		-19.6	0.0265	0	0.0183972	0	0.0164	0	0.0035	0	0.0805	0	0.0755	0	0.0507	0		-19.6	0.1716
-19.5	0.0056	0	0.009	0	0.002	0	0.0609	0	0.0361	0	0.0686	0	0.0525	0		-19.5	0.0731	0	0.1586	0	0.1081	0	0.1493	0	0.1496	0	0.1426	0	0.1535	0		-19.5	0.0281	0	0.0186	0	0.0177	0	-0.000699999	0	0.0924	0	0.0796	0	0.0573	0		-19.5	0.1733
-19.4	0.0086	0	0.021	0	0.0092	0	0.0635	0	0.0471	0	0.079	0	0.0603	0		-19.4	0.0739016	0	0.161702	0	0.1137	0	0.145502	0	0.152602	0	0.139502	0	0.156202	0		-19.4	0.0305035	0	0.0248035	0	0.0155	0	-0.00119646	0	0.102204	0	0.0848035	0	0.0639035	0		-19.4	0.178713
-19.3	0.0096	0	0.0312	0	0.0127	0	0.0771	0	0.06	0	0.0905	0	0.0688	0		-19.3	0.0707037	0	0.156904	0	0.1149	0	0.146604	0	0.1519	0	0.1384	0	0.155604	0		-19.3	0.0256094	0	0.0289094	0	0.0157	0	-0.0025906	0	0.1122	0	0.0807	0	0.0685094	0		-19.3	0.174413
-19.2	0.0156	0	0.0421	0	0.0216	0	0.0828	0	0.074	0	0.0949	0	0.0771	0		-19.2	0.0674	0	0.147109	0	0.113	0	0.146409	0	0.1446	0	0.1376	0	0.1493	0		-19.2	0.032	0	0.0334055	0	0.0194	0	-0.00459451	0	0.11	0	0.0823	0	0.0793	0		-19.2	0.1641
-19.1	0.0295	0	0.0511	0	0.0279	0	0.0853	0	0.0832	0	0.1009	0	0.0871	0		-19.1	0.0661	0	0.144805	0	0.1126	0	0.1445	0	0.1515	0	0.1352	0	0.1495	0		-19.1	0.0404	0	0.0315099	0	0.022	0	-0.0102	0	0.1002	0	0.088	0	0.0845	0		-19.1	0.1473
-19	0.0416	0	0.062	0	0.0307	0	0.0922	0	0.0886	0	0.1111	0	0.0916	0		-19	0.0583	0	0.14	0	0.1137	0	0.1381	0	0.1554	0	0.129	0	0.1411	0		-19	0.0432	0	0.0356	0	0.0287	0	-0.0169	0	0.0862	0	0.088	0	0.0844	0		-19	0.1335
-18.9	0.0539	0	0.0717	0	0.0411	0	0.1054	0	0.0928	0	0.1166	0	0.1014	0		-18.9	0.057801	0	0.137001	0	0.1235	0	0.138801	0	0.163601	0	0.128501	0	0.141801	0		-18.9	0.0438106	0	0.0401106	0	0.0296	0	-0.0247894	0	0.0760106	0	0.0886106	0	0.0751106	0		-18.9	0.134314
-18.8	0.0584	0	0.0766	0	0.0528	0	0.1105	0	0.1054	0	0.1267	0	0.1097	0		-18.8	0.0548039	0	0.133504	0	0.1185	0	0.135604	0	0.1613	0	0.1279	0	0.139604	0		-18.8	0.0461112	0	0.0446112	0	0.0314	0	-0.0275888	0	0.0688	0	0.0857	0	0.0643112	0		-18.8	0.128025
-18.7	0.0613	0	0.0862	0	0.063	0	0.1193	0	0.1144	0	0.1364	0	0.1262	0		-18.7	0.0511	0	0.136301	0	0.1166	0	0.139401	0	0.1578	0	0.1286	0	0.1387	0		-18.7	0.05	0	0.0496042	0	0.0386	0	-0.0229958	0	0.0647	0	0.0969	0	0.0599	0		-18.7	0.1283
-18.6	0.067	0	0.0975	0	0.0708	0	0.1305	0	0.1181	0	0.1496	0	0.1407	0		-18.6	0.0482	0	0.129798	0	0.1123	0	0.1373	0	0.159	0	0.1284	0	0.1392	0		-18.6	0.0363	0	0.0478151	0	0.0297	0	-0.0237	0	0.0547	0	0.099	0	0.05	0		-18.6	0.1427
-18.5	0.0751	0	0.1191	0	0.0815	0	0.1397	0	0.122	0	0.1574	0	0.1563	0		-18.5	0.0425	0	0.129	0	0.1061	0	0.1349	0	0.1478	0	0.1287	0	0.1376	0		-18.5	0.0271	0	0.0502	0	0.0193	0	-0.0112	0	0.0527	0	0.102	0	0.043	0		-18.5	0.1564
-18.4	0.0917	0	0.1304	0	0.0925	0	0.1521	0	0.1266	0	0.1669	0	0.1646	0		-18.4	0.0388095	0	0.12771	0	0.0933	0	0.12491	0	0.14121	0	0.11651	0	0.13041	0		-18.4	0.0287068	0	0.0389068	0	0.0132	0	0.00190683	0	0.0558068	0	0.103207	0	0.0413068	0		-18.4	0.165595
-18.3	0.1016	0	0.136	0	0.1091	0	0.1639	0	0.1402	0	0.1764	0	0.1702	0		-18.3	0.0401028	0	0.126003	0	0.0868	0	0.117503	0	0.1392	0	0.1078	0	0.123503	0		-18.3	0.0231133	0	0.0243133	0	0.0069	0	0.00361331	0	0.0502	0	0.0916	0	0.0408133	0		-18.3	0.170396
-18.2	0.1114	0	0.1393	0	0.1217	0	0.1694	0	0.1514	0	0.1829	0	0.1782	0		-18.2	0.0405	0	0.125699	0	0.0861	0	0.112499	0	0.1374	0	0.1057	0	0.119	0		-18.2	0.0167	0	0.00801392	0	-0.004	0	0.00871392	0	0.0483	0	0.0792	0	0.0423	0		-18.2	0.1704
-18.1	0.1222	0	0.1472	0	0.1319	0	0.18	0	0.1732	0	0.1873	0	0.189	0		-18.1	0.0405	0	0.124902	0	0.0845	0	0.1036	0	0.1343	0	0.1022	0	0.1152	0		-18.1	0.0159	0	-0.00409011	0	-0.0068	0	0.0098	0	0.0516	0	0.0672	0	0.0412	0		-18.1	0.1705
-18	0.1355	0	0.1529	0	0.1375	0	0.1831	0	0.1873	0	0.1832	0	0.1938	0		-18	0.0352	0	0.1238	0	0.0818	0	0.0962	0	0.1269	0	0.097	0	0.1115	0		-18	0.0175	0	-0.0105	0	-0.0157	0	0.013	0	0.0562	0	0.0584	0	0.0432	0		-18	0.1611
-17.9	0.1467	0	0.1589	0	0.1426	0	0.1971	0	0.2026	0	0.1872	0	0.1954	0		-17.9	0.0297991	0	0.119899	0	0.0746	0	0.0879991	0	0.120899	0	0.0883991	0	0.107099	0		-17.9	0.0138161	0	-0.0078839	0	-0.021	0	0.0020161	0	0.0539161	0	0.0460161	0	0.0340161	0		-17.9	0.149326
-17.8	0.1492	0	0.175	0	0.1455	0	0.2094	0	0.1995	0	0.19	0	0.1994	0		-17.8	0.0243963	0	0.114796	0	0.0737	0	0.0796963	0	0.1161	0	0.0777	0	0.106996	0		-17.8	0.0124099	0	0.00400989	0	-0.0212	0	-0.00909011	0	0.0558	0	0.0388	0	0.0289099	0		-17.8	0.129128
-17.7	0.1529	0	0.1832	0	0.1525	0	0.2114	0	0.195	0	0.1995	0	0.2098	0		-17.7	0.0208	0	0.0970021	0	0.0651	0	0.0682021	0	0.1119	0	0.0685	0	0.1094	0		-17.7	0.0183	0	0.0137018	0	-0.015	0	-0.0137982	0	0.0648	0	0.0417	0	0.0251	0		-17.7	0.1244
-17.6	0.1496	0	0.1778	0	0.1627	0	0.2148	0	0.1862	0	0.2108	0	0.2139	0		-17.6	0.0246	0	0.0829976	0	0.0601	0	0.065	0	0.108	0	0.0626	0	0.1142	0		-17.6	0.019	0	0.00581355	0	-0.0168	0	-0.0311	0	0.0586	0	0.0409	0	0.017	0		-17.6	0.1323
-17.5	0.1516	0	0.1809	0	0.1666	0	0.2199	0	0.1829	0	0.2187	0	0.2163	0		-17.5	0.02	0	0.0697	0	0.0468	0	0.0485	0	0.0999	0	0.0504	0	0.1121	0		-17.5	0.0174	0	0.0022	0	-0.0187	0	-0.0426	0	0.0516	0	0.044	0	0.0129	0		-17.5	0.1328
-17.4	0.1583	0	0.1848	0	0.1621	0	0.2261	0	0.1813	0	0.2229	0	0.2178	0		-17.4	0.0233044	0	0.0567044	0	0.0364	0	0.0356044	0	0.0942044	0	0.0402044	0	0.108104	0		-17.4	0.0086128	0	-0.0093872	0	-0.0291	0	-0.0513872	0	0.0357128	0	0.0399128	0	0.000612802	0		-17.4	0.146401
-17.3	0.1658	0	0.1873	0	0.1632	0	0.2393	0	0.173	0	0.225	0	0.2207	0		-17.3	0.0246009	0	0.0464009	0	0.0289	0	0.0272009	0	0.0948	0	0.0334	0	0.104601	0		-17.3	-0.0049862	0	-0.0151862	0	-0.0361	0	-0.0616862	0	0.026	0	0.0346	0	-0.0176862	0		-17.3	0.149602
-17.2	0.1699	0	0.1901	0	0.1639	0	0.243	0	0.1739	0	0.2182	0	0.2183	0		-17.2	0.0267	0	0.0401006	0	0.0254	0	0.0199006	0	0.0995	0	0.0324	0	0.0982	0		-17.2	0.0012	0	-0.000410504	0	-0.0279	0	-0.0495105	0	0.0347	0	0.0369	0	-0.0206	0		-17.2	0.1355
-17.1	0.1736	0	0.1972	0	0.1583	0	0.245	0	0.1813	0	0.2071	0	0.2178	0		-17.1	0.0261	0	0.0375985	0	0.0275	0	0.0184	0	0.0974	0	0.0411	0	0.0931	0		-17.1	-0.0086	0	0.00610207	0	-0.0334	0	-0.0447	0	0.0299	0	0.0389	0	-0.0268	0		-17.1	0.1098
-17	0.1792	0	0.1989	0	0.1575	0	0.2464	0	0.1938	0	0.2078	0	0.1988	0		-17	0.0232	0	0.0372	0	0.0298	0	0.0146	0	0.098	0	0.0503	0	0.0863	0		-17	-0.0063	0	0.0085	0	-0.0353	0	-0.0365	0	0.0307	0	0.0407	0	-0.0171	0		-17	0.0958
-16.9	0.1708	0	0.1953	0	0.1598	0	0.2427	0	0.205	0	0.2078	0	0.179	0		-16.9	0.0184015	0	0.0368015	0	0.0307	0	0.0113015	0	0.0923015	0	0.0541015	0	0.0743015	0		-16.9	0.00548501	0	0.026285	0	-0.0325	0	-0.023815	0	0.041585	0	0.039385	0	0.00738501	0		-16.9	0.083314
-16.8	0.1723	0	0.2	0	0.1623	0	0.2371	0	0.212	0	0.2103	0	0.1935	0		-16.8	0.0187013	0	0.0371013	0	0.0345	0	0.0139013	0	0.0887	0	0.0663	0	0.0637013	0		-16.8	0.0244802	0	0.0425802	0	-0.016	0	-0.00601978	0	0.0578	0	0.04	0	0.0369802	0		-16.8	0.0723105
-16.7	0.1714	0	0.2115	0	0.1674	0	0.2408	0	0.2294	0	0.2203	0	0.2047	0		-16.7	0.015	0	0.0396013	0	0.0414	0	0.0178013	0	0.0832	0	0.0697	0	0.0576	0		-16.7	0.0344	0	0.0426944	0	-0.0108	0	0.00109438	0	0.0633	0	0.0264	0	0.0463	0		-16.7	0.0653
-16.6	0.173	0	0.2228	0	0.178	0	0.2331	0	0.2451	0	0.2156	0	0.2137	0		-16.6	0.0123	0	0.0435	0	0.0354	0	0.0214	0	0.0775	0	0.0628	0	0.0529	0		-16.6	0.0376	0	0.0365022	0	-0.0049	0	-0.000900002	0	0.0609	0	0.0215	0	0.0457	0		-16.6	0.0711
-16.5	0.1789	0	0.2306	0	0.1902	0	0.2275	0	0.2611	0	0.2229	0	0.2083	0		-16.5	0.0167	0	0.0549	0	0.0273	0	0.027	0	0.0797	0	0.0676	0	0.0627	0		-16.5	0.0367	0	0.0292	0	-0.0024	0	-0.0081	0	0.046	0	0.0185	0	0.0381	0		-16.5	0.0902
-16.4	0.1935	0	0.2411	0	0.2033	0	0.2339	0	0.2758	0	0.2321	0	0.2032	0		-16.4	0.0249865	0	0.0769865	0	0.0334	0	0.0355865	0	0.0839865	0	0.0715865	0	0.0706865	0		-16.4	0.0351059	0	0.0250059	0	-0.0021	0	-0.00859415	0	0.0401059	0	0.0243059	0	0.0277059	0		-16.4	0.116977
-16.3	0.2102	0	0.243	0	0.213	0	0.2493	0	0.2964	0	0.2374	0	0.2029	0		-16.3	0.0313867	0	0.0871867	0	0.0393	0	0.0389867	0	0.0919	0	0.0756	0	0.0783867	0		-16.3	0.0266143	0	0.0134143	0	-0.00879999	0	-0.0202857	0	0.0315	0	0.0286	0	0.0110143	0		-16.3	0.128191
-16.2	0.2251	0	0.2591	0	0.2191	0	0.2627	0	0.31	0	0.2538	0	0.204	0		-16.2	0.0307	0	0.0785973	0	0.0485	0	0.0553973	0	0.0903	0	0.0684	0	0.0789	0		-16.2	0.0213	0	0.0143077	0	-0.0056	0	-0.00869231	0	0.0289	0	0.0425	0	-0.000999997	0		-16.2	0.135
-16.1	0.2391	0	0.2737	0	0.2225	0	0.2816	0	0.3191	0	0.2685	0	0.2105	0		-16.1	0.0237	0	0.0758996	0	0.0406	0	0.0628	0	0.0901	0	0.0632	0	0.0892	0		-16.1	0.0238	0	0.0285021	0	-0.0024	0	0.0135	0	0.0282	0	0.0508	0	-0.0117	0		-16.1	0.1318
-16	0.2386	0	0.2822	0	0.2228	0	0.3011	0	0.3242	0	0.2717	0	0.2247	0		-16	9.99995e-05	0	0.0817	0	0.0425	0	0.0717	0	0.0787	0	0.0584	0	0.1004	0		-16	0.0213	0	0.0366	0	-0.0058	0	0.0284	0	0.0256	0	0.0501	0	-0.0261	0		-16	0.1315
-15.9	0.233	0	0.286	0	0.2255	0	0.3159	0	0.327	0	0.2703	0	0.237	0		-15.9	-0.0179007	0	0.0840993	0	0.042	0	0.0626993	0	0.0675993	0	0.0436993	0	0.102699	0		-15.9	0.0232041	0	0.0365041	0	-0.0051	0	0.0340041	0	0.0251041	0	0.0519041	0	-0.0291959	0		-15.9	0.133704
-15.8	0.2269	0	0.2839	0	0.2272	0	0.3326	0	0.3202	0	0.2678	0	0.2512	0		-15.8	-0.0125011	0	0.0846989	0	0.0365	0	0.0589989	0	0.0747	0	0.0359	0	0.104399	0		-15.8	0.0271041	0	0.0352041	0	0.0019	0	0.0381041	0	0.0262	0	0.0424	0	-0.0305959	0		-15.8	0.142403
-15.7	0.2296	0	0.2794	0	0.222	0	0.3437	0	0.3152	0	0.2704	0	0.2652	0		-15.7	-0.0124	0	0.0847035	0	0.0285	0	0.0477035	0	0.0749	0	0.0247	0	0.1043	0		-15.7	0.0346	0	0.0501919	0	0.0128	0	0.0477919	0	0.0316	0	0.0412	0	-0.0247	0		-15.7	0.1473
-15.6	0.2207	0	0.2734	0	0.2151	0	0.3333	0	0.3079	0	0.267	0	0.2771	0		-15.6	-0.0203	0	0.0801082	0	0.0191	0	0.0393	0	0.0647	0	0.0092	0	0.1012	0		-15.6	0.0338	0	0.0480996	0	0.0115	0	0.0397	0	0.034	0	0.0318	0	-0.0315	0		-15.6	0.1441
-15.5	0.2142	0	0.2663	0	0.2062	0	0.3216	0	0.3042	0	0.2647	0	0.2827	0		-15.5	-0.0198	0	0.0754	0	0.0144	0	0.0319	0	0.0618	0	2.91038e-11	0	0.1017	0		-15.5	0.0374	0	0.0456	0	0.0163	0	0.0245	0	0.0346	0	0.0237	0	-0.0298	0		-15.5	0.1335
-15.4	0.205	0	0.2674	0	0.191	0	0.3124	0	0.304	0	0.2627	0	0.2776	0		-15.4	-0.0178037	0	0.0764963	0	0.0101	0	0.0295963	0	0.0564963	0	0.00219634	0	0.103396	0		-15.4	0.0371935	0	0.0343935	0	0.0166	0	0.0183935	0	0.0303935	0	-0.000406461	0	-0.0271065	0		-15.4	0.119608
-15.3	0.2009	0	0.2661	0	0.186	0	0.308	0	0.3104	0	0.2572	0	0.2681	0		-15.3	-0.0184027	0	0.0812973	0	0.000900001	0	0.0245973	0	0.0484	0	0.0075	0	0.0973973	0		-15.3	0.0323901	0	0.0283901	0	0.0161	0	0.0148901	0	0.0227	0	-0.0165	0	-0.0215099	0		-15.3	0.110206
-15.2	0.1995	0	0.2599	0	0.1642	0	0.3092	0	0.3212	0	0.2457	0	0.2548	0		-15.2	-0.022	0	0.0749009	0	-0.003	0	0.0215009	0	0.0396	0	0.0062	0	0.0945	0		-15.2	0.0307	0	0.0288905	0	0.0147	0	0.00859048	0	0.0234	0	-0.0375	0	-0.0153	0		-15.2	0.0815
-15.1	0.1968	0	0.2599	0	0.1433	0	0.3128	0	0.3226	0	0.2382	0	0.2456	0		-15.1	-0.023	0	0.0745966	0	-0.000500001	0	0.029	0	0.0413	0	0.0139	0	0.0951	0		-15.1	0.0342	0	0.0491829	0	0.0182	0	0.0062	0	0.0353	0	-0.0249	0	-0.0037	0		-15.1	0.0795
-15	0.1905	0	0.2589	0	0.144	0	0.3084	0	0.3243	0	0.2344	0	0.2387	0		-15	-0.0271	0	0.0689	0	-0.0038	0	0.0304	0	0.0375	0	0.0218	0	0.093	0		-15	0.0354	0	0.0401	0	-0.0016	0	0.0074	0	0.0377	0	-0.03	0	2.90675e-09	0		-15	0.078
-14.9	0.1841	0	0.2688	0	0.1304	0	0.3016	0	0.3216	0	0.2321	0	0.2304	0		-14.9	-0.0249037	0	0.0744963	0	0.0056	0	0.0428963	0	0.0401963	0	0.0292963	0	0.0911963	0		-14.9	0.0513929	0	0.0424929	0	-0.0071	0	0.0136929	0	0.0416929	0	-0.0217071	0	0.000792926	0		-14.9	0.0772956
-14.8	0.1856	0	0.2742	0	0.1182	0	0.3001	0	0.3202	0	0.2268	0	0.2278	0		-14.8	-0.0260963	0	0.0677037	0	0.0114	0	0.0476037	0	0.0432	0	0.0256	0	0.0883037	0		-14.8	0.0407966	0	0.0499966	0	-0.0066	0	0.0205966	0	0.0416	0	-0.0179	0	-0.0137034	0		-14.8	0.0699972
-14.7	0.1829	0	0.276	0	0.1158	0	0.2949	0	0.3157	0	0.2258	0	0.2204	0		-14.7	-0.0333	0	0.0494208	0	-0.001	0	0.0316208	0	0.0321	0	0.0104	0	0.0742	0		-14.7	0.04	0	0.059793	0	-0.0257	0	0.029993	0	0.0525	0	-0.0168	0	-0.000200001	0		-14.7	0.0764
-14.6	0.1772	0	0.2736	0	0.117	0	0.2884	0	0.2953	0	0.225	0	0.2136	0		-14.6	-0.0427	0	0.0384203	0	-0.019	0	0.0145	0	0.0158	0	-0.0026	0	0.0594	0		-14.6	0.049	0	0.0696952	0	-0.0104	0	0.034	0	0.0612	0	-0.0192	0	0.0099	0		-14.6	0.0904
-14.5	0.1769	0	0.264	0	0.1127	0	0.2867	0	0.2636	0	0.224	0	0.2096	0		-14.5	-0.0536	0	0.0297	0	-0.0313	0	-0.0015	0	-0.0008	0	-0.017	0	0.0479	0		-14.5	0.0542	0	0.0782	0	0.0093	0	0.0408	0	0.0639	0	-0.015	0	0.0078	0		-14.5	0.104
-14.4	0.1745	0	0.2491	0	0.1068	0	0.2778	0	0.2415	0	0.2222	0	0.2045	0		-14.4	-0.0629855	0	0.0137145	0	-0.0429	0	-0.00808549	0	-0.0136855	0	-0.0300855	0	0.0377145	0		-14.4	0.0600904	0	0.0813904	0	0.0244	0	0.0420904	0	0.0697904	0	-0.0128096	0	0.0135904	0		-14.4	0.107395
-14.3	0.1757	0	0.2327	0	0.1082	0	0.2676	0	0.2104	0	0.2082	0	0.1993	0		-14.3	-0.0643988	0	0.0103012	0	-0.0418	0	-0.00819878	0	-0.0157	0	-0.0255	0	0.0347012	0		-14.3	0.0615918	0	0.0784918	0	0.0245	0	0.0355918	0	0.0667	0	-0.0103	0	0.0218918	0		-14.3	0.103208
-14.2	0.1692	0	0.2181	0	0.1116	0	0.2438	0	0.198	0	0.1926	0	0.1926	0		-14.2	-0.0604	0	0.0111999	0	-0.0397	0	-0.00400012	0	-0.0129	0	-0.0198	0	0.0344	0		-14.2	0.0595	0	0.064694	0	0.0307	0	0.032194	0	0.0555	0	-0.000800001	0	0.0261	0		-14.2	0.1004
-14.1	0.1679	0	0.1989	0	0.1178	0	0.2234	0	0.1833	0	0.1826	0	0.1833	0		-14.1	-0.0622	0	0.00490611	0	-0.043	0	-0.0117	0	-0.0175	0	-0.0233	0	0.0281	0		-14.1	0.0585	0	0.05389	0	0.0426	0	0.0184	0	0.0484	0	0.0146	0	0.0357	0		-14.1	0.1129
-14	0.1654	0	0.1796	0	0.1316	0	0.2047	0	0.1668	0	0.1736	0	0.1759	0		-14	-0.0595	0	0.000299999	0	-0.0412	0	-0.0121	0	-0.0183	0	-0.0207	0	0.0241	0		-14	0.0536	0	0.0336	0	0.0421	0	0.0117	0	0.0352	0	0.0232	0	0.0389	0		-14	0.1123
-13.9	0.1641	0	0.1679	0	0.1453	0	0.1864	0	0.1506	0	0.1681	0	0.1658	0		-13.9	-0.051307	0	0.00619305	0	-0.0219	0	-0.00560695	0	-0.012007	0	-0.00620695	0	0.020893	0		-13.9	0.0496955	0	0.0157955	0	0.0445	0	0.0126955	0	0.0310955	0	0.0318955	0	0.0446955	0		-13.9	0.107002
-13.8	0.1677	0	0.1692	0	0.1573	0	0.1693	0	0.1492	0	0.1774	0	0.1522	0		-13.8	-0.0484068	0	0.0113932	0	-0.0118	0	0.00649316	0	0.0004	0	-0.001	0	0.0199932	0		-13.8	0.0471941	0	0.00769414	0	0.049	0	0.0115941	0	0.031	0	0.0353	0	0.0503941	0		-13.8	0.111898
-13.7	0.1662	0	0.1716	0	0.1553	0	0.1536	0	0.1505	0	0.1831	0	0.1418	0		-13.7	-0.0489	0	0.0139983	0	-0.0118	0	0.0131983	0	-0.0008	0	-0.0033	0	0.0242	0		-13.7	0.0361	0	-0.00729683	0	0.0442	0	0.00870317	0	0.0228	0	0.0347	0	0.0417	0		-13.7	0.1097
-13.6	0.1673	0	0.1763	0	0.1534	0	0.1483	0	0.1571	0	0.176	0	0.13	0		-13.6	-0.0608	0	-0.0013851	0	-0.0215	0	-0.0016	0	-0.0109	0	-0.0133	0	0.0136	0		-13.6	0.0265	0	-0.0164044	0	0.0438	0	0.0177	0	0.0277	0	0.0361	0	0.0399	0		-13.6	0.1112
-13.5	0.1692	0	0.174	0	0.1531	0	0.1483	0	0.1581	0	0.1688	0	0.1224	0		-13.5	-0.0482	0	0.001	0	-0.0117	0	-0.0018	0	0.0076	0	-0.0052	0	0.0292	0		-13.5	0.0274	0	-0.0195	0	0.0427	0	0.0292	0	0.0377	0	0.0412	0	0.0396	0		-13.5	0.1068
-13.4	0.1697	0	0.1682	0	0.1485	0	0.1488	0	0.1611	0	0.1711	0	0.1205	0		-13.4	-0.0469966	0	-0.00839659	0	-0.0202	0	-0.00789659	0	0.0300034	0	-0.00579659	0	0.0258034	0		-13.4	0.023303	0	-0.017097	0	0.0355	0	0.032903	0	0.035203	0	0.038503	0	0.032603	0		-13.4	0.104193
-13.3	0.1744	0	0.1591	0	0.1401	0	0.1482	0	0.1566	0	0.1816	0	0.1225	0		-13.3	-0.0390162	0	-0.00151624	0	-0.0168	0	0.00158376	0	0.0387	0	0.000300001	0	0.0391838	0		-13.3	0.0254032	0	-0.0108968	0	0.0267	0	0.0303032	0	0.0285	0	0.0234	0	0.0204032	0		-13.3	0.0989923
-13.2	0.1808	0	0.1601	0	0.1321	0	0.143	0	0.1595	0	0.1841	0	0.1227	0		-13.2	-0.0325	0	0.0091895	0	-0.0114	0	0.0045895	0	0.039	0	0.0018	0	0.0349	0		-13.2	0.0339	0	-0.00309817	0	0.0124	0	0.0282018	0	0.018	0	0.0088	0	0.0072	0		-13.2	0.0957
-13.1	0.1903	0	0.1648	0	0.1313	0	0.1481	0	0.1572	0	0.1814	0	0.1162	0		-13.1	-0.0358	0	0.0113919	0	-0.0078	0	0.0007	0	0.0484	0	-0.0018	0	0.0352	0		-13.1	0.0368	0	-0.000797068	0	0.0023	0	0.013	0	0.0055	0	0.0012	0	-0.0044	0		-13.1	0.0864
-13	0.1875	0	0.1573	0	0.1309	0	0.1474	0	0.1484	0	0.1705	0	0.1076	0		-13	-0.0377	0	0.0025	0	-0.0096	0	-0.0044	0	0.0436	0	-0.0127	0	0.0261	0		-13	0.03	0	0.0013	0	0.0007	0	-0.0054	0	-0.0104	0	-0.0126	0	-0.0076	0		-13	0.0819
-12.9	0.1768	0	0.1329	0	0.1301	0	0.1392	0	0.1399	0	0.1603	0	0.0909	0		-12.9	-0.040496	0	-0.00129598	0	-0.0124	0	-0.00449598	0	0.044604	0	-0.017496	0	0.024304	0		-12.9	0.0313795	0	0.00227951	0	0.0205	0	-0.00642049	0	-0.0138205	0	-0.0163205	0	0.00327951	0		-12.9	0.0926848
-12.8	0.1654	0	0.1297	0	0.1324	0	0.128	0	0.1282	0	0.1603	0	0.0808	0		-12.8	-0.0438989	0	-0.0028989	0	-0.0066	0	-0.0031989	0	0.0433	0	-0.0201	0	0.0225011	0		-12.8	0.0500839	0	-0.00191612	0	0.0304	0	-0.00151612	0	-0.0016	0	-0.0129	0	0.0123839	0		-12.8	0.114474
-12.7	0.1492	0	0.1242	0	0.1306	0	0.1183	0	0.1157	0	0.1393	0	0.0782	0		-12.7	-0.045	0	-0.00739853	0	-0.0047	0	-0.00649853	0	0.0421	0	-0.0273	0	0.0248	0		-12.7	0.0367	0	-0.00558767	0	0.0203	0	-0.00568767	0	-0.0105	0	-0.0228	0	0.0039	0		-12.7	0.1323
-12.6	0.1267	0	0.119	0	0.1282	0	0.1128	0	0.1064	0	0.1164	0	0.076	0		-12.6	-0.0524	0	-0.0115961	0	-0.0028	0	-0.0111	0	0.0375	0	-0.0365	0	0.0206	0		-12.6	0.0477	0	0.00829573	0	0.0243	0	0.0064	0	-0.0073	0	-0.0335	0	0.0119	0		-12.6	0.1393
-12.5	0.1166	0	0.1135	0	0.1245	0	0.1002	0	0.1018	0	0.1143	0	0.0739	0		-12.5	-0.0451	0	-0.0131	0	0.0032	0	-0.0076	0	0.0395	0	-0.037	0	0.0231	0		-12.5	0.0427	0	0.0062	0	0.0117	0	-0.007	0	-0.0159	0	-0.0568	0	0.0117	0		-12.5	0.1321
-12.4	0.1133	0	0.1116	0	0.1197	0	0.0925	0	0.0937	0	0.1106	0	0.0709	0		-12.4	-0.0413016	0	-0.00920159	0	0.005	0	-0.00690159	0	0.0390984	0	-0.0365016	0	0.0271984	0		-12.4	0.0430882	0	0.0177882	0	0.0163	0	0.000388171	0	-0.00981183	0	-0.0508118	0	0.0212882	0		-12.4	0.122896
-12.3	0.1013	0	0.1102	0	0.108	0	0.0853	0	0.0898	0	0.1056	0	0.0742	0		-12.3	-0.0254081	0	0.00379194	0	0.0126	0	-0.00190806	0	0.0478	0	-0.023	0	0.0383919	0		-12.3	0.0359948	0	0.0102948	0	0.0218	0	0.00369475	0	-0.0173	0	-0.0458	0	0.0193948	0		-12.3	0.110502
-12.2	0.0943	0	0.1036	0	0.0939	0	0.0813	0	0.0895	0	0.0969	0	0.0791	0		-12.2	-0.0199	0	0.00780598	0	0.0075	0	-0.00199402	0	0.039	0	-0.0181	0	0.0274	0		-12.2	0.0307	0	0.00399011	0	0.028	0	-0.00050989	0	-0.0181	0	-0.0325	0	0.0147	0		-12.2	0.105
-12.1	0.091	0	0.1003	0	0.0802	0	0.0742	0	0.0927	0	0.0924	0	0.0804	0		-12.1	-0.0141	0	0.0163033	0	0.0086	0	0.0015	0	0.0316	0	-0.0099	0	0.0215	0		-12.1	0.0231	0	-0.00220391	0	0.0295	0	-0.0067	0	-0.0213	0	-0.0223	0	0.0035	0		-12.1	0.1076
-12	0.0882	0	0.0982	0	0.0694	0	0.0702	0	0.0914	0	0.085	0	0.0818	0		-12	-0.0054	0	0.031	0	0.0115	0	0.0073	0	0.0345	0	0.0007	0	0.0225	0		-12	0.02	0	0.0017	0	0.0336	0	-0.0077	0	-0.023	0	-0.0144	0	0.0023	0		-12	0.1053
-11.9	0.0804	0	0.0983	0	0.0612	0	0.0643	0	0.0919	0	0.0786	0	0.0806	0		-11.9	0.00230183	0	0.0339018	0	0.0171	0	0.0131018	0	0.0386018	0	0.00680183	0	0.0184018	0		-11.9	0.017895	0	0.007295	0	0.035	0	-0.005605	0	-0.024605	0	-0.000705	0	0.005295	0		-11.9	0.0925078
-11.8	0.0743	0	0.0975	0	0.054	0	0.0609	0	0.0938	0	0.0763	0	0.0808	0		-11.8	0.00590293	0	0.0347029	0	0.021	0	0.0162029	0	0.0374	0	0.0105	0	0.0246029	0		-11.8	0.0127971	0	0.00369707	0	0.0276	0	-0.00820293	0	-0.0244	0	0.0071	0	0.00779707	0		-11.8	0.0793073
-11.7	0.0728	0	0.0947	0	0.0494	0	0.0593	0	0.0927	0	0.0739	0	0.0802	0		-11.7	0.0097	0	0.0332017	0	0.0238	0	0.0192017	0	0.0346	0	0.0123	0	0.0277	0		-11.7	0.0123	0	-0.000506593	0	0.0229	0	-0.00850659	0	-0.0155	0	0.0134	0	0.0132	0		-11.7	0.0683
-11.6	0.0793	0	0.0874	0	0.0448	0	0.0622	0	0.0888	0	0.074	0	0.0792	0		-11.6	0.0105	0	0.0325044	0	0.0285	0	0.0259	0	0.0296	0	0.0139	0	0.0277	0		-11.6	0.007	0	-0.0134963	0	0.0106	0	-0.0153	0	-0.0177	0	0.0112	0	0.0081	0		-11.6	0.0678
-11.5	0.0819	0	0.0827	0	0.0415	0	0.064	0	0.0877	0	0.07	0	0.0791	0		-11.5	0.0094	0	0.0406	0	0.031	0	0.0271	0	0.0257	0	0.0128	0	0.0264	0		-11.5	0.0078	0	-0.0171	0	0.0038	0	-0.0123	0	-0.0157	0	0.0112	0	0.0092	0		-11.5	0.0658
-11.4	0.0794	0	0.082	0	0.0426	0	0.0754	0	0.083	0	0.0691	0	0.0774	0		-11.4	0.0120034	0	0.0495034	0	0.0303	0	0.0287034	0	0.0248034	0	0.0140034	0	0.0192034	0		-11.4	0.00799915	0	-0.0172009	0	-0.0036	0	-0.0103009	0	-0.0155009	0	0.0116991	0	0.0160991	0		-11.4	0.0721965
-11.3	0.0812	0	0.0833	0	0.0422	0	0.0769	0	0.0836	0	0.0624	0	0.0744	0		-11.3	0.0120029	0	0.0493029	0	0.0269	0	0.0280029	0	0.0223	0	0.0101	0	0.0186029	0		-11.3	0.00860208	0	-0.0180979	0	-0.011	0	-0.0109979	0	-0.0174	0	0.0072	0	0.0200021	0		-11.3	0.0742971
-11.2	0.0879	0	0.0844	0	0.0432	0	0.0714	0	0.0846	0	0.0607	0	0.0707	0		-11.2	0.0115	0	0.0487988	0	0.029	0	0.0253988	0	0.0231	0	0.0059	0	0.0159	0		-11.2	0.0179	0	-0.0035044	0	-0.0137	0	-0.0039044	0	-0.0118	0	0.0043	0	0.0213	0		-11.2	0.077
-11.1	0.0916	0	0.0858	0	0.0583	0	0.0726	0	0.0812	0	0.0647	0	0.0656	0		-11.1	0.0093	0	0.0485996	0	0.0332	0	0.0256	0	0.0226	0	0.0014	0	0.0157	0		-11.1	0.0238	0	0.00929976	0	-0.0189	0	-0.0002	0	-0.0089	0	-0.0006	0	0.0177	0		-11.1	0.0803
-11	0.0909	0	0.0878	0	0.0577	0	0.0761	0	0.0764	0	0.065	0	0.061	0		-11	0.0039	0	0.0431	0	0.0241	0	0.0177	0	0.0236	0	-0.000299999	0	0.0122	0		-11	0.0193	0	0.0089	0	-0.0254	0	-0.0009	0	-0.0121	0	-0.012	0	0.0142	0		-11	0.0816
-10.9	0.0905	0	0.0866	0	0.0553	0	0.0775	0	0.0764	0	0.0621	0	0.0534	0		-10.9	-0.00170085	0	0.0397991	0	0.0171	0	0.0182991	0	0.0218991	0	-0.00510085	0	0.00869915	0		-10.9	0.0206035	0	0.00760354	0	-0.0283	0	-0.00409646	0	-0.0134965	0	-0.0180965	0	0.0115035	0		-10.9	0.082696
-10.8	0.0914	0	0.0821	0	0.0517	0	0.074	0	0.0786	0	0.0577	0	0.0505	0		-10.8	-0.00419963	0	0.0334004	0	0.0076	0	0.0179004	0	0.0211	0	-0.0038	0	0.00870037	0		-10.8	0.024196	0	0.00689597	0	-0.0204	0	-0.00260403	0	-0.0138	0	-0.0188	0	0.017496	0		-10.8	0.0790011
-10.7	0.0881	0	0.0799	0	0.0477	0	0.0688	0	0.0727	0	0.0578	0	0.0491	0		-10.7	-0.0092	0	0.0326987	0	-0.0027	0	0.0116987	0	0.0187	0	-0.0056	0	0.0104	0		-10.7	0.0208	0	0.00290073	0	-0.0224	0	-0.00349927	0	-0.0182	0	-0.0206	0	0.0182	0		-10.7	0.0782
-10.6	0.0874	0	0.0785	0	0.0466	0	0.066	0	0.0746	0	0.0548	0	0.0476	0		-10.6	-0.011	0	0.0294984	0	-0.0071	0	0.0096	0	0.0163	0	-0.0033	0	0.0111	0		-10.6	0.0185	0	0.00379902	0	-0.0258	0	-0.0017	0	-0.0235	0	-0.0226	0	0.0208	0		-10.6	0.0824
-10.5	0.0832	0	0.079	0	0.0474	0	0.0609	0	0.0738	0	0.0518	0	0.046	0		-10.5	-0.0116	0	0.0307	0	-0.0092	0	0.0069	0	0.0201	0	-0.0012	0	0.0152	0		-10.5	0.0146	0	0.001	0	-0.0297	0	-0.006	0	-0.0283	0	-0.0253	0	0.0179	0		-10.5	0.0882
-10.4	0.0813	0	0.0736	0	0.0489	0	0.0577	0	0.0728	0	0.0475	0	0.0432	0		-10.4	-0.0119016	0	0.0273984	0	-0.0098	0	0.00629841	0	0.0189984	0	-0.000601585	0	0.0170984	0		-10.4	0.0130999	0	-0.00260012	0	-0.0292	0	-0.00520012	0	-0.0288001	0	-0.0265001	0	0.0131999	0		-10.4	0.0944948
-10.3	0.0793	0	0.0706	0	0.0469	0	0.0563	0	0.07	0	0.0435	0	0.0411	0		-10.3	-0.0121017	0	0.0227983	0	-0.0068	0	0.00679829	0	0.0192	0	-0.000200001	0	0.0164983	0		-10.3	0.0121985	0	-0.00420146	0	-0.028	0	-0.00750146	0	-0.0273	0	-0.0239	0	0.0109985	0		-10.3	0.0807011
-10.2	0.0803	0	0.0672	0	0.0469	0	0.0595	0	0.0682	0	0.043	0	0.0416	0		-10.2	-0.0083	0	0.0292967	0	-0.0068	0	0.0101967	0	0.0238	0	0.0044	0	0.0209	0		-10.2	0.0121	0	-0.00120171	0	-0.0272	0	-0.00760171	0	-0.0292	0	-0.0212	0	0.012	0		-10.2	0.0723
-10.1	0.0779	0	0.0679	0	0.0478	0	0.0609	0	0.0657	0	0.0424	0	0.0377	0		-10.1	-0.0061	0	0.0270993	0	-0.011	0	0.0095	0	0.0232	0	0.004	0	0.0207	0		-10.1	0.0162	0	0.00309646	0	-0.0249	0	-0.0042	0	-0.0251	0	-0.0173	0	0.0136	0		-10.1	0.0634
-10	0.0733	0	0.0671	0	0.0451	0	0.0609	0	0.0646	0	0.0395	0	0.0394	0		-10	-0.0073	0	0.0278	0	-0.0146	0	0.0069	0	0.0199	0	0.0032	0	0.0222	0		-10	0.0188	0	0.0052	0	-0.0207	0	-0.0029	0	-0.0243	0	-0.0159	0	0.0158	0		-10	0.0624
-9.90002	0.062	0	0.0649	0	0.041	0	0.0625	0	0.0603	0	0.0364	0	0.0389	0		-9.90002	-0.00879659	0	0.0260034	0	-0.0193	0	0.00900341	0	0.0184034	0	-0.000996586	0	0.0189034	0		-9.90002	0.0144979	0	0.00489793	0	-0.0191	0	-0.00230207	0	-0.0204021	0	-0.0109021	0	0.0175979	0		-9.90002	0.060298
-9.80005	0.0561	0	0.0616	0	0.038	0	0.0618	0	0.057	0	0.0309	0	0.041	0		-9.80005	0.000794018	0	0.032494	0	-0.0146	0	0.013194	0	0.0209	0	0.0022	0	0.026194	0		-9.80005	0.0117984	0	0.00699841	0	-0.0181	0	-0.00400159	0	-0.0144	0	-0.0078	0	0.0192984	0		-9.80005	0.0546021
-9.69995	0.0555	0	0.0621	0	0.0357	0	0.0625	0	0.0571	0	0.0245	0	0.0428	0		-9.69995	0.0015	0	0.0316015	0	-0.0131	0	0.0113015	0	0.0153	0	0.0014	0	0.0235	0		-9.69995	0.0071	0	0.0111001	0	-0.0229	0	-0.00399988	0	-0.0161	0	-0.0046	0	0.0194	0		-9.69995	0.0477
-9.59998	0.0536	0	0.0627	0	0.0315	0	0.0648	0	0.0537	0	0.0221	0	0.0402	0		-9.59998	0.0033	0	0.0272998	0	-0.0134	0	0.0111	0	0.0124	0	0.0016	0	0.0208	0		-9.59998	0.0034	0	0.0138966	0	-0.0213	0	-0.0015	0	-0.0113	0	0.0027	0	0.0266	0		-9.59998	0.0435
-9.5	0.0495	0	0.0634	0	0.031	0	0.0661	0	0.0528	0	0.0226	0	0.0427	0		-9.5	0.0032	0	0.0238	0	-0.0175	0	0.0126	0	0.0125	0	0.0033	0	0.0192	0		-9.5	0.0032	0	0.0208	0	-0.0169	0	-0.000400001	0	-0.0079	0	0.0084	0	0.0293	0		-9.5	0.036
-9.40002	0.0433	0	0.0609	0	0.0282	0	0.0659	0	0.0507	0	0.0189	0	0.0421	0		-9.40002	0.00299976	0	0.0213998	0	-0.019	0	0.0156998	0	0.0112998	0	0.00429976	0	0.0145998	0		-9.40002	0.00479598	0	0.022596	0	-0.0134	0	0.00319598	0	-0.00440402	0	0.011996	0	0.032496	0		-9.40002	0.0298045
-9.30005	0.0415	0	0.055	0	0.0266	0	0.0594	0	0.0513	0	0.016	0	0.0452	0		-9.30005	0.0101929	0	0.0301929	0	-0.0118	0	0.0219929	0	0.0186	0	0.009	0	0.0141929	0		-9.30005	0.00979035	0	0.0306904	0	-0.0019	0	0.0125904	0	0.0056	0	0.0242	0	0.0423904	0		-9.30005	0.0243033
-9.19995	0.0421	0	0.0543	0	0.022	0	0.0561	0	0.0524	0	0.0148	0	0.0506	0		-9.19995	0.0104	0	0.0355956	0	-0.0072	0	0.0272956	0	0.024	0	0.0136	0	0.018	0		-9.19995	0.0098	0	0.0326018	0	-0.0015	0	0.00970183	0	0.0056	0	0.0205	0	0.0366	0		-9.19995	0.0192
-9.09998	0.044	0	0.0544	0	0.0192	0	0.0535	0	0.0498	0	0.0139	0	0.0486	0		-9.09998	0.0116	0	0.0393985	0	-0.0018	0	0.031	0	0.0223	0	0.0174	0	0.0159	0		-9.09998	0.0106	0	0.0360938	0	0.0003	0	0.0163	0	0.0117	0	0.029	0	0.0389	0		-9.09998	0.0141
-9	0.0408	0	0.0551	0	0.018	0	0.0535	0	0.0457	0	0.0044	0	0.0518	0		-9	0.009	0	0.0387	0	-0.0067	0	0.029	0	0.018	0	0.0166	0	0.0139	0		-9	0.0088	0	0.0364	0	-0.0002	0	0.0202	0	0.0137	0	0.0368	0	0.0388	0		-9	0.0168
-8.90002	0.0362	0	0.0453	0	0.0179	0	0.052	0	0.0439	0	-0.0005	0	0.0531	0		-8.90002	0.00830378	0	0.0389038	0	-0.0073	0	0.0275038	0	0.0148038	0	0.0146038	0	0.00970378	0		-8.90002	0.00779841	0	0.0348984	0	-0.0002	0	0.0193984	0	0.0162984	0	0.0442984	0	0.0356984	0		-8.90002	0.0180962
-8.80005	0.0432	0	0.0439	0	0.0166	0	0.0454	0	0.0485	0	-0.0064	0	0.0607	0		-8.80005	0.012399	0	0.044699	0	-0.0009	0	0.031099	0	0.0151	0	0.0173	0	0.00979902	0		-8.80005	0.00320037	0	0.0325004	0	-0.0026	0	0.0168004	0	0.0183	0	0.0451	0	0.0332004	0		-8.80005	0.0176044
-8.69995	0.052	0	0.0445	0	0.0139	0	0.0491	0	0.0511	0	-0.0065	0	0.0554	0		-8.69995	0.0178	0	0.0493991	0	0.0021	0	0.0362991	0	0.0121	0	0.0188	0	0.0075	0		-8.69995	0.0014	0	0.0324001	0	-0.0047	0	0.0136001	0	0.0199	0	0.045	0	0.0301	0		-8.69995	0.0264
-8.59998	0.0615	0	0.0514	0	0.0116	0	0.0567	0	0.0527	0	-0.0027	0	0.0511	0		-8.59998	0.0198	0	0.0520021	0	0.0077	0	0.046	0	0.0098	0	0.0177	0	0.0046	0		-8.59998	0.0041	0	0.0275042	0	-0.0099	0	0.0103	0	0.0175	0	0.0434	0	0.0242	0		-8.59998	0.0385
-8.5	0.0692	0	0.0491	0	0.0091	0	0.0632	0	0.0573	0	0.0102	0	0.0478	0		-8.5	0.0193	0	0.0485	0	0.0151	0	0.0466	0	0.0079	0	0.0156	0	-0.0002	0		-8.5	-0.0034	0	0.0164	0	-0.0218	0	-0.0048	0	0.0089	0	0.0316	0	0.0124	0		-8.5	0.0471
-8.40002	0.0668	0	0.0423	0	0.0172	0	0.068	0	0.0588	0	0.0179	0	0.0433	0		-8.40002	0.0188989	0	0.0439989	0	0.023	0	0.0404989	0	0.0092989	0	0.0144989	0	0.0054989	0		-8.40002	-0.00639195	0	0.00920805	0	-0.0309	0	-0.011992	0	0.010108	0	0.022808	0	0.00680805	0		-8.40002	0.0480018
-8.30005	0.0594	0	0.0414	0	0.0247	0	0.0678	0	0.0575	0	0.0167	0	0.0412	0		-8.30005	0.00260879	0	0.0241088	0	0.0128	0	0.0259088	0	0.0005	0	0.0101	0	0.00680879	0		-8.30005	-0.00449328	0	0.00410672	0	-0.0396	0	-0.0156933	0	0.0132	0	0.0088	0	0.0143067	0		-8.30005	0.0452967
-8.19995	0.054	0	0.0398	0	0.0243	0	0.064	0	0.0546	0	0.0132	0	0.0399	0		-8.19995	-0.0118	0	0.0127055	0	0.0047	0	0.0214055	0	-0.0019	0	0.008	0	0.0068	0		-8.19995	0.0068	0	0.00850122	0	-0.0428	0	-0.00889878	0	0.0158	0	0.0029	0	0.0175	0		-8.19995	0.0384
-8.09998	0.0528	0	0.0372	0	0.0269	0	0.0579	0	0.0493	0	0.0092	0	0.0389	0		-8.09998	-0.0197	0	0.00380672	0	-0.0054	0	0.0088	0	-0.0013	0	-0.0062	0	0.0039	0		-8.09998	0.0053	0	0.0124043	0	-0.0381	0	-0.0049	0	0.0127	0	0.0015	0	0.0177	0		-8.09998	0.0376
-8	0.0565	0	0.0377	0	0.0256	0	0.0545	0	0.0492	0	0.011	0	0.0371	0		-8	-0.0205	0	1.19326e-09	0	-0.0145	0	-0.0039	0	-0.0014	0	-0.0193	0	-0.000599999	0		-8	0.0066	0	0.0141	0	-0.027	0	0.0068	0	0.0146	0	0.0015	0	0.0184	0		-8	0.0434
-7.90002	0.0537	0	0.035	0	0.0233	0	0.0519	0	0.0469	0	0.0094	0	0.0332	0		-7.90002	-0.0223098	0	0.00639024	0	-0.0145	0	-0.00420976	0	0.00109024	0	-0.0166098	0	0.00959024	0		-7.90002	0.00650415	0	0.00770415	0	-0.025	0	0.00940415	0	0.0108041	0	-0.00139585	0	0.0149041	0		-7.90002	0.0420022
-7.80005	0.05	0	0.0318	0	0.0206	0	0.0496	0	0.044	0	0.009	0	0.029	0		-7.80005	-0.0178095	0	0.00839048	0	-0.0125	0	0.00259048	0	0.0052	0	-0.0026	0	0.0128905	0		-7.80005	0.00789902	0	0.00649902	0	-0.0227	0	0.00589902	0	0.013	0	-0.003	0	0.020599	0		-7.80005	0.0395984
-7.69995	0.0498	0	0.0282	0	0.0164	0	0.051	0	0.0384	0	0.0072	0	0.0291	0		-7.69995	-0.0064	0	0.0137902	0	-0.0076	0	0.00759023	0	0.0078	0	0.0073	0	0.0169	0		-7.69995	0.0084	0	0.00160232	0	-0.0204	0	0.000402319	0	0.0091	0	-0.0056	0	0.021	0		-7.69995	0.0395
-7.59998	0.0484	0	0.0258	0	0.0191	0	0.0503	0	0.0381	0	0.0085	0	0.0221	0		-7.59998	-0.0129	0	0.00969829	0	-0.0084	0	0.0044	0	0.0099	0	0.006	0	0.0132	0		-7.59998	0.0124	0	0.00549902	0	-0.0165	0	0.0029	0	0.0071	0	-0.0027	0	0.0201	0		-7.59998	0.0408
-7.5	0.0459	0	0.0244	0	0.0167	0	0.0472	0	0.0349	0	0.007	0	0.0194	0		-7.5	-0.0153	0	0.0083	0	-0.011	0	0.0032	0	0.0099	0	0.0057	0	0.0117	0		-7.5	0.0097	0	0.0022	0	-0.0195	0	-0.0003	0	0.0065	0	-0.0043	0	0.0165	0		-7.5	0.0378
-7.40002	0.0447	0	0.0262	0	0.0181	0	0.0487	0	0.0302	0	0.006	0	0.0159	0		-7.40002	-0.0172024	0	0.0114976	0	-0.0115	0	0.00699756	0	0.0100976	0	0.00589756	0	0.00809756	0		-7.40002	0.012998	0	0.00229805	0	-0.0184	0	0.00379805	0	0.00849805	0	-0.00130195	0	0.016398	0		-7.40002	0.0360022
-7.30005	0.0438	0	0.026	0	0.017	0	0.0457	0	0.0282	0	0.0053	0	0.0163	0		-7.30005	-0.017002	0	0.012298	0	-0.0092	0	0.00499805	0	0.0107	0	0.0056	0	0.00659805	0		-7.30005	0.01	0	0.0015	0	-0.0184	0	0.0022	0	0.0073	0	0.002	0	0.0167	0		-7.30005	0.0328028
-7.19995	0.0432	0	0.0266	0	0.0198	0	0.0456	0	0.0278	0	0.0049	0	0.0152	0		-7.19995	-0.0151	0	0.0125985	0	-0.0104	0	0.00549853	0	0.0134	0	0.0081	0	0.006	0		-7.19995	0.013	0	0.00549744	0	-0.0179	0	0.00499744	0	0.0113	0	0.0053	0	0.0167	0		-7.19995	0.0336
-7.09998	0.0391	0	0.0278	0	0.0233	0	0.0431	0	0.0267	0	0.0063	0	0.0117	0		-7.09998	-0.0126	0	0.0140985	0	-0.012	0	0.0051	0	0.0144	0	0.0117	0	0.0066	0		-7.09998	0.01	0	0.00690012	0	-0.0163	0	0.0036	0	0.0132	0	0.0029	0	0.0164	0		-7.09998	0.0321
-7	0.0376	0	0.0273	0	0.0238	0	0.0399	0	0.0235	0	0.0089	0	0.0097	0		-7	-0.0124	0	0.0114	0	-0.0118	0	0.0057	0	0.016	0	0.0094	0	0.0069	0		-7	0.0067	0	0.005	0	-0.017	0	0.0021	0	0.0125	0	0.0022	0	0.0152	0		-7	0.0265
-6.90002	0.0368	0	0.0264	0	0.0258	0	0.0392	0	0.0198	0	0.009	0	0.0071	0		-6.90002	-0.0116009	0	0.0121991	0	-0.0121	0	0.00489915	0	0.0178991	0	0.00939915	0	0.00589915	0		-6.90002	0.00869646	0	0.00769646	0	-0.0117	0	0.00359646	0	0.0174965	0	0.00529646	0	0.0159965	0		-6.90002	0.0246018
-6.80005	0.0353	0	0.0268	0	0.0242	0	0.0381	0	0.0164	0	0.0086	0	0.005	0		-6.80005	-0.00990171	0	0.0143983	0	-0.0092	0	0.00569829	0	0.0176	0	0.0099	0	0.00589829	0		-6.80005	0.00819915	0	0.00719915	0	-0.0097	0	0.00649915	0	0.021	0	0.0066	0	0.0173991	0		-6.80005	0.0223009
-6.69995	0.0338	0	0.026	0	0.0241	0	0.0383	0	0.0135	0	0.0077	0	0.0035	0		-6.69995	-0.0104	0	0.0103012	0	-0.0091	0	0.00390122	0	0.0153	0	0.0073	0	0.0057	0		-6.69995	0.0065	0	0.00670134	0	-0.0107	0	0.00760134	0	0.02	0	0.0056	0	0.0177	0		-6.69995	0.0202
-6.59998	0.0343	0	0.0236	0	0.0205	0	0.0367	0	0.0121	0	0.008	0	0.0012	0		-6.59998	-0.0097	0	0.0116985	0	-0.0081	0	0.0043	0	0.0136	0	0.0089	0	0.008	0		-6.59998	0.0059	0	0.00850012	0	-0.0111	0	0.0077	0	0.0198	0	0.0027	0	0.0191	0		-6.59998	0.0151
-6.5	0.0304	0	0.0221	0	0.02	0	0.0351	0	0.0109	0	0.006	0	0.0007	0		-6.5	-0.011	0	0.0095	0	-0.0097	0	0.0056	0	0.0127	0	0.0075	0	0.0093	0		-6.5	0.0075	0	0.0085	0	-0.0088	0	0.0085	0	0.0207	0	0.0038	0	0.0196	0		-6.5	0.0075
-6.40002	0.0292	0	0.0215	0	0.0173	0	0.0347	0	0.0078	0	0.006	0	-0.0036	0		-6.40002	-0.00929939	0	0.00690061	0	-0.0087	0	0.00090061	0	0.0126006	0	0.00570061	0	0.0116006	0		-6.40002	0.00710024	0	0.00950024	0	-0.0072	0	0.00940024	0	0.0217002	0	0.00440024	0	0.0177002	0		-6.40002	0.0043022
-6.30005	0.0298	0	0.0192	0	0.014	0	0.0317	0	0.0078	0	0.0056	0	-0.0024	0		-6.30005	-0.00679988	0	0.00600012	0	-0.0091	0	-0.000599878	0	0.0109	0	0.0037	0	0.0102001	0		-6.30005	0.0108006	0	0.0119006	0	-0.0056	0	0.0112006	0	0.0209	0	0.0045	0	0.0170006	0		-6.30005	0.00709634
-6.19995	0.0258	0	0.0179	0	0.0126	0	0.0263	0	0.0052	0	0.0056	0	-0.0025	0		-6.19995	-0.004	0	0.00410012	0	-0.0106	0	0.000800122	0	0.0073	0	0.0006	0	0.0071	0		-6.19995	0.0081	0	0.0133988	0	-0.0033	0	0.0125988	0	0.0202	0	0.0078	0	0.0199	0		-6.19995	0.0071
-6.09998	0.0254	0	0.0182	0	0.0129	0	0.0225	0	0.0045	0	0.0038	0	0.0012	0		-6.09998	0.0003	0	0.00349731	0	-0.0083	0	0.0023	0	0.006	0	0.0069	0	0.0076	0		-6.09998	0.0043	0	0.0135031	0	-0.005	0	0.0085	0	0.0152	0	0.0038	0	0.0175	0		-6.09998	0.0038
-6	0.0218	0	0.016	0	0.0091	0	0.0226	0	0.0025	0	0.0065	0	0.0014	0		-6	0.0002	0	0.0046	0	-0.007	0	0.0004	0	0.0044	0	0.0095	0	0.007	0		-6	0.0049	0	0.0104	0	-0.0072	0	0.0064	0	0.0119	0	0.0015	0	0.0162	0		-6	-0.001
-5.90002	0.0196	0	0.0144	0	0.0095	0	0.0209	0	0	0	0.0061	0	0.0022	0		-5.90002	0.00150073	0	0.000900731	0	-0.0066	0	0.00210073	0	0.00460073	0	0.00850073	0	0.00660073	0		-5.90002	0.00549951	0	0.0119995	0	-0.0034	0	0.00659951	0	0.0116995	0	0.00259951	0	0.0146995	0		-5.90002	-0.0042957
-5.80005	0.0174	0	0.011	0	0.0098	0	0.0166	0	0.0002	0	0.0046	0	0.0021	0		-5.80005	0.00210037	0	-0.00259963	0	-0.006	0	-0.000199634	0	0.0048	0	0.0069	0	0.00570037	0		-5.80005	0.00180256	0	0.00980256	0	-0.0034	0	0.00410256	0	0.0099	0	0.002	0	0.0106026	0		-5.80005	-0.0040994
-5.69995	0.0154	0	0.0071	0	0.0149	0	0.012	0	-0.0001	0	0.0038	0	0.0025	0		-5.69995	0.0011	0	0.000601221	0	-0.0088	0	-0.00209878	0	0.0017	0	0.0032	0	0.0098	0		-5.69995	0.0055	0	0.0135977	0	-0.0004	0	0.00719768	0	0.0113	0	0.0016	0	0.0106	0		-5.69995	-0.0042
-5.59998	0.0139	0	0.0012	0	0.012	0	0.0062	0	0.0006	0	0.0036	0	0.0014	0		-5.59998	-0.0002	0	-0.000196581	0	-0.0108	0	-0.002	0	0.0011	0	-0.0008	0	0.0063	0		-5.59998	0.0075	0	0.00819988	0	-0.0002	0	0.0089	0	0.0096	0	0.0034	0	0.0113	0		-5.59998	-0.004
-5.5	0.0109	0	-0.0006	0	0.0038	0	0.0072	0	0.0023	0	0.0052	0	0.0029	0		-5.5	0.0005	0	-9.99999e-05	0	-0.0061	0	-0.0031	0	-0.0012	0	0.0005	0	0.0083	0		-5.5	0.0085	0	0.0062	0	0.0023	0	0.0116	0	0.0069	0	0.0058	0	0.0116	0		-5.5	-0.0033
-5.40002	0.0105	0	0.001	0	0	0	0.0089	0	0.0041	0	0.0054	0	0.0043	0		-5.40002	0.000998415	0	0.00229841	0	-0.0044	0	-0.000101585	0	-0.000301585	0	0.00179841	0	0.00739841	0		-5.40002	0.00210756	0	0.00330756	0	-0.001	0	0.00450756	0	0.00180756	0	0.00230756	0	0.00540756	0		-5.40002	-0.0030999
-5.30005	0.0086	0	0.0017	0	-0.0005	0	0.0067	0	0.0015	0	0.0022	0	0.0024	0		-5.30005	0.0042978	0	0.0054978	0	0.002	0	0.0016978	0	-0.0007	0	0.0043	0	0.0091978	0		-5.30005	-0.00129853	0	0.00230147	0	-0.0004	0	0.00220147	0	0.0029	0	0.0012	0	0.00790147	0		-5.30005	-0.0055985
-5.19995	0.0064	0	0.0011	0	0.0008	0	0.0039	0	0.0017	0	0.002	0	0.003	0		-5.19995	0.0053	0	0.00320061	0	0.0038	0	0.00600061	0	0.0011	0	0.0042	0	0.0093	0		-5.19995	-0.0015	0	0.00340024	0	0.0024	0	0.00300024	0	0.0029	0	0.0022	0	0.006	0		-5.19995	-0.0072
-5.09998	0.0035	0	0	0	0.0018	0	0.0014	0	0.0009	0	0.0023	0	0.0008	0		-5.09998	-0.0001	0	0.00300195	0	0.0059	0	0.0037	0	0.0012	0	0.0027	0	0.0054	0		-5.09998	0.0004	0	0.0047989	0	0.0042	0	0.008	0	0.0071	0	0.0017	0	0.0043	0		-5.09998	-0.0047
-5	0	0	0.0005	0	0.0034	0	0	0	0.0002	0	-0.0007	0	0.0004	0		-5	0.0014	0	0.0025	0	0.0059	0	0.0038	0	0.0005	0	0.0002	0	0.0021	0		-5	-0.0015	0	0.0008	0	0	0	0.0068	0	0.0009	0	0	0	-0.0003	0		-5	-0.0009
-4.90002	-0.0035	0	0.0021	0	0	0	-0.006	0	-0.0007	0	0	0	0	0		-4.90002	0.000901463	0	-0.000898537	0	0.0044	0	1.46338e-06	0	-0.00169854	0	0.00230146	0	-0.00169854	0		-4.90002	-0.00129646	0	-0.000896463	0	-0.0039	0	0.00410354	0	-0.00229646	0	-0.00209646	0	-0.00409646	0		-4.90002	-0.0014995
-4.80005	-0.0046	0	-0.0003	0	-0.0024	0	-0.0117	0	-0.0026	0	-0.0018	0	-0.0024	0		-4.80005	0.00169915	0	-0.000500855	0	0.0016	0	0.000799145	0	-0.001	0	0.0031	0	-0.000600855	0		-4.80005	-0.00219695	0	-0.000196947	0	-0.0052	0	0.00380305	0	-0.0047	0	-0.0031	0	-0.00519695	0		-4.80005	-0.0037988
-4.69995	-0.0077	0	-0.0026	0	-0.0047	0	-0.0126	0	0.0003	0	-0.0049	0	-0.0025	0		-4.69995	0.0037	0	-0.00199951	0	0.0019	0	0.00120049	0	0.0027	0	0.0016	0	-0.0036	0		-4.69995	-0.0022	0	-0.00109853	0	-0.0064	0	0.00250147	0	-0.0024	0	-0.0024	0	-0.0075	0		-4.69995	-0.0024
-4.59998	-0.005	0	-0.0045	0	-0.0057	0	-0.0159	0	-0.0016	0	-0.0062	0	-0.0033	0		-4.59998	0.0024	0	-0.00449658	0	-0.001	0	-0.0016	0	0.0014	0	-0.0018	0	-0.0068	0		-4.59998	-0.0032	0	-0.00389902	0	-0.0059	0	-0.0007	0	-0.0021	0	-0.0024	0	-0.0074	0		-4.59998	-0.0006
-4.5	-0.0068	0	-0.0065	0	-0.006	0	-0.0168	0	-0.0004	0	-0.0083	0	-0.002	0		-4.5	0.0011	0	-0.0054	0	-0.0016	0	-0.0023	0	-0.0011	0	-0.0028	0	-0.0101	0		-4.5	-0.0067	0	-0.0077	0	-0.0069	0	-0.0039	0	-0.0042	0	-0.0033	0	-0.0091	0		-4.5	-0.0028
-4.40002	-0.009	0	-0.0094	0	-0.0079	0	-0.0177	0	-0.0022	0	-0.0084	0	-0.0039	0		-4.40002	-0.000197073	0	-0.00619707	0	-0.0021	0	-0.00369707	0	-0.00489707	0	-0.00569707	0	-0.0120971	0		-4.40002	-0.00999634	0	-0.00949634	0	-0.0087	0	-0.00779634	0	-0.00659634	0	-0.00559634	0	-0.0126963	0		-4.40002	-0.0041005
-4.30005	-0.0119	0	-0.012	0	-0.0102	0	-0.0211	0	-0.0047	0	-0.0104	0	-0.0001	0		-4.30005	-0.000100122	0	-0.00550012	0	-0.0025	0	-0.00240012	0	-0.0037	0	-0.0056	0	-0.0131001	0		-4.30005	-0.0105004	0	-0.0106004	0	-0.0077	0	-0.00880037	0	-0.0088	0	-0.0035	0	-0.0131004	0		-4.30005	-0.0046991
-4.19995	-0.0163	0	-0.0173	0	-0.0124	0	-0.025	0	-0.0058	0	-0.0147	0	-0.0004	0		-4.19995	-0.0001	0	-0.00499817	0	-0.0031	0	-0.00179817	0	-0.0048	0	-0.0072	0	-0.0144	0		-4.19995	-0.0089	0	-0.00980024	0	-0.0057	0	-0.00710024	0	-0.0102	0	-0.0038	0	-0.0147	0		-4.19995	-0.0012
-4.09998	-0.0187	0	-0.0179	0	-0.0167	0	-0.0254	0	-0.008	0	-0.0162	0	-3.63798e-12	0		-4.09998	0.0023	0	-0.00320037	0	-0.0038	0	-0.0015	0	-0.003	0	-0.0091	0	-0.0117	0		-4.09998	-0.0126	0	-0.0143951	0	-0.0069	0	-0.0133	0	-0.016	0	-0.0063	0	-0.0203	0		-4.09998	-0.0001
-4	-0.0201	0	-0.0178	0	-0.0212	0	-0.0248	0	-0.0058	0	-0.0168	0	0.001	0		-4	0.0037	0	5.82077e-11	0	0.0001	0	0.0003	0	-0.0006	0	-0.0081	0	-0.0086	0		-4	-0.0159	0	-0.0202	0	-0.0088	0	-0.0138	0	-0.02	0	-0.0118	0	-0.0234	0		-4	-0.0012
-3.90002	-0.0245	0	-0.0213	0	-0.0242	0	-0.0275	0	-0.008	0	-0.0193	0	-0.0018	0		-3.90002	0.00360037	0	-0.00189963	0	0.0008	0	-0.00119963	0	0.00190037	0	-0.00739963	0	-0.00839963	0		-3.90002	-0.017396	0	-0.024496	0	-0.0108	0	-0.014596	0	-0.023096	0	-0.012696	0	-0.027596	0		-3.90002	-0.0045984
-3.80005	-0.0286	0	-0.0215	0	-0.0242	0	-0.0279	0	-0.0083	0	-0.0196	0	-0.0043	0		-3.80005	0.00789719	0	0.00299719	0	0.006	0	-0.00210281	0	0.0069	0	-0.0061	0	-0.00560281	0		-3.80005	-0.0158044	0	-0.0215044	0	-0.0018	0	-0.0106044	0	-0.0186	0	-0.0085	0	-0.0243044	0		-3.80005	-0.0080971
-3.69995	-0.0304	0	-0.024	0	-0.0262	0	-0.0341	0	-0.0132	0	-0.0221	0	-0.0073	0		-3.69995	0.0092	0	0.00249939	0	0.0071	0	-0.00140061	0	0.0056	0	-0.0053	0	-0.0084	0		-3.69995	-0.0171	0	-0.0196015	0	-0.0017	0	-0.0120015	0	-0.0195	0	-0.0077	0	-0.0247	0		-3.69995	-0.0128
-3.59998	-0.0265	0	-0.0213	0	-0.0267	0	-0.0327	0	-0.0134	0	-0.0199	0	-0.0033	0		-3.59998	0.0115	0	0.00100513	0	0.0078	0	0.0016	0	0.0046	0	-0.0042	0	-0.0048	0		-3.59998	-0.0182	0	-0.0208961	0	-0.0043	0	-0.012	0	-0.0195	0	-0.0076	0	-0.026	0		-3.59998	-0.0112
-3.5	-0.0276	0	-0.0206	0	-0.0202	0	-0.0307	0	-0.0116	0	-0.0255	0	-0.0003	0		-3.5	0.0097	0	-0.0147	0	0.0065	0	-0.0119	0	-0.0094	0	-0.0145	0	-0.0157	0		-3.5	-0.0231	0	-0.0233	0	-0.0056	0	-0.0164	0	-0.0201	0	-0.0066	0	-0.0402	0		-3.5	-0.0069
-3.40002	-0.0301	0	-0.0204	0	-0.027	0	-0.0372	0	-0.0127	0	-0.033	0	-0.001	0		-3.40002	0.00800146	0	-0.0188985	0	0.0014	0	-0.0188985	0	-0.0175985	0	-0.0204985	0	-0.0228985	0		-3.40002	-0.0242999	0	-0.0208999	0	-0.0058	0	-0.0248999	0	-0.0253999	0	-0.00679988	0	-0.0456999	0		-3.40002	-0.0058983
-3.30005	-0.0323	0	-0.0218	0	-0.0347	0	-0.0371	0	-0.0129	0	-0.0409	0	-0.0021	0		-3.30005	0.0124973	0	-0.0180027	0	0.0055	0	-0.0184027	0	-0.021	0	-0.0118	0	-0.0152027	0		-3.30005	-0.0237	0	-0.0222	0	-0.0037	0	-0.024	0	-0.0332	0	-0.0141	0	-0.0428	0		-3.30005	-0.0065034
-3.19995	-0.0334	0	-0.0208	0	-0.0414	0	-0.04	0	-0.0124	0	-0.0337	0	-0.0016	0		-3.19995	0.004	0	-0.0231966	0	0.0011	0	-0.0165966	0	-0.0302	0	-0.0143	0	-0.0187	0		-3.19995	-0.0255	0	-0.0242978	0	-0.0073	0	-0.0250978	0	-0.0415	0	-0.0109	0	-0.0433	0		-3.19995	0.001
-3.09998	-0.0314	0	-0.0201	0	-0.0473	0	-0.0367	0	-0.0133	0	-0.0312	0	-0.0029	0		-3.09998	0.0034	0	-0.0249988	0	-0.0008	0	-0.0159	0	-0.0364	0	-0.0169	0	-0.0212	0		-3.09998	-0.0245	0	-0.0259987	0	-0.0112	0	-0.0267	0	-0.0376	0	-0.0119	0	-0.0437	0		-3.09998	0.001
-3	-0.0281	0	-0.0199	0	-0.0492	0	-0.0327	0	-0.0142	0	-0.0239	0	-0.0017	0		-3	0.0106	0	-0.0179	0	-0.0036	0	-0.0084	0	-0.0273	0	-0.0144	0	-0.0201	0		-3	-0.0174	0	-0.0219	0	-0.0101	0	-0.023	0	-0.0328	0	-0.0071	0	-0.0406	0		-3	-0.0031
-2.90002	-0.0251	0	-0.0188	0	-0.0358	0	-0.0353	0	-0.015	0	-0.0251	0	-0.0052	0		-2.90002	0.0149985	0	-0.0146015	0	0.0019	0	-0.00670146	0	-0.0274015	0	-0.0130015	0	-0.0187015	0		-2.90002	-0.0166979	0	-0.0241979	0	-0.0037	0	-0.0235979	0	-0.0350979	0	-0.00489793	0	-0.0391979	0		-2.90002	-0.004895
-2.80005	-0.0232	0	-0.0191	0	-0.032	0	-0.0351	0	-0.0164	0	-0.0242	0	-0.006	0		-2.80005	0.0194009	0	-0.0190991	0	-0.0012	0	-0.00439915	0	-0.026	0	-0.0138	0	-0.0209991	0		-2.80005	-0.0147001	0	-0.0250001	0	-0.0054	0	-0.0273001	0	-0.0381	0	-0.0027	0	-0.0385001	0		-2.80005	-0.0032011
-2.69995	-0.0275	0	-0.0194	0	-0.0344	0	-0.0334	0	-0.0187	0	-0.0207	0	-0.0022	0		-2.69995	0.0193	0	-0.0208005	0	0.0013	0	-0.00350049	0	-0.0244	0	-0.011	0	-0.0243	0		-2.69995	-0.0186	0	-0.0251009	0	-0.0047	0	-0.0237009	0	-0.0368	0	0.0001	0	-0.0389	0		-2.69995	-0.0044
-2.59998	-0.0299	0	-0.0198	0	-0.0345	0	-0.0323	0	-0.0151	0	-0.0205	0	-0.0022	0		-2.59998	0.0204	0	-0.0201983	0	0.000799999	0	-0.0042	0	-0.0238	0	-0.0107	0	-0.0276	0		-2.59998	-0.0199	0	-0.0270988	0	-0.0079	0	-0.0239	0	-0.04	0	-0.0014	0	-0.0439	0		-2.59998	-0.0045
-2.5	-0.0284	0	-0.0177	0	-0.0374	0	-0.0366	0	-0.0109	0	-0.0171	0	0.0036	0		-2.5	0.0241	0	-0.0147	0	0.0038	0	-0.0008	0	-0.0247	0	-0.0127	0	-0.0226	0		-2.5	-0.026	0	-0.0286	0	-0.0098	0	-0.025	0	-0.0426	0	-0.0029	0	-0.0524	0		-2.5	-0.0037
-2.40002	-0.0317	0	-0.0184	0	-0.0361	0	-0.0383	0	-0.0138	0	-0.0165	0	0.0034	0		-2.40002	0.0180021	0	-0.0182979	0	0.0011	0	-0.00229793	0	-0.0303979	0	-0.0146979	0	-0.0232979	0		-2.40002	-0.0260013	0	-0.0247013	0	-0.0098	0	-0.0220013	0	-0.0387013	0	-0.00220134	0	-0.0523013	0		-2.40002	-0.008595
-2.30005	-0.0322	0	-0.0126	0	-0.0428	0	-0.0415	0	-0.0131	0	-0.0183	0	0.0055	0		-2.30005	0.0211038	0	-0.0194962	0	-0.0023	0	-0.00999621	0	-0.0376	0	-0.0154	0	-0.0241962	0		-2.30005	-0.0237015	0	-0.0210015	0	-0.0048	0	-0.0205015	0	-0.0376	0	-0.003	0	-0.0545015	0		-2.30005	-0.0057015
-2.19995	-0.0322	0	-0.0151	0	-0.0461	0	-0.0468	0	-0.0087	0	-0.0254	0	0.0048	0		-2.19995	0.0225	0	-0.024296	0	-0.0018	0	-0.010796	0	-0.0411	0	-0.0148	0	-0.0248	0		-2.19995	-0.0214	0	-0.019004	0	-0.0017	0	-0.016204	0	-0.0311	0	-0.0005	0	-0.0477	0		-2.19995	-0.0079
-2.09998	-0.032	0	-0.022	0	-0.0462	0	-0.0464	0	-0.0068	0	-0.0293	0	0.005	0		-2.09998	0.0231	0	-0.030895	0	-0.0055	0	-0.0154	0	-0.0429	0	-0.0182	0	-0.0289	0		-2.09998	-0.0268	0	-0.0192937	0	-0.0054	0	-0.0194	0	-0.0381	0	-0.0052	0	-0.051	0		-2.09998	-0.0076
-2	-0.0327	0	-0.023	0	-0.048	0	-0.0482	0	-0.0113	0	-0.0315	0	0.0061	0		-2	0.0177	0	-0.0334	0	-0.0045	0	-0.0109	0	-0.0483	0	-0.0146	0	-0.0289	0		-2	-0.0287	0	-0.0274	0	-0.0052	0	-0.0263	0	-0.0456	0	-0.0124	0	-0.0573	0		-2	-0.0112
-1.90002	-0.032	0	-0.0269	0	-0.0453	0	-0.0484	0	-0.01	0	-0.0334	0	0.0076	0		-1.90002	0.0156029	0	-0.0394971	0	-0.0053	0	-0.00549707	0	-0.0540971	0	-0.0177971	0	-0.0359971	0		-1.90002	-0.0236995	0	-0.0267995	0	-0.0027	0	-0.0267995	0	-0.0462995	0	-0.00709951	0	-0.0568995	0		-1.90002	-0.0031051
-1.80005	-0.0292	0	-0.0283	0	-0.0422	0	-0.0544	0	-0.0101	0	-0.0313	0	0.0132	0		-1.80005	0.0155038	0	-0.0449962	0	-0.0131	0	-0.00649621	0	-0.0581	0	-0.0184	0	-0.0398962	0		-1.80005	-0.022299	0	-0.027299	0	-0.0068	0	-0.026499	0	-0.045	0	-0.0083	0	-0.057399	0		-1.80005	0.00189328
-1.69995	-0.0287	0	-0.0288	0	-0.0478	0	-0.0559	0	-0.0084	0	-0.0294	0	0.0165	0		-1.69995	0.0117	0	-0.0492952	0	-0.0199	0	-0.0106952	0	-0.0555	0	-0.0214	0	-0.0484	0		-1.69995	-0.024	0	-0.0361946	0	-0.0122	0	-0.0291946	0	-0.0525	0	-0.0082	0	-0.0605	0		-1.69995	0.0141
-1.59998	-0.032	0	-0.0328	0	-0.0455	0	-0.0563	0	-0.0034	0	-0.0281	0	0.0176	0		-1.59998	0.0082	0	-0.0442998	0	-0.0218	0	-0.0013	0	-0.0508	0	-0.0199	0	-0.0447	0		-1.59998	-0.0269	0	-0.0384011	0	-0.0123	0	-0.0315	0	-0.0443	0	-0.0023	0	-0.0611	0		-1.59998	0.0174
-1.5	-0.0289	0	-0.0301	0	-0.0397	0	-0.0474	0	-0.0026	0	-0.0335	0	0.0138	0		-1.5	0.0016	0	-0.0587	0	-0.0288	0	-0.0057	0	-0.0564	0	-0.0247	0	-0.0524	0		-1.5	-0.0191	0	-0.0393	0	-0.0087	0	-0.0223	0	-0.0292	0	0.0023	0	-0.0544	0		-1.5	0.022
-1.40002	-0.0255	0	-0.0317	0	-0.0385	0	-0.0439	0	-0.0026	0	-0.0342	0	0.0137	0		-1.40002	0.0038	0	-0.047	0	-0.0284	0	-0.0054	0	-0.0527	0	-0.0224	0	-0.058	0		-1.40002	-0.0191	0	-0.0393	0	-0.0087	0	-0.0255991	0	-0.0292	0	0.00820085	0	-0.0538991	0		-1.40002	0.024306
-1.30005	-0.0255	0	-0.0317	0	-0.0385	0	-0.0439	0	-0.0041	0	-0.0342	0	0.0138	0		-1.30005	0.0045	0	-0.0446989	0	-0.0288	0	-0.00219609	0	-0.0527	0	-0.0191	0	-0.058	0		-1.30005	-0.0195	0	-0.0383	0	-0.0084	0	-0.0256	0	-0.0255	0	0.0087	0	-0.0527	0		-1.30005	0.0259
-1.19995	-0.0225	0	-0.0301	0	-0.0373	0	-0.0424	0	-0.0041	0	-0.0335	0	0.0138	0		-1.19995	0.0063011	0	-0.0376961	0	-0.0319	0	-0.002	0	-0.0518	0	-0.0142	0	-0.0565	0		-1.19995	-0.0191	0	-0.0347	0	-0.0075	0	-0.0270982	0	-0.0246	0	0.0146	0	-0.05	0		-1.19995	0.024306
-1.09998	-0.0225	0	-0.0301	0	-0.036	0	-0.0417	0	-0.0041	0	-0.0335	0	0.0164	0		-1.09998	0.0068	0	-0.0241928	0	-0.0355	0	0.000301097	0	-0.0512	0	-0.0141	0	-0.0524	0		-1.09998	-0.0189	0	-0.0329004	0	-0.0068	0	-0.0271	0	-0.0227	0	0.0254	0	-0.0436	0		-1.09998	0.022
-1	-0.0211	0	-0.0298	0	-0.0358	0	-0.0364	0	-0.0041	0	-0.0311	0	0.0189	0		-1	0.0183	0	-0.0185	0	-0.0329	0	0.0038	0	-0.0473	0	-0.0097	0	-0.0513991	0		-1	-0.0189	0	-0.0316982	0	-0.0049	0	-0.0271	0	-0.0227	0	0.0254	0	-0.05	0		-1	0.0194
-0.900024	-0.0225	0	-0.0298	0	-0.0358	0	-0.0417	0	-0.0099	0	-0.0335	0	0.0186	0		-0.900024	0.0193007	0	-0.0132976	0	-0.0355	0	0.0248009	0	-0.0161	0	-0.00899927	0	-0.0506993	0		-0.900024	-0.0189	0	-0.0316982	0	-0.0049	0	-0.0278	0	-0.023	0	0.0251	0	-0.0512	0		-0.900024	0.0163049
-0.800049	-0.0225	0	-0.0301	0	-0.036	0	-0.0417	0	-0.0099	0	-0.0335	0	0.0186	0		-0.800049	0.0193007	0	-0.0112991	0	-0.037	0	0.0255007	0	-0.0319	0	-0.0084	0	-0.0501	0		-0.800049	-0.0189	0	-0.0325005	0	-0.0049	0	-0.0278	0	-0.0243004	0	0.0148996	0	-0.0527	0		-0.800049	0.0101065
-0.699951		0		0		0		0		0		0		0		-0.699951		0		0		0		0		0		0		0		-0.699951		0		0		0		0		0		0		0		-0.699951
-0.599976		0		0		0		0		0		0		0		-0.599976		0		0		0		0		0		0		0		-0.599976		0		0		0		0		0		0		0		-0.599976
-0.5		0		0		0		0		0		0		0		-0.5		0		0		0		0		0		0		0		-0.5		0		0		0		0		0		0		0		-0.5
-0.400024		0		0		0		0		0		0		0		-0.400024		0		0		0		0		0		0		0		-0.400024		0		0		0		0		0		0		0		-0.400024
-0.300049		0		0		0		0		0		0		0		-0.300049		0		0		0		0		0		0		0		-0.300049		0		0		0		0		0		0		0		-0.300049
-0.199951		0		0		0		0		0		0		0		-0.199951		0		0		0		0		0		0		0		-0.199951		0		0		0		0		0		0		0		-0.199951
-0.0999756		0		0		0		0		0		0		0		-0.0999756		0		0		0		0		0		0		0		-0.0999756		0		0		0		0		0		0		0		-0.0999756
0		0		0		0		0		0		0		0		0		0		0		0		0		0		0		0		0		0		0		0		0		0		0		0		0
0.0999756		0		0		0		0		0		0		0		0.0999756		0		0		0		0		0		0		0		0.0999756		0		0		0		0		0		0		0		0.0999756
0.199951		0.00183173		0.00366303		0.00732439		0.0146421		0.029293		0.0584786		0.116388		0.199951		0.000294254		0.000588497		0.00117695		0.00235373		0.0047125		0.00942218		0.0188102		0.199951		0.000944456		0.00188878		0.00377703		0.00755195		0.0151139		0.0301939		0.0601798		0.199951
0.300049		0.00366496		0.00732378		0.0146409		0.0292549		0.0584382		0.116448		0.231193		0.300049		0.000588837		0.00117691		0.00235365		0.00470659		0.00941612		0.018821		0.037597		0.300049		0.00188979		0.00377674		0.00755137		0.0150943		0.0301732		0.0602117		0.119887		0.300049
0.400024		0.00549524		0.0109822		0.0219494		0.0438563		0.0874717		0.173983		0.344151		0.400024		0.00088303		0.00176524		0.00353009		0.00706147		0.0141166		0.0282079		0.0563147		0.400024		0.00283369		0.00566388		0.011323		0.0226363		0.0451966		0.0900909		0.17898		0.400024
0.5		0.0073248		0.0146429		0.02925		0.0584107		0.116394		0.231085		0.455421		0.5		0.00117719		0.00235421		0.00470628		0.00941262		0.018814		0.037583		0.0749862		0.5		0.00377731		0.00755251		0.015092		0.0301594		0.0601842		0.119832		0.237538		0.5
0.599976		0.00915363		0.0182968		0.0365517		0.072936		0.145205		0.287755		0.565019		0.599976		0.00147132		0.00294237		0.00588365		0.0117629		0.0235082		0.0469462		0.0936117		0.599976		0.00472066		0.00943802		0.0188628		0.037673		0.0751359		0.149436		0.295566		0.599976
0.699951		0.0109817		0.0219484		0.0438365		0.0874322		0.17394		0.344066		0.672961		0.699951		0.00176542		0.00353045		0.00705933		0.0141123		0.0282051		0.056309		0.112191		0.699951		0.00566373		0.0113227		0.0226264		0.045177		0.0900701		0.178939		0.353067		0.699951
0.800049		0.0128114		0.0255977		0.0511134		0.101899		0.202529		0.39988		0.779392		0.800049		0.00205985		0.00411845		0.00823475		0.0164609		0.0328931		0.0656485		0.130747		0.800049		0.00660767		0.0132066		0.0263873		0.0526715		0.10495		0.20827		0.410117		0.800049
0.900024		0.014638		0.0292448		0.0583824		0.116355		0.231008		0.45527		0.884071		0.900024		0.00235389		0.00470636		0.00940992		0.0188115		0.037578		0.0749762		0.149234		0.900024		0.00755018		0.0150896		0.0301455		0.0601656		0.119795		0.237465		0.466581		0.900024
1		0.016464		0.032894		0.0656436		0.130764		0.259377		0.510238		0.987143		1		0.0026479		0.00529491		0.0105848		0.0211583		0.0422597		0.084292		0.167675		1		0.00849242		0.0169742		0.0339011		0.0676411		0.134605		0.266526		0.522533		1
1.09998		0.0182892		0.0365365		0.0729057		0.145144		0.287636		0.564785		1.08863		1.09998		0.00294188		0.00588266		0.0117609		0.0235043		0.0469383		0.0935959		0.18607		1.09998		0.00943438		0.0188556		0.0376585		0.075107		0.149379		0.295453		0.577978		1.09998
1.19995		0.0201137		0.0401767		0.0801511		0.159496		0.31582		0.61898		1.18854		1.19995		0.00323583		0.00647032		0.0129353		0.0258494		0.0516196		0.102899		0.204419		1.19995		0.0103761		0.0207362		0.0414087		0.0825634		0.164135		0.324281		0.632921		1.19995
1.30005		0.0219397		0.0438146		0.0873886		0.173818		0.34386		0.672692		1.28701		1.30005		0.0035301		0.0070579		0.0141095		0.0281937		0.0562919		0.11218		0.222744		1.30005		0.0113186		0.022616		0.0451562		0.0900104		0.178839		0.35294		0.687432		1.30005
1.40002		0.0237627		0.0474503		0.0946183		0.188129		0.371792		0.72599		1.38383		1.40002		0.00382399		0.0076454		0.0152834		0.0305399		0.0609612		0.121448		0.241001		1.40002		0.0122597		0.0244949		0.048901		0.0974569		0.193507		0.381468		0.741383		1.40002
1.5		0.0255851		0.0510881		0.10184		0.202394		0.399614		0.778877		1.47912		1.5		0.00411784		0.00823353		0.016457		0.0328825		0.0656274		0.130705		0.259213		1.5		0.0132006		0.0263754		0.0526432		0.104885		0.20814		0.409864		0.794845		1.5
1.59998		0.0274067		0.0547192		0.109063		0.21663		0.427329		0.831354		1.57291		1.59998		0.00441166		0.00882086		0.0176318		0.0352242		0.0702904		0.139949		0.277378		1.59998		0.0141412		0.0282527		0.0563872		0.112303		0.222739		0.438128		0.847822		1.59998
1.69995		0.0292276		0.0583481		0.116269		0.230837		0.454968		0.883486		1.66522		1.69995		0.00470546		0.00940811		0.018805		0.037565		0.074956		0.149194		0.295497		1.69995		0.0150815		0.0301293		0.060124		0.119713		0.23732		0.466297		0.90032		1.69995
1.80005	-0.0066	0.0310499	-0.0997	0.0619746	-0.1324	0.123467	-0.222	0.245016	0.1511	0.482467	0.4665	0.93515	1.0651	1.75616		1.80005	-0.4733	0.00499958	-0.296439	0.00999527	-0.1924	0.0199778	-0.264757	0.039905	-0.152771	0.0796128	-0.1407	0.158415	0.231446	0.313593		1.80005	0.531032	0.0160226	0.2218	0.032005	0.1013	0.0638582	-0.00237194	0.127112	0.2492	0.251849	0.4274	0.494301	0.6049	0.952405		1.80005	-1.1372
1.90002	0.0043	0.0328694	-0.0692	0.0655989	-0.1191	0.130658	-0.1465	0.259183	0.2265	0.509857	0.5693	0.98641	1.1753	1.84554		1.90002	-0.4733	0.00529331	-0.296439	0.0105823	-0.0898	0.0211505	-0.264757	0.0422469	-0.1402	0.0842664	-0.1407	0.167624	0.231446	0.331621		1.90002	0.5049	0.0169624	0.224032	0.0338799	0.0884	0.0675897	0.0159	0.134512	0.2516	0.266343	0.4274	0.522175	0.6656	1.00396		1.90002	-0.8645
2	0.0281	0.0346881	-0.0556	0.0692254	-0.1139	0.13784	-0.0831	0.273305	0.2844	0.537141	0.6168	1.03727	1.3113	1.93348		2	-0.4515	0.00558701	-0.288157	0.0111701	-0.0888	0.0223228	-0.2331	0.0445852	-0.126775	0.088917	-0.1215	0.176822	0.235443	0.349603		2	0.4304	0.0179019	0.275874	0.0357562	0.1013	0.0713185	0.0203	0.141892	0.2492	0.280802	0.434628	0.549921	0.6872	1.05504		2	-0.7237
2.09998	0.0486	0.0365061	-0.0514	0.0728452	-0.1094	0.145024	-0.0188	0.287397	0.3309	0.564317	0.6719	1.08773	1.3912	2.02		2.09998	-0.407654	0.00588068	-0.274054	0.011757	-0.0676	0.0234964	-0.200175	0.0469226	-0.1058	0.0935644	-0.00917534	0.186007	0.247825	0.367539		2.09998	0.416864	0.0188411	0.293844	0.0376295	0.0884	0.0750492	0.0358	0.149264	0.337664	0.295227	0.4493	0.577539	0.753964	1.10566		2.09998	-0.42987
2.19995	0.0561	0.0383234	-0.0454	0.0764626	-0.09	0.152191	0.0228	0.301462	0.3559	0.59142	0.8219	1.13785	1.5571	2.10512		2.19995	-0.384975	0.00617432	-0.189675	0.0123438	-0.0369	0.0246683	-0.169654	0.0492591	-0.0366	0.0982144	-0.00419999	0.195192	0.3407	0.385429		2.19995	0.327074	0.01978	0.293844	0.039502	0.0776	0.0787727	0.0372444	0.156626	0.337664	0.309635	0.4168	0.605063	0.7768	1.15582		2.19995	-0.420637
2.30005	0.064	0.0401422	-0.0278	0.0800779	-0.0444	0.15935	0.1044	0.315498	0.3624	0.618383	0.94	1.18752	1.6888	2.18895		2.30005	-0.2067	0.00646829	-0.053209	0.0129305	-0.00329999	0.0258399	-0.101	0.0515948	0.0294	0.102856	0.092	0.204354	0.4689	0.403296		2.30005	0.2416	0.0207198	0.275874	0.0413736	0.0771	0.0824936	0.0552	0.163979	0.2492	0.323991	0.3711	0.632427	0.784774	1.20559		2.30005	-0.289
2.40002	0.0726	0.041958	-0.0278	0.0836908	-0.0055	0.166501	0.125	0.329522	0.4186	0.64524	0.9838	1.2368	1.8959	2.27131		2.40002	-0.1969	0.00676187	-0.0426	0.0135172	0.0439	0.0270112	-0.044709	0.0539324	0.0319	0.107494	0.1259	0.213505	0.5077	0.421095		2.40002	0.1555	0.0216581	0.164885	0.0432445	0.0491	0.0862118	0.0372444	0.171331	0.1544	0.338312	0.3664	0.659663	0.7914	1.25484		2.40002	-0.0884
2.5	0.0726	0.0437732	-0.0141	0.0873059	0.0166	0.173645	0.1393	0.343501	0.4537	0.671992	1.0394	1.28568	1.9417	2.35232		2.5	-0.0846	0.00705541	-0.0426	0.0141045	0.0439	0.0281823	0.0138	0.0562664	0.0319	0.112129	0.1652	0.222643	0.5881	0.438849		2.5	0.0678	0.0225962	0.1227	0.0451168	0.0491	0.0899273	0.0552	0.178665	0.0974	0.3526	0.3711	0.686775	0.7914	1.30365		2.5	-0.0393
2.59998	0.0625	0.0455876	-0.0144	0.0909144	0.0287	0.180789	0.1726	0.357452	0.5029	0.698637	1.1508	1.33418	2.0077	2.432		2.59998	-0.10554	0.00734893	-0.00864	0.014691	0.00259999	0.0293546	0.04096	0.0585995	0.08806	0.116761	0.14466	0.23177	0.59816	0.456556		2.59998	0.131846	0.023534	0.0977465	0.046986	0.021	0.0936448	0.0794465	0.18599	0.225046	0.366853	0.458146	0.713761	0.875846	1.35202		2.59998	0.0431724
2.69995	0.0856	0.0474013	0.0017	0.0945206	0.0463	0.187917	0.2031	0.371374	0.546	0.72521	1.1749	1.38235	2.1347	2.51036		2.69995	0.079326	0.00764242	0.109926	0.0152774	0.0678	0.0305252	0.159626	0.0609317	0.1654	0.121395	0.3288	0.240896	0.718126	0.474219		2.69995	0.0633421	0.0244716	-0.0193579	0.0488544	0.0181	0.097355	0.000942124	0.193305	0.1285	0.38109	0.4149	0.740655	0.894942	1.39995		2.69995	0.0717503
2.80005	0.0704	0.0492165	0.0211	0.0981245	0.104	0.195038	0.2409	0.385268	0.5755	0.751645	1.2457	1.43008	2.2481	2.58751		2.80005	0.1103	0.00793623	0.15746	0.0158637	0.0942	0.0316955	0.14306	0.0632631	0.1957	0.126021	0.338	0.249999	0.6724	0.491857		2.80005	0.1281	0.02541	-0.0208175	0.050722	0.0475	0.101063	0.0545825	0.200611	0.2547	0.395275	0.4821	0.767392	1.0114	1.4475		2.80005	0.0885
2.90002	0.0771	0.0510287	0.0033	0.101726	0.0966	0.20215	0.2723	0.399151	0.6055	0.777976	1.2987	1.47743	2.3587	2.66328		2.90002	0.0337	0.00822966	0.0794653	0.01645	0.0731	0.0328656	0.0604	0.0655965	0.1479	0.130643	0.2981	0.25909	0.6355	0.509428		2.90002	0.0452	0.026347	-0.0505217	0.0525888	0.0011	0.104768	0.0472	0.207917	0.1556	0.409426	0.4864	0.794006	1.0819	1.49456		2.90002	0.0614
3	0.0766	0.0528402	0.0078	0.10533	0.1002	0.209255	0.3071	0.412988	0.6438	0.804202	1.3558	1.52439	2.4731	2.73778		3	0.0035	0.00852305	0.0292	0.0170369	0.0524	0.0340354	0.0175	0.0679261	0.1026	0.135262	0.2562	0.26817	0.6515	0.526954		3	0.044	0.0272837	-0.0097	0.054457	-0.0294	0.10847	-0.0057	0.215205	0.2158	0.423544	0.4669	0.820496	1.1339	1.5412		3	0.0915
3.09998	0.0974	0.0546511	0.0284	0.108927	0.1337	0.21636	0.3491	0.426798	0.6999	0.830324	1.4288	1.57098	2.6048	2.81103		3.09998	0.0139712	0.00881641	0.0336712	0.017623	0.0657	0.0352064	0.0301712	0.0702549	0.112271	0.139879	0.266671	0.277238	0.654271	0.544434		3.09998	0.0960701	0.0282201	0.0389701	0.0563222	0.0102	0.112174	0.0527701	0.222483	0.27557	0.437628	0.55607	0.846865	1.17507	1.58742		3.09998	0.072825
3.19995	0.0777	0.0564612	0.0318	0.112522	0.1235	0.223449	0.3853	0.440579	0.7277	0.856374	1.4886	1.61725	2.6985	2.88304		3.19995	0.00377338	0.00910975	0.0244734	0.0182089	0.0635	0.0363757	0.0329734	0.0725829	0.124	0.144498	0.2794	0.286305	0.685173	0.561869		3.19995	0.0921127	0.0291563	0.0636127	0.0581865	0.0084	0.115871	0.0670127	0.229752	0.312	0.451695	0.5901	0.873144	1.24711	1.63321		3.19995	0.0816805
3.30005	0.0763	0.0582728	0.0459	0.116115	0.1297	0.230531	0.4061	0.454332	0.7723	0.882288	1.5452	1.66309	2.8087	2.95393		3.30005	0.0092	0.00940341	0.0114718	0.0187949	0.0752	0.0375448	0.0574718	0.07491	0.1516	0.149108	0.3003	0.295349	0.7364	0.57928		3.30005	0.0961	0.0300933	0.0734227	0.0600501	0.0118	0.119566	0.0756227	0.237012	0.3217	0.465712	0.6227	0.899269	1.3042	1.67865		3.30005	0.0742
3.40002	0.0783	0.0600814	0.0668	0.119705	0.1435	0.237605	0.4209	0.468074	0.8059	0.908099	1.6292	1.70856	2.9144	3.02352		3.40002	0.0245	0.00969668	0.0318907	0.0193807	0.0896	0.0387136	0.0564	0.077239	0.1406	0.153715	0.2904	0.304381	0.7683	0.596624		3.40002	0.1018	0.0310289	0.1148	0.0619128	0.041	0.123257	0.0831	0.244271	0.3446	0.479695	0.6623	0.925274	1.364	1.72362		3.40002	0.1181
3.5	0.0921	0.0618894	0.0791	0.123297	0.1445	0.24467	0.4335	0.481771	0.8458	0.933807	1.6832	1.75367	2.9993	3.09193		3.5	0.0366	0.00998992	0.0398	0.0199672	0.0718	0.0398822	0.0396	0.0795644	0.1368	0.158318	0.3092	0.313402	0.7873	0.613923		3.5	0.0912	0.0319643	0.1081	0.063777	0.061	0.126946	0.1141	0.251512	0.3419	0.493645	0.6791	0.951158	1.4042	1.76818		3.5	0.1239
3.59998	0.0871	0.0636966	0.0756	0.126883	0.1554	0.251737	0.4459	0.49544	0.8752	0.959412	1.7416	1.7984	3.0911	3.15916		3.59998	0.0454935	0.0102831	0.0498935	0.0205528	0.0757	0.0410519	0.0399935	0.0818889	0.139594	0.162919	0.310594	0.322411	0.820394	0.631176		3.59998	0.0947943	0.0328993	0.119394	0.0656381	0.0887	0.130637	0.137294	0.258744	0.383694	0.507561	0.743294	0.976924	1.48259	1.81234		3.59998	0.117805
3.69995	0.0919	0.0655031	0.0794	0.130467	0.1742	0.258788	0.4684	0.509081	0.9088	0.984946	1.8172	1.84283	3.2	3.22525		3.69995	0.0349063	0.0105763	0.0385063	0.0211384	0.0416	0.0422199	0.0301063	0.0842126	0.133	0.167522	0.3072	0.331419	0.835906	0.648385		3.69995	0.0999974	0.0338341	0.125297	0.0674984	0.0977	0.134321	0.150397	0.265967	0.4064	0.521461	0.7936	1.0026	1.5639	1.8561		3.69995	0.102907
3.80005	0.092	0.0673111	0.0921	0.134048	0.1841	0.26583	0.4811	0.522694	0.9523	1.01035	1.8762	1.88684	3.2702	3.29027		3.80005	0.0299	0.0108698	0.0311012	0.0217239	0.0376	0.0433877	0.0288012	0.0865354	0.1298	0.172117	0.3263	0.340405	0.8483	0.665569		3.80005	0.0942	0.0347698	0.0940117	0.069358	0.1033	0.138003	0.153612	0.273181	0.4285	0.535312	0.844	1.02813	1.6274	1.89951		3.80005	0.1297
3.90002	0.095	0.0691162	0.0934	0.137627	0.1894	0.272865	0.5038	0.536296	0.9753	1.03565	1.924	1.93048	3.3405	3.35409		3.90002	0.0314	0.0111629	0.0246051	0.0223093	0.0299	0.0445553	0.0152	0.0888602	0.1139	0.176708	0.3204	0.349379	0.867	0.682686		3.90002	0.0976	0.035704	0.108905	0.0712167	0.1075	0.141681	0.1669	0.280394	0.4345	0.549128	0.8671	1.05354	1.6787	1.94248		3.90002	0.1272
4	0.0965	0.0709206	0.0833	0.141209	0.2016	0.279893	0.5106	0.549854	0.9948	1.06084	1.9811	1.97378	3.4334	3.41681		4	0.0285	0.011456	0.033	0.0228954	0.0374	0.0457226	-0.0042	0.0911812	0.1223	0.181297	0.3362	0.358341	0.8952	0.699759		4	0.074	0.036638	0.0968	0.0730768	0.1068	0.145357	0.1628	0.287589	0.4361	0.562912	0.9074	1.07883	1.723	1.98506		4	0.143
4.09998	0.0961	0.0727242	0.0916	0.144783	0.2067	0.286921	0.5264	0.563384	1.034	1.08594	2.0308	2.01671	3.5038	3.47844		4.09998	0.0291956	0.0117491	0.0408956	0.0234806	0.0392	0.046891	0.00959561	0.0935015	0.128196	0.185882	0.343696	0.367291	0.914496	0.716787		4.09998	0.0938957	0.0375716	0.103096	0.0749339	0.1197	0.149035	0.181496	0.294776	0.454096	0.576663	0.944096	1.10401	1.7743	2.02725		4.09998	0.134295
4.19995	0.1005	0.0745272	0.0942	0.148356	0.216	0.293933	0.5401	0.576886	1.0655	1.11096	2.0819	2.05935	3.5714	3.53899		4.19995	0.026705	0.0120421	0.025905	0.0240658	0.03	0.0480578	0.00380501	0.0958209	0.1352	0.19047	0.3568	0.37624	0.934505	0.733769		4.19995	0.0931976	0.0385051	0.115098	0.0767902	0.1263	0.152706	0.196998	0.301953	0.4791	0.590398	0.9727	1.1291	1.8261	2.06906		4.19995	0.152679
4.30005	0.1003	0.0763316	0.1029	0.151926	0.219	0.300937	0.5671	0.59036	1.0892	1.13586	2.1352	2.10158	3.647	3.59855		4.30005	0.0232	0.0123355	0.0156998	0.0246508	0.0088	0.0492243	-0.000200244	0.0981394	0.1262	0.195049	0.3499	0.385167	0.9682	0.750727		4.30005	0.0866	0.0394393	0.113309	0.0786457	0.1243	0.156374	0.216809	0.309121	0.493	0.604084	0.9957	1.15404	1.8732	2.11054		4.30005	0.1552
4.40002	0.1026	0.0781331	0.1074	0.155494	0.2179	0.307934	0.5804	0.603823	1.1234	1.16065	2.1836	2.14346	3.7256	3.657		4.40002	0.0215	0.0126284	0.0238037	0.0252358	0.0049	0.0503906	0.0011	0.10046	0.1317	0.199625	0.3514	0.394082	0.9841	0.76762		4.40002	0.0861	0.0403722	0.1172	0.0805003	0.134	0.160039	0.228	0.316288	0.5168	0.617736	1.0359	1.17887	1.9196	2.1516		4.40002	0.1589
4.5	0.1031	0.0799339	0.1109	0.159064	0.226	0.314922	0.5979	0.617242	1.1487	1.18534	2.2492	2.185	3.7943	3.71442		4.5	0.0224	0.0129214	0.0196	0.0258215	-0.0036	0.0515566	9.99994e-05	0.102777	0.133	0.204197	0.3608	0.402986	1.0028	0.784467		4.5	0.085	0.0413048	0.1225	0.0823565	0.1352	0.163702	0.2448	0.323438	0.5331	0.631357	1.0708	1.20358	1.9901	2.19228		4.5	0.1563
4.59998	0.1058	0.081734	0.1179	0.162627	0.2298	0.321912	0.6152	0.630634	1.1807	1.20994	2.3081	2.22619	3.8743	3.77082		4.59998	0.0252979	0.0132143	0.0234979	0.0264063	-0.0089	0.0527238	-0.000802073	0.105093	0.135298	0.208767	0.374698	0.411877	1.0275	0.80127		4.59998	0.0803057	0.0422371	0.125606	0.0842095	0.1348	0.167367	0.259706	0.330578	0.549106	0.644944	1.08781	1.22818	2.04191	2.2326		4.59998	0.158095
4.69995	0.1054	0.0835333	0.125	0.166188	0.2392	0.328886	0.628	0.643997	1.2111	1.23446	2.3513	2.26709	3.9319	3.82623		4.69995	0.0288033	0.0135071	0.0256033	0.026991	-0.0189	0.0538893	-0.0018967	0.107408	0.1387	0.213339	0.3893	0.420768	1.0463	0.818028		4.69995	0.0958899	0.0431691	0.14109	0.0860618	0.1466	0.171025	0.27499	0.33771	0.5755	0.658516	1.1386	1.2527	2.08659	2.27255		4.69995	0.162091
4.80005	0.106	0.0853342	0.1283	0.169747	0.2481	0.335851	0.6411	0.657334	1.2418	1.25885	2.4055	2.30759	3.9973	3.88072		4.80005	0.0293	0.0138003	0.0256017	0.0275757	-0.0241	0.0550546	-0.00689829	0.109722	0.1245	0.217903	0.4005	0.429636	1.0621	0.834761		4.80005	0.0884	0.044102	0.142408	0.0879132	0.141	0.17468	0.281008	0.344832	0.5962	0.672038	1.1619	1.27707	2.1341	2.31219		4.80005	0.1684
4.90002	0.1074	0.0871321	0.1349	0.173304	0.2573	0.34281	0.6557	0.670659	1.2672	1.28315	2.4616	2.34776	4.0559	3.93417		4.90002	0.0318	0.0140931	0.0218035	0.0281603	-0.0279	0.0562196	-0.0144	0.112038	0.1362	0.222463	0.4082	0.438493	1.078	0.851429		4.90002	0.0897	0.0450335	0.141599	0.0897639	0.1524	0.178332	0.2947	0.351954	0.6051	0.685529	1.1972	1.30133	2.1803	2.35142		4.90002	0.1628
5	0.1103	0.0889293	0.1367	0.176862	0.2636	0.34976	0.6708	0.683941	1.2968	1.30735	2.5132	2.3876	4.1262	3.98667		5	0.0302	0.0143859	0.0192	0.0287455	-0.0359	0.0573843	-0.0159	0.114351	0.1433	0.22702	0.421	0.447338	1.0941	0.868052		5	0.0902	0.0459648	0.1393	0.091616	0.1565	0.181982	0.3022	0.359059	0.6187	0.698987	1.2259	1.32548	2.2268	2.39029		5	0.1653
5.09998	0.1116	0.0907258	0.1402	0.180415	0.2754	0.356712	0.6865	0.697195	1.3217	1.33144	2.5592	2.4271	4.1828	4.03822		5.09998	0.0326066	0.0146787	0.0112066	0.0293299	-0.0463	0.0585502	-0.0222934	0.116662	0.143707	0.231575	0.419607	0.456171	1.11101	0.88463		5.09998	0.0889001	0.0468957	0.1418	0.093465	0.1616	0.185634	0.3142	0.366154	0.6298	0.712413	1.2506	1.34952	2.2803	2.42881		5.09998	0.174094
5.19995	0.1105	0.0925216	0.1468	0.183965	0.2829	0.363647	0.7001	0.710421	1.3516	1.35547	2.6112	2.46631	4.2485	4.08886		5.19995	0.0307068	0.0149714	0.00610684	0.0299143	-0.0532	0.0597145	-0.0208932	0.118973	0.1367	0.236131	0.4261	0.465003	1.12921	0.901164		5.19995	0.0946967	0.0478264	0.147597	0.0953133	0.172	0.189278	0.328197	0.37324	0.6458	0.725823	1.2819	1.37347	2.3254	2.46698		5.19995	0.174498
5.30005	0.1109	0.0943189	0.151	0.187512	0.2931	0.370574	0.7142	0.723621	1.3795	1.37937	2.6558	2.50515	4.3036	4.13864		5.30005	0.0232	0.0152644	-0.00219207	0.0304985	-0.0626	0.0608785	-0.0260921	0.121283	0.1293	0.240679	0.4268	0.473813	1.1478	0.917674		5.30005	0.1033	0.0487579	0.150295	0.0971607	0.185	0.19292	0.346495	0.380317	0.6708	0.739185	1.3094	1.39729	2.3763	2.50485		5.30005	0.1835
5.40002	0.1115	0.0961133	0.1543	0.191058	0.3021	0.377494	0.7336	0.736809	1.4078	1.40318	2.7034	2.54366	4.3645	4.18746		5.40002	0.0257	0.0155571	-0.00509768	0.0310827	-0.0645	0.0620422	-0.0256	0.123595	0.1302	0.245224	0.4363	0.482611	1.1676	0.934118		5.40002	0.1052	0.049688	0.152397	0.0990074	0.1881	0.19656	0.359	0.387394	0.6891	0.752515	1.3372	1.42099	2.4316	2.54234		5.40002	0.1819
5.5	0.1169	0.0979069	0.1538	0.194605	0.3097	0.384407	0.7495	0.749954	1.4392	1.42689	2.7473	2.58185	4.4144	4.2354		5.5	0.024	0.0158497	-0.0066	0.0316675	-0.0641	0.0632057	-0.0259	0.125903	0.1375	0.249766	0.4488	0.491398	1.1844	0.950518		5.5	0.1015	0.0506179	0.1535	0.100855	0.1891	0.200197	0.3661	0.394453	0.7033	0.765814	1.3635	1.44459	2.4743	2.57948		5.5	0.1817
5.59998	0.1182	0.0996999	0.1595	0.198146	0.319	0.39132	0.7663	0.763072	1.4644	1.4505	2.7959	2.61971	4.4734	4.28247		5.59998	0.0172034	0.0161423	-0.00829659	0.0322515	-0.0654	0.0643703	-0.0311966	0.128211	0.138703	0.254305	0.454503	0.500172	1.2057	0.966873		5.59998	0.0961037	0.0515475	0.151704	0.102701	0.1882	0.203835	0.373004	0.401504	0.716904	0.77908	1.3891	1.46807	2.5174	2.61629		5.59998	0.187196
5.69995	0.117	0.101492	0.1673	0.201685	0.3239	0.398217	0.7806	0.776162	1.4941	1.47404	2.8412	2.6573	4.5171	4.32869		5.69995	0.016704	0.0164349	-0.013196	0.0328354	-0.0695	0.0655333	-0.030596	0.130517	0.1406	0.258846	0.4605	0.508946	1.2275	0.983184		5.69995	0.0950995	0.0524768	0.1526	0.104545	0.1945	0.207467	0.3835	0.408545	0.7295	0.792331	1.417	1.49148	2.5665	2.65276		5.69995	0.19209
5.80005	0.121	0.103286	0.1746	0.205222	0.3273	0.405107	0.7968	0.789226	1.5225	1.49745	2.8929	2.69452	4.5606	4.37412		5.80005	0.0129	0.0167278	-0.0132979	0.0334192	-0.0695	0.066696	-0.0316979	0.132823	0.1455	0.263378	0.4694	0.517698	1.247	0.99947		5.80005	0.0928	0.0534069	0.153002	0.106388	0.1982	0.211096	0.392602	0.415577	0.742	0.805534	1.445	1.51475	2.6053	2.68895		5.80005	0.199
5.90002	0.124	0.105077	0.177	0.208756	0.336	0.411989	0.8108	0.802278	1.5456	1.52077	2.9411	2.73143	4.6199	4.41866		5.90002	0.0125	0.0170203	-0.0158967	0.034003	-0.0719	0.0678585	-0.0338	0.135131	0.1471	0.267908	0.4806	0.526437	1.266	1.01569		5.90002	0.1008	0.0543357	0.156496	0.108231	0.2011	0.214723	0.4033	0.422609	0.7592	0.818706	1.4762	1.53791	2.6497	2.72476		5.90002	0.2018
6	0.125	0.106867	0.1791	0.212293	0.3414	0.418863	0.8211	0.815287	1.5722	1.544	2.9875	2.76802	4.6529	4.46239		6	0.0068	0.0173128	-0.017	0.0345873	-0.075	0.0690207	-0.0419	0.137434	0.1507	0.272434	0.4881	0.535166	1.2895	1.03187		6	0.1054	0.0552642	0.1636	0.110075	0.2071	0.218347	0.4171	0.429624	0.7799	0.831846	1.5058	1.56097	2.7031	2.76025		6	0.2071
6.09998	0.1238	0.108656	0.1837	0.215822	0.3519	0.425738	0.8322	0.828269	1.5994	1.56713	3.0261	2.8043	4.6906	4.50531		6.09998	0.00690061	0.0176052	-0.0215994	0.0351709	-0.075	0.0701841	-0.0405994	0.139738	0.153801	0.276957	0.498301	0.543882	1.3111	1.048		6.09998	0.101401	0.0561924	0.163301	0.111916	0.2149	0.221972	0.425901	0.436629	0.792101	0.844954	1.5302	1.58392	2.7409	2.79542		6.09998	0.210793
6.19995	0.1293	0.110445	0.1916	0.21935	0.3579	0.432597	0.8496	0.841225	1.6268	1.59019	3.0659	2.84031	4.7367	4.54745		6.19995	0.0045011	0.0178976	-0.0244989	0.0357544	-0.0741	0.0713458	-0.0351989	0.14204	0.1607	0.281483	0.5103	0.552598	1.331	1.06409		6.19995	0.104295	0.0571203	0.164495	0.113756	0.2287	0.225591	0.438395	0.443626	0.8034	0.858048	1.5661	1.60679	2.7949	2.83027		6.19995	0.2102
6.30005	0.1321	0.112235	0.1968	0.222876	0.3672	0.439449	0.864	0.854153	1.6517	1.61313	3.0976	2.87597	4.7786	4.58886		6.30005	0.0077	0.0181903	-0.0205031	0.0363378	-0.0712	0.0725072	-0.0289031	0.144341	0.1739	0.286	0.5253	0.561291	1.3521	1.08016		6.30005	0.1062	0.0580491	0.169099	0.115596	0.228	0.229207	0.442899	0.450614	0.819	0.871094	1.5908	1.62953	2.8337	2.86485		6.30005	0.2149
6.40002	0.1351	0.114022	0.1981	0.226399	0.375	0.446293	0.8781	0.867071	1.6738	1.63597	3.1359	2.91132	4.8218	4.62945		6.40002	0.009	0.0184827	-0.0206991	0.0369212	-0.0743	0.0736684	-0.0276	0.146645	0.1789	0.290514	0.5345	0.569972	1.3676	1.09616		6.40002	0.1077	0.0589765	0.171699	0.117434	0.2331	0.232821	0.4493	0.457601	0.8348	0.884109	1.6194	1.65216	2.8752	2.89907		6.40002	0.2151
6.5	0.1385	0.115809	0.2033	0.229924	0.3793	0.453129	0.8933	0.879945	1.699	1.65872	3.166	2.94637	4.8662	4.66929		6.5	0.0118	0.018775	-0.0206	0.0375051	-0.0732	0.0748294	-0.0286	0.148944	0.183	0.295025	0.5463	0.578642	1.3887	1.11211		6.5	0.1089	0.0599036	0.1738	0.119274	0.2376	0.236432	0.4608	0.464571	0.8448	0.897093	1.6425	1.67469	2.9105	2.93298		6.5	0.2204
6.59998	0.1399	0.117595	0.2084	0.233443	0.3883	0.459967	0.9048	0.892793	1.7275	1.68137	3.2065	2.98111	4.9107	4.7084		6.59998	0.0151972	0.0190673	-0.0177028	0.0380883	-0.074	0.0759915	-0.0277028	0.151243	0.188497	0.299533	0.560897	0.587301	1.413	1.12803		6.59998	0.1088	0.0608305	0.1776	0.121111	0.2428	0.240045	0.4709	0.471532	0.8614	0.910046	1.6661	1.69711	2.9412	2.96659		6.59998	0.222597
6.69995	0.1417	0.11938	0.2102	0.236959	0.3965	0.466788	0.9205	0.905614	1.7531	1.70396	3.2409	3.0156	4.9552	4.74677		6.69995	0.0140013	0.0193596	-0.0213987	0.0386714	-0.0762	0.0771519	-0.0297987	0.153541	0.1927	0.304043	0.5721	0.595958	1.4351	1.14389		6.69995	0.108101	0.0617571	0.178601	0.122948	0.2492	0.24365	0.480701	0.478484	0.8769	0.922983	1.6833	1.71946	2.9767	2.99988		6.69995	0.222298
6.80005	0.1418	0.121166	0.2159	0.240474	0.4047	0.473602	0.9332	0.918409	1.7815	1.72643	3.2812	3.04975	4.9966	4.78448		6.80005	0.0129	0.0196522	-0.0231966	0.0392544	-0.0801	0.0783121	-0.0310966	0.155838	0.1946	0.308544	0.5815	0.604593	1.4527	1.15974		6.80005	0.1101	0.0626845	0.1796	0.124783	0.2575	0.247254	0.4898	0.485428	0.8903	0.935874	1.7056	1.74168	3.0075	3.03292		6.80005	0.2253
6.90002	0.1421	0.12295	0.2232	0.243986	0.4113	0.480408	0.9473	0.931192	1.8089	1.7488	3.317	3.0836	5.0389	4.82144		6.90002	0.0107	0.0199444	-0.0254943	0.0398373	-0.087	0.0794721	-0.0354	0.158137	0.1944	0.313043	0.5886	0.613217	1.4683	1.17552		6.90002	0.1111	0.0636105	0.183099	0.126618	0.2611	0.250854	0.4987	0.492371	0.9086	0.948735	1.7345	1.76379	3.0473	3.06562		6.90002	0.2255
7	0.1453	0.124733	0.2289	0.2475	0.4172	0.487207	0.9633	0.943933	1.8358	1.77108	3.3536	3.11716	5.0764	4.85771		7	0.0154	0.0202365	-0.0258	0.0404209	-0.0905	0.0806317	-0.0408	0.160433	0.2009	0.317538	0.5995	0.621829	1.4873	1.19125		7	0.1119	0.0645363	0.1846	0.128454	0.2648	0.254452	0.5068	0.499296	0.9251	0.961564	1.7605	1.7858	3.0771	3.09802		7	0.2241
7.09998	0.1462	0.126515	0.2301	0.251008	0.4269	0.494006	0.9822	0.956647	1.8649	1.79327	3.3909	3.15043	5.1124	4.89329		7.09998	0.0136035	0.0205287	-0.0291965	0.0410036	-0.0952	0.0817926	-0.0426965	0.162727	0.203604	0.322031	0.609004	0.630429	1.5029	1.20695		7.09998	0.116999	0.0654618	0.185899	0.130287	0.2724	0.258052	0.517599	0.506213	0.941299	0.974363	1.7866	1.80772	3.1089	3.13013		7.09998	0.226097
7.19995	0.1478	0.128297	0.2325	0.254513	0.4344	0.50079	0.9982	0.969335	1.8915	1.8154	3.4309	3.18344	5.1401	4.92821		7.19995	0.00800415	0.0208208	-0.0333958	0.0415863	-0.0986	0.0829518	-0.0426958	0.165021	0.2067	0.326525	0.619	0.639028	1.5175	1.22259		7.19995	0.117798	0.066387	0.192698	0.132119	0.2778	0.261645	0.526398	0.513121	0.957	0.987147	1.8121	1.82955	3.1462	3.16195		7.19995	0.229297
7.30005	0.1473	0.13008	0.2371	0.258016	0.4418	0.507566	1.0127	0.981997	1.9171	1.8374	3.47	3.21613	5.1771	4.96252		7.30005	0.0115	0.0211132	-0.0343994	0.0421689	-0.0978	0.0841107	-0.0393994	0.167314	0.2122	0.331012	0.6282	0.647605	1.5404	1.23822		7.30005	0.1169	0.0673131	0.192402	0.133951	0.2828	0.265236	0.533302	0.520021	0.9711	0.999885	1.833	1.85126	3.1792	3.19352		7.30005	0.2327
7.40002	0.1495	0.13186	0.2364	0.261517	0.4502	0.514335	1.0274	0.994647	1.9426	1.85931	3.5082	3.24854	5.2041	4.99613		7.40002	0.0107	0.0214052	-0.0345002	0.0427514	-0.0947	0.0852693	-0.0398	0.169609	0.2169	0.335495	0.6415	0.656171	1.5643	1.25378		7.40002	0.1176	0.0682377	0.194702	0.135781	0.2865	0.268824	0.5403	0.52692	0.983	1.01259	1.8579	1.87287	3.2145	3.22476		7.40002	0.236
7.5	0.1517	0.13364	0.2391	0.26502	0.4569	0.521096	1.041	1.00726	1.9714	1.88113	3.5361	3.28066	5.2345	5.02912		7.5	0.0064	0.0216973	-0.0375	0.0433345	-0.0956	0.0864278	-0.0417	0.1719	0.2183	0.339975	0.6511	0.664725	1.5804	1.2693		7.5	0.1193	0.0691621	0.1969	0.137614	0.2929	0.272409	0.5493	0.533801	0.9986	1.02527	1.8883	1.89438	3.2529	3.25572		7.5	0.245
7.59998	0.1523	0.135418	0.2408	0.268517	0.4624	0.527858	1.0557	1.01984	1.996	1.90286	3.5739	3.31249	5.2683	5.06147		7.59998	0.00370329	0.0219892	-0.0403967	0.0439169	-0.0974	0.0875873	-0.0450967	0.17419	0.217403	0.344452	0.662003	0.673267	1.5974	1.28477		7.59998	0.117302	0.0700863	0.197702	0.139443	0.2957	0.275996	0.558002	0.540674	1.0104	1.03792	1.9103	1.91579	3.2903	3.2864		7.59998	0.246599
7.69995	0.1521	0.137196	0.2448	0.272011	0.471	0.534604	1.0701	1.03239	2.0208	1.92452	3.6032	3.34409	5.2899	5.09322		7.69995	0.0050033	0.0222812	-0.0426967	0.0444991	-0.1015	0.0887452	-0.0456967	0.17648	0.2188	0.348931	0.6722	0.681808	1.6118	1.3002		7.69995	0.120796	0.0710101	0.201496	0.141271	0.302	0.279576	0.568896	0.547539	1.0307	1.05055	1.9398	1.93713	3.3327	3.3168		7.69995	0.245502
7.80005	0.1536	0.138976	0.245	0.275504	0.4787	0.541343	1.0857	1.04492	2.0468	1.94607	3.6379	3.37537	5.3105	5.1244		7.80005	0.0041	0.0225735	-0.0440968	0.0450813	-0.1056	0.0899029	-0.0478968	0.178768	0.2239	0.353402	0.6808	0.690328	1.6306	1.3156		7.80005	0.1196	0.0719348	0.201801	0.143098	0.307	0.283154	0.576101	0.554394	1.0485	1.06313	1.9622	1.95834	3.3681	3.34696		7.80005	0.2456
7.90002	0.1541	0.140752	0.2479	0.278994	0.4848	0.548074	1.1008	1.05744	2.0722	1.96753	3.6728	3.40638	5.341	5.15495		7.90002	0.0077	0.0228654	-0.0444998	0.0456634	-0.1034	0.0910603	-0.048	0.181059	0.2316	0.357869	0.6892	0.698835	1.6489	1.33095		7.90002	0.1213	0.0728581	0.203999	0.144925	0.3126	0.286729	0.5865	0.561249	1.0626	1.07569	1.9851	1.97945	3.4061	3.37682		7.90002	0.2484
8	0.1528	0.142528	0.2501	0.282486	0.4945	0.554798	1.117	1.06992	2.0986	1.98889	3.709	3.43711	5.359	5.18492		8	0.0066	0.0231572	-0.043	0.0462461	-0.1064	0.0922175	-0.0447	0.183346	0.2359	0.362334	0.6995	0.707331	1.6658	1.34625		8	0.1229	0.0737812	0.2108	0.146753	0.3197	0.290302	0.5986	0.568088	1.0779	1.08822	2.0125	2.00047	3.4443	3.4064		8	0.2505
8.09998	0.1546	0.144304	0.2519	0.285971	0.4982	0.561522	1.1309	1.08237	2.1242	2.01017	3.7456	3.46757	5.3761	5.21432		8.09998	0.00560195	0.0234491	-0.044998	0.046828	-0.1094	0.0933758	-0.045798	0.185632	0.239902	0.366795	0.708902	0.715816	1.6819	1.3615		8.09998	0.124699	0.0747039	0.210599	0.148578	0.3229	0.293876	0.612099	0.574917	1.0934	1.10071	2.0393	2.02139	3.4813	3.43571		8.09998	0.253897
8.19995	0.1547	0.146078	0.2552	0.289455	0.5061	0.568231	1.1427	1.09479	2.1512	2.03138	3.7752	3.49779	5.3947	5.24315		8.19995	0.0097989	0.0237409	-0.0454011	0.0474099	-0.1073	0.0945324	-0.0435011	0.187917	0.2456	0.371259	0.72	0.724299	1.7046	1.37671		8.19995	0.126199	0.0756264	0.212799	0.150403	0.3273	0.297443	0.618899	0.581738	1.1089	1.1132	2.0678	2.04224	3.5193	3.46476		8.19995	0.2575
8.30005	0.1547	0.147854	0.2583	0.292936	0.5154	0.574933	1.1594	1.10719	2.1787	2.05248	3.8101	3.52772	5.414	5.27147		8.30005	0.011	0.024033	-0.0432001	0.0479916	-0.1072	0.0956888	-0.0430001	0.190201	0.2499	0.375715	0.7311	0.732761	1.7236	1.3919		8.30005	0.1254	0.0765498	0.213202	0.152226	0.3286	0.301008	0.625802	0.58855	1.1211	1.12563	2.09	2.06297	3.5529	3.49358		8.30005	0.2657
8.40002	0.1564	0.149627	0.263	0.296415	0.5228	0.581627	1.1744	1.11958	2.2036	2.07348	3.8451	3.55737	5.4375	5.29921		8.40002	0.0154	0.0243247	-0.039199	0.0485733	-0.1073	0.0968449	-0.0428	0.192488	0.2543	0.380167	0.7386	0.741211	1.7419	1.40703		8.40002	0.126	0.0774718	0.216199	0.154049	0.3365	0.304571	0.6342	0.595361	1.1325	1.13804	2.1127	2.0836	3.5882	3.52211		8.40002	0.2662
8.5	0.1601	0.1514	0.2686	0.299896	0.5311	0.588313	1.1887	1.13192	2.226	2.0944	3.8823	3.58677	5.4655	5.32643		8.5	0.0146	0.0246164	-0.0416	0.0491556	-0.1102	0.0980008	-0.0467	0.19477	0.2542	0.384616	0.7475	0.749649	1.7577	1.42211		8.5	0.1289	0.0783934	0.2175	0.155873	0.3408	0.308131	0.6418	0.602156	1.1484	1.15042	2.1389	2.10413	3.6247	3.55037		8.5	0.2632
8.59998	0.1609	0.153171	0.2744	0.30337	0.5404	0.595	1.2042	1.14424	2.2489	2.11523	3.9166	3.6159	5.4957	5.35311		8.59998	0.018801	0.0249081	-0.040799	0.0497371	-0.1082	0.0991579	-0.043799	0.197052	0.261301	0.389062	0.760701	0.758076	1.7777	1.43715		8.59998	0.129901	0.0793148	0.219001	0.157694	0.3427	0.311692	0.650401	0.608942	1.161	1.16276	2.1631	2.12457	3.6592	3.57838		8.59998	0.264999
8.69995	0.1638	0.154942	0.2755	0.306842	0.5485	0.601672	1.2174	1.15654	2.2702	2.136	3.9482	3.6448	5.5193	5.37929		8.69995	0.0185028	0.0251998	-0.0435972	0.0503185	-0.1097	0.100313	-0.0448972	0.199333	0.2644	0.393511	0.7701	0.766502	1.7933	1.45215		8.69995	0.133096	0.080236	0.222696	0.159515	0.3515	0.315247	0.665296	0.61572	1.178	1.1751	2.1899	2.14495	3.6851	3.60614		8.69995	0.264901
8.80005	0.1651	0.156715	0.28	0.310313	0.5525	0.608336	1.23	1.16881	2.2975	2.15666	3.9795	3.67342	5.545	5.40499		8.80005	0.0204	0.0254917	-0.0470985	0.0508999	-0.1107	0.101468	-0.0459985	0.201613	0.269	0.39795	0.7808	0.774906	1.8106	1.46712		8.80005	0.1385	0.081158	0.2275	0.161334	0.3582	0.318799	0.6767	0.622489	1.1926	1.18739	2.2131	2.1652	3.7075	3.63367		8.80005	0.263
8.90002	0.1647	0.158484	0.2852	0.313781	0.5587	0.614993	1.2429	1.18106	2.3224	2.17722	4.0064	3.70177	5.572	5.43016		8.90002	0.0224	0.0257833	-0.0457021	0.0514811	-0.1061	0.102623	-0.0444	0.203895	0.278	0.402387	0.7927	0.783298	1.8318	1.48203		8.90002	0.1371	0.0820786	0.227403	0.163153	0.358	0.322349	0.681	0.629257	1.2042	1.19965	2.2343	2.18536	3.7313	3.66093		8.90002	0.2643
9	0.1692	0.160253	0.2879	0.317251	0.5663	0.621642	1.2567	1.19328	2.3462	2.1977	4.0386	3.72988	5.5983	5.45485		9	0.02	0.0260749	-0.0464	0.052063	-0.109	0.103778	-0.0478	0.206173	0.2804	0.406821	0.8008	0.791679	1.8457	1.49689		9	0.1339	0.0829989	0.2272	0.164974	0.3589	0.325896	0.6852	0.636009	1.2179	1.21188	2.2597	2.20542	3.7605	3.68794		9	0.2635
9.09998	0.1708	0.162021	0.2919	0.320714	0.575	0.628292	1.2715	1.20547	2.3689	2.21809	4.0692	3.75773	5.6231	5.47906		9.09998	0.0160054	0.0263664	-0.0482946	0.0526441	-0.1121	0.104934	-0.0501946	0.208451	0.283505	0.411252	0.808905	0.800048	1.86061	1.51172		9.09998	0.137598	0.083919	0.228298	0.166791	0.3629	0.329445	0.693098	0.642752	1.2334	1.22408	2.2873	2.2254	3.7943	3.7147		9.09998	0.265897
9.19995	0.1723	0.163789	0.29	0.324175	0.5837	0.634927	1.2861	1.21763	2.3939	2.23843	4.0984	3.78536	5.6458	5.5028		9.19995	0.0174987	0.0266579	-0.0479013	0.0532251	-0.1087	0.106088	-0.0503013	0.210728	0.289	0.415685	0.82	0.808417	1.8805	1.5265		9.19995	0.138899	0.0848388	0.231199	0.168607	0.3679	0.332987	0.702099	0.649486	1.2485	1.23626	2.3102	2.2453	3.8261	3.74122		9.19995	0.272994
9.30005	0.1744	0.165558	0.293	0.327635	0.5905	0.641554	1.2977	1.22977	2.4161	2.25864	4.1286	3.81271	5.6685	5.52611		9.30005	0.0164	0.0269497	-0.0507985	0.0538061	-0.111	0.107242	-0.0500985	0.213003	0.2946	0.42011	0.8269	0.816763	1.8977	1.54126		9.30005	0.1374	0.0857594	0.231001	0.170423	0.3705	0.336527	0.709201	0.656212	1.261	1.24841	2.3311	2.26509	3.8555	3.76753		9.30005	0.278
9.40002	0.1765	0.167324	0.2947	0.331092	0.5967	0.648173	1.3137	1.2419	2.4415	2.27878	4.1562	3.83982	5.689	5.54894		9.40002	0.0174	0.0272412	-0.0494999	0.0543869	-0.1105	0.108395	-0.0445	0.215281	0.3061	0.424531	0.8355	0.825098	1.9172	1.55595		9.40002	0.1351	0.0866787	0.227299	0.172238	0.3799	0.340064	0.7181	0.662937	1.2745	1.26052	2.3524	2.28479	3.8825	3.79357		9.40002	0.2799
9.5	0.1776	0.169089	0.2995	0.334551	0.6037	0.654786	1.3276	1.25399	2.464	2.29882	4.1842	3.86668	5.709	5.57132		9.5	0.0157	0.0275326	-0.0491	0.0549684	-0.1098	0.109549	-0.0431	0.217555	0.3112	0.42895	0.8473	0.833421	1.9379	1.57061		9.5	0.1359	0.0875976	0.2305	0.174054	0.3849	0.343598	0.7287	0.669646	1.2917	1.27261	2.3756	2.3044	3.9168	3.81938		9.5	0.2838
9.59998	0.1788	0.170854	0.3025	0.338003	0.6142	0.661399	1.3416	1.26605	2.4899	2.31878	4.2141	3.8933	5.7303	5.59327		9.59998	0.0169016	0.0278239	-0.0495984	0.055549	-0.1098	0.110703	-0.0415984	0.219829	0.314702	0.433365	0.856202	0.841733	1.9548	1.58522		9.59998	0.137497	0.0885163	0.235697	0.175867	0.3924	0.347134	0.737697	0.676347	1.3077	1.28466	2.3999	2.32391	3.952	3.84495		9.59998	0.2847
9.69995	0.179	0.172617	0.305	0.341454	0.6244	0.667996	1.3563	1.27809	2.5138	2.33868	4.2417	3.91971	5.7544	5.61479		9.69995	0.0144011	0.0281153	-0.0483989	0.0561296	-0.1136	0.111856	-0.0375989	0.222101	0.3152	0.437783	0.8632	0.850044	1.9703	1.59978		9.69995	0.141895	0.0894348	0.242995	0.17768	0.4	0.350664	0.747095	0.683038	1.3245	1.2967	2.4244	2.34336	3.98689	3.87029		9.69995	0.284402
9.80005	0.1803	0.174383	0.3085	0.344902	0.6305	0.674587	1.3705	1.2901	2.5374	2.35848	4.2717	3.94585	5.7732	5.63592		9.80005	0.0095	0.0284069	-0.0523954	0.0567102	-0.1144	0.113009	-0.0390954	0.224373	0.3139	0.442192	0.8715	0.858333	1.9872	1.61433		9.80005	0.1477	0.0903541	0.247595	0.179492	0.4078	0.354191	0.757195	0.689721	1.3437	1.3087	2.4486	2.3627	4.0179	3.89543		9.80005	0.2845
9.90002	0.1818	0.176145	0.3116	0.348348	0.6391	0.681169	1.3852	1.3021	2.5627	2.37818	4.2999	3.97175	5.791	5.65661		9.90002	0.009	0.0286982	-0.0499023	0.0572906	-0.1103	0.114161	-0.0364	0.226646	0.3213	0.446598	0.8869	0.86661	2.0068	1.62881		9.90002	0.147	0.091272	0.249999	0.181302	0.4133	0.357715	0.7637	0.696404	1.3585	1.32067	2.4731	2.38195	4.0446	3.92032		9.90002	0.2862
10	0.1785	0.177907	0.3131	0.351796	0.6474	0.687745	1.3957	1.31406	2.5874	2.3978	4.3273	3.99741	5.8138	5.67689		10	0.0062	0.0289895	-0.0509	0.0578716	-0.1107	0.115313	-0.0389	0.228916	0.3279	0.451001	0.8989	0.874877	2.0228	1.64325		10	0.1432	0.0921896	0.251	0.183115	0.417	0.361237	0.7676	0.703071	1.3725	1.33261	2.4936	2.40111	4.0686	3.94498		10	0.2878
10.1	0.1787	0.179668	0.3145	0.355238	0.655	0.694321	1.4087	1.32599	2.6117	2.41734	4.3548	4.02284	5.8302	5.69678		10.1	0.00769707	0.0292807	-0.0464029	0.0584519	-0.1099	0.116466	-0.0321029	0.231185	0.337097	0.455401	0.912297	0.883131	2.0439	1.65765		10.1	0.140305	0.093107	0.244805	0.184924	0.415	0.364761	0.771905	0.709728	1.38211	1.34453	2.51271	2.42018	4.09401	3.96941		10.1	0.287
10.2	0.1818	0.181429	0.3189	0.358677	0.6647	0.700882	1.4205	1.3379	2.6352	2.43682	4.3802	4.04808	5.8504	5.71628		10.2	0.00769866	0.0295719	-0.0450013	0.0590321	-0.1072	0.117618	-0.0310013	0.233453	0.3475	0.459803	0.9245	0.891385	2.0612	1.672		10.2	0.142301	0.094024	0.243601	0.186733	0.4174	0.368278	0.779601	0.716378	1.3917	1.35642	2.5372	2.43918	4.1227	3.99362		10.2	0.291098
10.3	0.1832	0.183191	0.3215	0.362114	0.6726	0.707435	1.4326	1.34978	2.6587	2.45618	4.4035	4.07305	5.87	5.73542		10.3	0.0064	0.0298634	-0.0427001	0.0596122	-0.1068	0.118769	-0.0310001	0.23572	0.3566	0.464197	0.9392	0.899616	2.0771	1.68633		10.3	0.1443	0.094942	0.245201	0.188541	0.4216	0.371792	0.786301	0.723018	1.4011	1.36828	2.5583	2.45808	4.1519	4.01764		10.3	0.2981
10.4	0.1854	0.18495	0.3253	0.365549	0.6806	0.713982	1.4429	1.36166	2.6791	2.47547	4.4304	4.09779	5.8882	5.75416		10.4	0.0075	0.0301545	-0.0430018	0.0601922	-0.1042	0.11992	-0.0264	0.23799	0.3679	0.468588	0.9517	0.907837	2.0954	1.70061		10.4	0.1416	0.0958585	0.243203	0.190348	0.423	0.375304	0.7918	0.729659	1.4105	1.38011	2.5758	2.47688	4.1764	4.04142		10.4	0.299
10.5	0.1882	0.186708	0.3297	0.368986	0.6875	0.72052	1.457	1.37349	2.7015	2.49467	4.4576	4.1223	5.9058	5.77253		10.5	0.0104	0.0304456	-0.0398	0.0607729	-0.1018	0.121071	-0.0226	0.240255	0.378	0.472976	0.9649	0.916046	2.1178	1.71483		10.5	0.1454	0.0967748	0.2494	0.192156	0.4293	0.378813	0.7975	0.736283	1.4263	1.39191	2.5999	2.4956	4.2037	4.06498		10.5	0.3036
10.6	0.1897	0.188466	0.3289	0.372417	0.6918	0.72706	1.4697	1.3853	2.7226	2.51379	4.4839	4.1466	5.9242	5.79054		10.6	0.0100017	0.0307367	-0.0383983	0.0613527	-0.1022	0.122223	-0.0207983	0.24252	0.380902	0.477361	0.973402	0.924243	2.1329	1.72902		10.6	0.146099	0.0976908	0.252199	0.193961	0.4338	0.382325	0.807599	0.742898	1.4393	1.40368	2.6191	2.51424	4.2309	4.08833		10.6	0.301502
10.7	0.1933	0.190222	0.3305	0.375846	0.698	0.733584	1.4845	1.39708	2.7437	2.53285	4.5084	4.17069	5.9403	5.80819		10.7	0.0115982	0.0310277	-0.0345018	0.0619325	-0.101	0.123373	-0.0183018	0.244784	0.3902	0.481748	0.9829	0.932439	2.1523	1.74317		10.7	0.147998	0.0986066	0.254698	0.195766	0.4398	0.385829	0.814898	0.749505	1.4529	1.41544	2.6395	2.53281	4.2561	4.11146		10.7	0.301897
10.8	0.1927	0.191981	0.3361	0.379272	0.706	0.740101	1.4993	1.40884	2.7648	2.55181	4.5332	4.19454	5.9546	5.82552		10.8	0.0101	0.0313191	-0.0352978	0.0625122	-0.1028	0.124524	-0.0169978	0.247047	0.3913	0.486126	0.9927	0.940614	2.1695	1.75729		10.8	0.148	0.0995232	0.258399	0.19757	0.4443	0.389331	0.823699	0.756104	1.4669	1.42715	2.6626	2.55127	4.2796	4.13442		10.8	0.3032
10.9	0.1921	0.193736	0.3382	0.382696	0.713	0.74661	1.5112	1.42059	2.7863	2.57068	4.5574	4.21817	5.9707	5.84248		10.9	0.0103	0.0316101	-0.0360009	0.0630918	-0.1053	0.125673	-0.0154	0.249312	0.3955	0.490502	1.0037	0.948777	2.1865	1.77135		10.9	0.1463	0.100438	0.2623	0.199373	0.4475	0.39283	0.8303	0.762702	1.4786	1.43884	2.684	2.56964	4.3063	4.15713		10.9	0.3065
11	0.1931	0.195491	0.3408	0.386123	0.717	0.753113	1.5288	1.43229	2.8095	2.58947	4.5827	4.24158	5.9868	5.85911		11	0.0101	0.031901	-0.0363	0.063672	-0.1071	0.126823	-0.0129	0.251573	0.4017	0.494874	1.0167	0.956929	2.2015	1.78536		11	0.1511	0.101353	0.268	0.201178	0.4544	0.396327	0.8412	0.769284	1.4981	1.4505	2.7088	2.58794	4.3327	4.17964		11	0.3131
11.1	0.1936	0.197245	0.3418	0.389542	0.7252	0.759616	1.5416	1.44397	2.8308	2.60818	4.6028	4.26478	6.001	5.87541		11.1	0.0115021	0.0321919	-0.0404979	0.0642514	-0.1065	0.127974	-0.0114979	0.253834	0.402402	0.499244	1.0274	0.96507	2.2165	1.79934		11.1	0.155499	0.102268	0.270799	0.202979	0.4604	0.399826	0.851099	0.775858	1.514	1.46213	2.7259	2.60614	4.3569	4.20195		11.1	0.309101
11.2	0.1958	0.198999	0.345	0.39296	0.734	0.766103	1.5531	1.45563	2.8494	2.62683	4.6274	4.28779	6.0153	5.89139		11.2	0.0127002	0.0324828	-0.0379998	0.0648308	-0.1085	0.129123	-0.0108998	0.256093	0.4083	0.503615	1.0381	0.973209	2.2322	1.81328		11.2	0.161799	0.103182	0.273199	0.20478	0.4625	0.403318	0.856699	0.782423	1.527	1.47375	2.7464	2.62429	4.3822	4.22406		11.2	0.310901
11.3	0.1976	0.200754	0.3498	0.396376	0.7412	0.772584	1.5666	1.46726	2.8692	2.64538	4.6502	4.31056	6.0309	5.90707		11.3	0.0112	0.032774	-0.0406963	0.0654101	-0.1101	0.130272	-0.0138963	0.258352	0.4117	0.507979	1.0476	0.981327	2.2465	1.82719		11.3	0.1658	0.104098	0.277	0.20658	0.4682	0.406807	0.864	0.78898	1.5406	1.48532	2.7678	2.64233	4.4071	4.24599		11.3	0.3125
11.4	0.1984	0.202506	0.3555	0.399789	0.748	0.779057	1.5784	1.47889	2.8903	2.66385	4.6745	4.33311	6.0453	5.92242		11.4	0.012	0.0330648	-0.0375023	0.0659893	-0.1084	0.13142	-0.0131	0.260613	0.4206	0.512339	1.0606	0.989433	2.2652	1.84104		11.4	0.172	0.105011	0.283096	0.208379	0.477	0.410294	0.8743	0.795536	1.5572	1.49687	2.7897	2.66028	4.4339	4.2677		11.4	0.3108
11.5	0.1978	0.204257	0.3612	0.403204	0.758	0.785523	1.5917	1.49047	2.912	2.68223	4.697	4.35546	6.0588	5.93747		11.5	0.0109	0.0333556	-0.0377	0.0665691	-0.1111	0.132568	-0.0124	0.26287	0.4254	0.516696	1.0683	0.997528	2.2799	1.85485		11.5	0.1735	0.105925	0.285	0.21018	0.4839	0.413778	0.8781	0.802076	1.5708	1.50839	2.8095	2.67816	4.4609	4.28921		11.5	0.3148
11.6	0.1934	0.206007	0.3685	0.406613	0.7633	0.791989	1.6043	1.50203	2.9354	2.70054	4.7196	4.37761	6.069	5.95222		11.6	0.00860402	0.0336464	-0.040496	0.0671481	-0.1142	0.133718	-0.014396	0.265126	0.431204	0.52105	1.0753	1.00561	2.2941	1.86862		11.6	0.172901	0.106838	0.286601	0.211977	0.4886	0.417265	0.888201	0.808608	1.5821	1.51988	2.8307	2.69595	4.4846	4.31052		11.6	0.314905
11.7	0.1957	0.207757	0.3722	0.41002	0.7709	0.798441	1.6164	1.51356	2.9593	2.71879	4.7414	4.39957	6.0798	5.96667		11.7	0.0156965	0.0339371	-0.0333035	0.067727	-0.1125	0.134866	-0.00890354	0.267382	0.4372	0.525406	1.0891	1.01369	2.3151	1.88234		11.7	0.170903	0.107751	0.286003	0.213774	0.4899	0.420744	0.896503	0.815132	1.5902	1.53136	2.8489	2.71368	4.5056	4.33164		11.7	0.313799
11.8	0.1977	0.209509	0.3766	0.413425	0.779	0.804885	1.6274	1.52507	2.9821	2.73693	4.7649	4.4213	6.0918	5.98085		11.8	0.021	0.0342282	-0.0298018	0.0683059	-0.111	0.136013	-0.00220183	0.269636	0.4419	0.529754	1.1005	1.02175	2.3307	1.89605		11.8	0.1701	0.108665	0.284501	0.21557	0.4941	0.424221	0.901001	0.821647	1.6033	1.5428	2.8691	2.7313	4.5262	4.3526		11.8	0.3139
11.9	0.1969	0.211257	0.3801	0.416827	0.7901	0.811321	1.64	1.53656	3.0032	2.755	4.7888	4.44283	6.1012	5.99474		11.9	0.0207	0.0345189	-0.0287016	0.0688847	-0.111	0.137161	0.0036	0.271893	0.4507	0.534099	1.1091	1.0298	2.3445	1.90969		11.9	0.175	0.109578	0.285399	0.217365	0.4972	0.427695	0.9091	0.828162	1.6199	1.55421	2.8927	2.74885	4.5494	4.37334		11.9	0.3155
12	0.1973	0.213005	0.3851	0.420232	0.7984	0.817751	1.651	1.54802	3.0253	2.77299	4.8109	4.46416	6.1136	6.00835		12	0.0189	0.0348095	-0.0307	0.0694641	-0.1126	0.138308	0.0042	0.274146	0.4567	0.538441	1.1188	1.03784	2.3565	1.92329		12	0.1804	0.11049	0.2913	0.219162	0.5024	0.431167	0.918	0.83466	1.6391	1.56559	2.9158	2.76631	4.5735	4.39389		12	0.3119
12.1	0.1976	0.214752	0.3898	0.42363	0.8074	0.824181	1.6632	1.55946	3.0437	2.7909	4.8325	4.4853	6.1292	6.02168		12.1	0.0157027	0.0351001	-0.0265973	0.0700427	-0.1141	0.139456	0.00530269	0.276398	0.457503	0.54278	1.126	1.04587	2.3715	1.93686		12.1	0.182697	0.111402	0.296297	0.220956	0.5067	0.434641	0.929897	0.841151	1.6572	1.57695	2.9358	2.7837	4.6007	4.41426		12.1	0.316497
12.2	0.2002	0.216499	0.3926	0.427026	0.8134	0.830596	1.6778	1.57087	3.0656	2.80875	4.8516	4.50626	6.1425	6.03476		12.2	0.0176988	0.0353907	-0.0212012	0.0706212	-0.1145	0.140602	0.00649878	0.278649	0.4626	0.547121	1.1385	1.0539	2.3883	1.95038		12.2	0.181603	0.112314	0.298903	0.222749	0.5061	0.438108	0.935803	0.847633	1.6682	1.58829	2.949	2.80102	4.6218	4.43444		12.2	0.314202
12.3	0.2016	0.218246	0.3945	0.43042	0.8224	0.837004	1.6871	1.58225	3.0863	2.8265	4.8725	4.52699	6.1556	6.04758		12.3	0.0202	0.0356816	-0.0186011	0.0711997	-0.1123	0.141749	0.0080989	0.280899	0.4675	0.551454	1.1523	1.0619	2.4071	1.96387		12.3	0.1843	0.113226	0.2999	0.224541	0.511	0.441573	0.9432	0.854107	1.679	1.5996	2.9703	2.81824	4.6432	4.45446		12.3	0.3127
12.4	0.2036	0.219992	0.3995	0.433811	0.8299	0.843405	1.7006	1.59363	3.1053	2.84418	4.8905	4.54754	6.1685	6.06014		12.4	0.0223	0.0359721	-0.0180012	0.071778	-0.1089	0.142895	0.0089	0.283152	0.4709	0.555784	1.1668	1.06989	2.4247	1.97731		12.4	0.1835	0.114138	0.294403	0.226332	0.5094	0.445035	0.9454	0.86058	1.6884	1.61087	2.9887	2.83539	4.6651	4.47428		12.4	0.3121
12.5	0.2049	0.221736	0.4021	0.437205	0.8351	0.849799	1.7118	1.60496	3.1242	2.86178	4.9133	4.56789	6.1832	6.07244		12.5	0.025	0.0362626	-0.0178	0.072357	-0.1102	0.14404	0.0122	0.2854	0.4767	0.56011	1.1795	1.07787	2.4385	1.99071		12.5	0.1823	0.115048	0.2949	0.228125	0.512	0.448495	0.9494	0.867037	1.7003	1.62212	3.0041	2.85245	4.6858	4.49392		12.5	0.3135
12.6	0.2051	0.223479	0.4057	0.440592	0.8448	0.856193	1.7223	1.61627	3.1409	2.8793	4.9335	4.58805	6.195	6.0845		12.6	0.0225007	0.036553	-0.0146993	0.0729352	-0.1107	0.145187	0.0139007	0.287648	0.482101	0.564434	1.1871	1.08584	2.4511	2.00406		12.6	0.1805	0.115959	0.2966	0.229915	0.5182	0.451956	0.9538	0.873487	1.7121	1.63334	3.0186	2.86944	4.709	4.51338		12.6	0.312705
12.7	0.2051	0.225222	0.4091	0.443977	0.8502	0.862572	1.7385	1.62756	3.1594	2.89676	4.9547	4.60805	6.2051	6.09631		12.7	0.0236005	0.0368435	-0.0126995	0.0735133	-0.1088	0.146333	0.0167005	0.289895	0.4902	0.56876	1.1941	1.09381	2.4656	2.01738		12.7	0.183999	0.116869	0.297599	0.231704	0.525	0.455411	0.962399	0.879928	1.7259	1.64455	3.0413	2.88637	4.7315	4.53266		12.7	0.316998
12.8	0.2066	0.226967	0.4138	0.44736	0.8567	0.868944	1.7507	1.63882	3.178	2.91413	4.974	4.62783	6.2149	6.1079		12.8	0.0239	0.0371342	-0.0094989	0.0740913	-0.1091	0.147478	0.0181011	0.292141	0.4941	0.573077	1.2023	1.10176	2.4789	2.03067		12.8	0.1824	0.117781	0.296302	0.233492	0.5243	0.458863	0.967102	0.88636	1.7369	1.65572	3.0584	2.9032	4.7509	4.5518		12.8	0.3224
12.9	0.2079	0.228708	0.4118	0.450741	0.8629	0.875309	1.7658	1.65007	3.1965	2.93142	4.9944	4.64743	6.2267	6.11925		12.9	0.0219	0.0374246	-0.0114968	0.0746693	-0.111	0.148623	0.0165	0.294389	0.4958	0.577391	1.2091	1.1097	2.4892	2.0439		12.9	0.1837	0.11869	0.299499	0.23528	0.5285	0.462313	0.9744	0.892793	1.7492	1.66686	3.0773	2.91995	4.7702	4.57073		12.9	0.323
13	0.2108	0.230449	0.4118	0.454124	0.8723	0.881666	1.7756	1.66129	3.2154	2.94863	5.0138	4.66685	6.2358	6.13037		13	0.0224	0.0377149	-0.0088	0.0752479	-0.1088	0.149767	0.0142	0.296633	0.4992	0.581703	1.2185	1.11762	2.5027	2.0571		13	0.1838	0.1196	0.2982	0.237069	0.5323	0.46576	0.9812	0.899209	1.7584	1.67797	3.0935	2.93662	4.7885	4.5895		13	0.3239
13.1	0.2124	0.232189	0.4152	0.457501	0.8781	0.888024	1.7889	1.67248	3.2341	2.96577	5.0332	4.68608	6.2472	6.14127		13.1	0.0234005	0.0380052	-0.00729951	0.0758257	-0.1101	0.150913	0.0174005	0.298877	0.5019	0.586011	1.2278	1.12554	2.5175	2.07025		13.1	0.1838	0.120509	0.3	0.238855	0.5351	0.469209	0.9918	0.905618	1.77	1.68906	3.1146	2.95322	4.8092	4.60809		13.1	0.3273
13.2	0.2169	0.233929	0.4218	0.460875	0.8828	0.894367	1.7968	1.68364	3.2481	2.98285	5.0562	4.70515	6.2579	6.15194		13.2	0.0237993	0.0382955	-0.00620073	0.0764034	-0.1093	0.152057	0.0199993	0.30112	0.5078	0.590322	1.2369	1.13345	2.5362	2.08336		13.2	0.181101	0.121418	0.302801	0.24064	0.535	0.472652	0.997201	0.912018	1.7836	1.70013	3.1346	2.96976	4.8271	4.62652		13.2	0.323204
13.3	0.2216	0.23567	0.4267	0.464247	0.8899	0.900703	1.8091	1.69479	3.2652	2.99984	5.0726	4.72402	6.2659	6.16242		13.3	0.0239	0.0385861	-0.00690073	0.076981	-0.1069	0.153201	0.0235993	0.303362	0.5148	0.594624	1.2465	1.14134	2.5527	2.09645		13.3	0.1849	0.122328	0.305998	0.242424	0.541	0.476092	1.0059	0.91841	1.7984	1.71117	3.155	2.9862	4.8474	4.6448		13.3	0.3239
13.4	0.2212	0.237408	0.4286	0.467617	0.8977	0.907032	1.8217	1.70592	3.2853	3.01675	5.0884	4.74271	6.2752	6.17267		13.4	0.0205	0.0388763	-0.00919817	0.0775585	-0.1089	0.154344	0.0214	0.305605	0.516	0.598923	1.257	1.14922	2.5645	2.10948		13.4	0.1853	0.123237	0.3053	0.244208	0.5415	0.479529	1.0149	0.924801	1.8099	1.72218	3.177	3.00257	4.8666	4.66289		13.4	0.3224
13.5	0.2211	0.239145	0.4354	0.47099	0.904	0.913354	1.8362	1.71701	3.3044	3.03358	5.1049	4.76123	6.288	6.18272		13.5	0.0204	0.0391665	-0.009	0.0781367	-0.1126	0.155487	0.0256	0.307846	0.5209	0.603219	1.2656	1.15709	2.5782	2.12247		13.5	0.1888	0.124145	0.3064	0.245993	0.5465	0.482964	1.0263	0.931177	1.8219	1.73316	3.194	3.01886	4.8896	4.68082		13.5	0.3247
13.6	0.223	0.240882	0.4375	0.474355	0.914	0.919676	1.8505	1.72808	3.3187	3.05034	5.1222	4.77957	6.2968	6.19256		13.6	0.0241996	0.0394567	-0.00510036	0.078714	-0.1111	0.156632	0.0295996	0.310085	0.526	0.607512	1.2779	1.16495	2.5934	2.13542		13.6	0.1918	0.125053	0.3091	0.247775	0.549	0.486401	1.0311	0.937545	1.8332	1.74412	3.2096	3.03508	4.9109	4.69858		13.6	0.320001
13.7	0.2252	0.242618	0.442	0.477719	0.9232	0.925984	1.864	1.73912	3.3364	3.06705	5.1414	4.79775	6.3051	6.20221		13.7	0.023801	0.0397468	-0.00609902	0.0792913	-0.1104	0.157775	0.033001	0.312323	0.533	0.611808	1.2861	1.1728	2.6075	2.14833		13.7	0.196596	0.125961	0.312996	0.249557	0.555	0.489831	1.0413	0.943904	1.847	1.75506	3.2314	3.05124	4.9324	4.71619		13.7	0.319002
13.8	0.2258	0.244355	0.4407	0.48108	0.9298	0.932284	1.8772	1.75014	3.3578	3.08366	5.1587	4.81575	6.3174	6.21167		13.8	0.0215	0.0400372	-0.00699939	0.0798685	-0.1101	0.158917	0.0334006	0.314561	0.5419	0.616095	1.2929	1.18064	2.6248	2.16122		13.8	0.1973	0.126869	0.3181	0.251337	0.5581	0.493259	1.0508	0.950256	1.8566	1.76596	3.2487	3.06731	4.9478	4.73366		13.8	0.3231
13.9	0.2249	0.24609	0.4433	0.48444	0.9374	0.938577	1.8859	1.76115	3.3746	3.1002	5.1756	4.83357	6.3288	6.22093		13.9	0.0226	0.0403273	-0.00470171	0.0804457	-0.1089	0.160059	0.0375	0.316801	0.5493	0.620379	1.3008	1.18846	2.6426	2.17405		13.9	0.2006	0.127776	0.323098	0.253117	0.5629	0.496684	1.0605	0.956607	1.8671	1.77684	3.2673	3.08331	4.967	4.75095		13.9	0.3255
14	0.2266	0.247824	0.4498	0.487801	0.9431	0.944864	1.8978	1.77213	3.3932	3.11667	5.1918	4.85122	6.335	6.23		14	0.0203	0.0406173	-0.0041	0.0810234	-0.1118	0.161201	0.0375	0.319036	0.5529	0.62466	1.3092	1.19628	2.6598	2.18684		14	0.2013	0.128683	0.3257	0.254898	0.5659	0.500107	1.0669	0.962942	1.8819	1.78769	3.2865	3.09923	4.9849	4.76808		14	0.3248
14.1	0.2289	0.249557	0.4568	0.491156	0.9494	0.95115	1.9073	1.78308	3.4113	3.13306	5.2066	4.8687	6.3405	6.2389		14.1	0.021101	0.0409073	-0.00499902	0.0816004	-0.1103	0.162345	0.041001	0.321272	0.555401	0.628938	1.3208	1.20408	2.6732	2.19959		14.1	0.2031	0.12959	0.3252	0.256676	0.5702	0.503531	1.0739	0.969269	1.8953	1.79852	3.3043	3.11507	5.0013	4.78505		14.1	0.323905
14.2	0.2306	0.251289	0.463	0.494509	0.9606	0.957422	1.9221	1.794	3.4311	3.1494	5.2222	4.88604	6.3503	6.24761		14.2	0.0228011	0.0411973	-0.0029989	0.0821772	-0.1084	0.163486	0.0431011	0.323506	0.5584	0.633218	1.3331	1.21188	2.6869	2.21229		14.2	0.2041	0.130496	0.3289	0.258454	0.5724	0.506949	1.0778	0.975588	1.9073	1.80933	3.3168	3.13086	5.0175	4.80187		14.2	0.324803
14.3	0.2331	0.253023	0.4682	0.49786	0.9653	0.963687	1.9344	1.8049	3.4476	3.16564	5.2377	4.9032	6.3572	6.25615		14.3	0.0194	0.0414876	-0.00509695	0.082754	-0.1144	0.164627	0.0405031	0.325739	0.5624	0.63749	1.342	1.21966	2.6964	2.22498		14.3	0.2074	0.131403	0.329601	0.26023	0.5759	0.510365	1.0861	0.981899	1.9187	1.82011	3.3293	3.14656	5.0339	4.81856		14.3	0.3276
14.4	0.232	0.254755	0.4716	0.501209	0.9706	0.969945	1.9471	1.8158	3.4656	3.18182	5.2519	4.92019	6.3652	6.26452		14.4	0.0153	0.0417775	-0.00859597	0.0833307	-0.1204	0.165768	0.0392	0.327975	0.5646	0.641758	1.35	1.22742	2.7076	2.23761		14.4	0.2085	0.132309	0.3325	0.262006	0.5793	0.513778	1.0915	0.98821	1.9316	1.83085	3.3465	3.16219	5.0512	4.83508		14.4	0.3233
14.5	0.2328	0.256485	0.473	0.504559	0.9774	0.976195	1.959	1.82665	3.4845	3.19792	5.269	4.93701	6.3717	6.27271		14.5	0.0159	0.0420674	-0.0099	0.0839081	-0.1187	0.166909	0.041	0.330206	0.5709	0.646024	1.3638	1.23518	2.7229	2.2502		14.5	0.2117	0.133215	0.3378	0.263784	0.5876	0.517188	1.1023	0.994505	1.9503	1.84158	3.3694	3.17775	5.0734	4.85145		14.5	0.3256
14.6	0.233	0.258215	0.476	0.507903	0.9823	0.982446	1.9738	1.83748	3.5063	3.21395	5.2847	4.95368	6.3768	6.28074		14.6	0.0137993	0.0423572	-0.0110007	0.0844846	-0.1194	0.168051	0.0438993	0.332437	0.580599	0.650287	1.3721	1.24293	2.7358	2.26275		14.6	0.2135	0.13412	0.3405	0.265558	0.5923	0.520601	1.1095	1.00079	1.9621	1.85227	3.3841	3.19323	5.0885	4.86767		14.6	0.328896
14.7	0.2332	0.259944	0.4791	0.511246	0.9893	0.988683	1.9839	1.84829	3.5229	3.22992	5.297	4.97021	6.3806	6.2886		14.7	0.0129004	0.042647	-0.00849964	0.0850611	-0.1199	0.169191	0.0415004	0.334667	0.5848	0.654552	1.3843	1.25067	2.7508	2.27526		14.7	0.212501	0.135025	0.337601	0.267332	0.5937	0.524007	1.1126	1.00707	1.9741	1.86296	3.4003	3.20866	5.1044	4.88375		14.7	0.325204
14.8	0.2312	0.261674	0.4863	0.514586	1.0004	0.994912	1.9965	1.85907	3.5408	3.24581	5.3149	4.98655	6.3886	6.29632		14.8	0.0132	0.0429372	-0.00540232	0.0856375	-0.1191	0.170331	0.0436977	0.336896	0.5925	0.658809	1.3972	1.25839	2.7718	2.28775		14.8	0.2121	0.135931	0.337601	0.269104	0.5963	0.52741	1.1161	1.01334	1.9847	1.8736	3.416	3.224	5.1213	4.89969		14.8	0.3249
14.9	0.2305	0.263402	0.4869	0.517924	1.012	1.00113	2.0079	1.86984	3.5554	3.26162	5.3306	5.00275	6.3929	6.30387		14.9	0.0118	0.0432269	-0.00380122	0.0862138	-0.1169	0.171471	0.0504	0.339127	0.5987	0.663062	1.4073	1.26611	2.7858	2.30018		14.9	0.2121	0.136836	0.338999	0.270877	0.6002	0.530811	1.1206	1.01961	1.9938	1.88422	3.4331	3.23927	5.1387	4.91548		14.9	0.3299
15	0.2317	0.265129	0.4888	0.521264	1.0208	1.00735	2.019	1.88058	3.5694	3.27737	5.3456	5.01878	6.3944	6.31127		15	0.0105	0.0435167	-0.0032	0.0867907	-0.1209	0.172611	0.0503	0.341355	0.6015	0.667313	1.4153	1.27381	2.7966	2.31257		15	0.2156	0.13774	0.342	0.27265	0.6076	0.534209	1.1282	1.02587	2.0037	1.89482	3.4498	3.25447	5.1562	4.93112		15	0.332
15.1	0.2317	0.266855	0.4938	0.524597	1.0292	1.01357	2.0304	1.89129	3.5888	3.29304	5.3579	5.03466	6.3976	6.31851		15.1	0.00970159	0.0438064	-0.00259841	0.0873668	-0.1229	0.173751	0.0542016	0.343581	0.606302	0.67156	1.4251	1.2815	2.8093	2.32493		15.1	0.216202	0.138644	0.343302	0.274421	0.612	0.537609	1.1346	1.03212	2.01	1.90539	3.4652	3.2696	5.1715	4.94662		15.1	0.332902
15.2	0.2342	0.268581	0.4966	0.527929	1.0377	1.01977	2.0382	1.90198	3.6078	3.30866	5.3732	5.05041	6.4032	6.32562		15.2	0.013198	0.044096	-0.000401955	0.0879429	-0.1169	0.17489	0.057798	0.345807	0.6113	0.67581	1.4384	1.28918	2.8251	2.33724		15.2	0.212806	0.139547	0.339306	0.27619	0.6126	0.541003	1.13801	1.03835	2.0151	1.91595	3.4771	3.28468	5.18251	4.96197		15.2	0.332802
15.3	0.2338	0.270308	0.503	0.531258	1.0429	1.02596	2.05	1.91265	3.6232	3.3242	5.387	5.06599	6.412	6.33258		15.3	0.0111	0.044386	-0.00249597	0.0885188	-0.118	0.176029	0.059004	0.348032	0.6155	0.680052	1.4453	1.29685	2.8358	2.34953		15.3	0.2146	0.140452	0.340799	0.277959	0.6186	0.544394	1.1464	1.04459	2.0263	1.92647	3.4934	3.29967	5.1978	4.97721		15.3	0.332
15.4	0.2344	0.272032	0.5032	0.534585	1.0513	1.03215	2.0658	1.9233	3.6368	3.33966	5.3998	5.08142	6.4177	6.3394		15.4	0.0109	0.0446756	-0.00329865	0.0890947	-0.1146	0.177167	0.0624	0.350259	0.6196	0.68429	1.4562	1.30451	2.8492	2.36176		15.4	0.2139	0.141355	0.338003	0.279728	0.6215	0.547783	1.1513	1.05082	2.0351	1.93696	3.5075	3.31459	5.2112	4.99229		15.4	0.3304
15.5	0.2334	0.273756	0.506	0.537915	1.0588	1.03833	2.0764	1.93392	3.6505	3.35505	5.4137	5.0967	6.4227	6.34607		15.5	0.00889999	0.0449652	-0.00790001	0.0896712	-0.1148	0.178306	0.0596	0.352482	0.6192	0.688526	1.464	1.31215	2.8605	2.37396		15.5	0.2149	0.142258	0.3405	0.281497	0.6216	0.551169	1.1546	1.05703	2.0445	1.94743	3.5219	3.32944	5.2261	5.00724		15.5	0.3287
15.6	0.2335	0.275478	0.5067	0.541238	1.0663	1.04451	2.092	1.94452	3.6716	3.37037	5.4288	5.11183	6.4311	6.35261		15.6	0.00600415	0.0452547	-0.00649585	0.090247	-0.1199	0.179445	0.0597042	0.354705	0.620904	0.692758	1.468	1.31979	2.8689	2.38612		15.6	0.213903	0.143161	0.342203	0.283264	0.6212	0.554557	1.1569	1.06324	2.0523	1.95788	3.5379	3.34423	5.2379	5.02205		15.6	0.329101
15.7	0.234	0.277201	0.5137	0.544559	1.0705	1.05067	2.103	1.95509	3.6866	3.38565	5.4424	5.12684	6.4396	6.35902		15.7	0.00430183	0.0455442	-0.00729817	0.0908226	-0.1196	0.180583	0.0604018	0.356926	0.6206	0.696993	1.4777	1.32742	2.8824	2.39824		15.7	0.214603	0.144063	0.341203	0.28503	0.6232	0.557939	1.1618	1.06944	2.0585	1.96831	3.5507	3.35896	5.25	5.03672		15.7	0.330599
15.8	0.2367	0.278924	0.5155	0.547877	1.0748	1.05683	2.115	1.96564	3.7046	3.40083	5.4556	5.14168	6.4461	6.36531		15.8	0.00550001	0.0458341	-0.00609938	0.0913982	-0.118	0.18172	0.0603006	0.359147	0.6264	0.701219	1.4889	1.33503	2.8957	2.41033		15.8	0.2123	0.144966	0.339603	0.286795	0.6255	0.561318	1.167	1.07563	2.0677	1.9787	3.5668	3.37361	5.2603	5.05128		15.8	0.3326
15.9	0.239	0.280645	0.5178	0.551194	1.0799	1.06298	2.1286	1.97618	3.7207	3.41595	5.4678	5.15638	6.4576	6.37146		15.9	0.00849999	0.0461235	-0.00210342	0.0919736	-0.1163	0.182858	0.0648	0.36137	0.636	0.705442	1.4991	1.34263	2.9109	2.42237		15.9	0.2107	0.145868	0.340302	0.288559	0.6257	0.564695	1.1752	1.08182	2.0786	1.98907	3.5809	3.38819	5.2736	5.06569		15.9	0.3359
16	0.2432	0.282365	0.5209	0.554513	1.0858	1.06913	2.1423	1.98669	3.7375	3.431	5.4797	5.17093	6.4667	6.37748		16	0.008	0.046413	-0.0039	0.0925497	-0.1175	0.183995	0.0621	0.363589	0.6374	0.709663	1.5083	1.35022	2.9239	2.43437		16	0.2123	0.14677	0.3438	0.290325	0.6256	0.568069	1.1839	1.088	2.0902	1.99942	3.5962	3.4027	5.2901	5.07997		16	0.3386
16.1	0.2494	0.284084	0.5257	0.557825	1.0941	1.07527	2.1548	1.99717	3.7556	3.44598	5.4912	5.18535	6.4716	6.38339		16.1	0.0125985	0.0467023	-0.00430147	0.093125	-0.1173	0.185133	0.0656985	0.365807	0.642499	0.71388	1.5183	1.3578	2.9376	2.44634		16.1	0.2133	0.147671	0.3483	0.292088	0.6283	0.571445	1.1925	1.09417	2.1018	2.00974	3.6132	3.41714	5.3055	5.09412		16.1	0.337702
16.2	0.2528	0.285803	0.5312	0.561135	1.103	1.08141	2.1695	2.00762	3.7699	3.46091	5.502	5.19964	6.4787	6.38917		16.2	0.0149004	0.0469917	-0.00419964	0.0937003	-0.113	0.186269	0.0651004	0.368024	0.6462	0.7181	1.5297	1.36538	2.95	2.45826		16.2	0.219097	0.148572	0.353697	0.29385	0.6319	0.574815	1.201	1.10033	2.1147	2.02004	3.6283	3.43154	5.3183	5.10814		16.2	0.338402
16.3	0.2553	0.287523	0.5351	0.564443	1.1067	1.08753	2.1817	2.01806	3.7848	3.47575	5.5145	5.21378	6.4816	6.39484		16.3	0.0128	0.0472814	-0.00459731	0.0942754	-0.1133	0.187405	0.0636027	0.370241	0.6481	0.722311	1.5362	1.37294	2.9608	2.47016		16.3	0.2236	0.149474	0.357798	0.295611	0.6356	0.578182	1.2102	1.10648	2.1309	2.03032	3.6456	3.44585	5.3329	5.12205		16.3	0.3365
16.4	0.2557	0.28924	0.5382	0.567749	1.1129	1.09365	2.1963	2.02848	3.7985	3.49053	5.53	5.22778	6.4869	6.40039		16.4	0.0117	0.0475707	-0.00389902	0.0948505	-0.1116	0.188541	0.0627	0.372459	0.6538	0.726519	1.5426	1.38048	2.9752	2.48201		16.4	0.2194	0.150375	0.357704	0.297372	0.6357	0.581546	1.2118	1.11263	2.1401	2.04056	3.6599	3.4601	5.3424	5.13582		16.4	0.3344
16.5	0.2594	0.290957	0.5427	0.571057	1.1211	1.09976	2.2113	2.03887	3.8162	3.50524	5.5423	5.24164	6.4939	6.40583		16.5	0.0093	0.04786	-0.0019	0.0954261	-0.1113	0.189677	0.0629	0.374674	0.6549	0.730724	1.5519	1.38802	2.9887	2.49382		16.5	0.2232	0.151275	0.3635	0.299134	0.6426	0.584909	1.2187	1.11877	2.1536	2.05078	3.6795	3.47428	5.36	5.14946		16.5	0.333
16.6	0.2601	0.292673	0.5483	0.574359	1.1283	1.10587	2.2235	2.04923	3.8298	3.51988	5.5538	5.25537	6.5003	6.41115		16.6	0.00800072	0.0481492	-0.00379928	0.096001	-0.1112	0.190814	0.0635007	0.376888	0.659301	0.734926	1.5592	1.39554	2.9979	2.50559		16.6	0.218906	0.152175	0.360006	0.300893	0.6418	0.588273	1.21821	1.1249	2.16001	2.06098	3.69021	3.48839	5.36721	5.16298		16.6	0.332999
16.7	0.2616	0.294388	0.5548	0.577659	1.1374	1.11196	2.2361	2.05958	3.8434	3.53448	5.5653	5.26899	6.5024	6.41637		16.7	0.00999866	0.0484384	-0.00240134	0.0965759	-0.1087	0.191949	0.0662987	0.379101	0.6683	0.739131	1.5712	1.40306	3.0107	2.51732		16.7	0.218799	0.153074	0.360599	0.302651	0.6488	0.59163	1.2227	1.13102	2.1745	2.07117	3.709	3.50246	5.3837	5.17638		16.7	0.336799
16.8	0.2609	0.296105	0.56	0.580956	1.1422	1.11805	2.2453	2.0699	3.859	3.54899	5.5752	5.28245	6.5048	6.42149		16.8	0.0102	0.0487279	-0.00339683	0.0971506	-0.1124	0.193084	0.0662032	0.381314	0.672	0.743327	1.5814	1.41056	3.0198	2.52903		16.8	0.2194	0.153975	0.361302	0.304409	0.6495	0.594985	1.2248	1.13713	2.184	2.08132	3.7236	3.51644	5.3943	5.18967		16.8	0.3385
16.9	0.2634	0.297819	0.5623	0.584252	1.1468	1.12413	2.2594	2.08021	3.8738	3.56343	5.584	5.29578	6.5084	6.4265		16.9	0.0099	0.0490171	-0.00290147	0.0977252	-0.109	0.194219	0.0674	0.383528	0.6774	0.74752	1.5892	1.41805	3.0333	2.54069		16.9	0.2244	0.154874	0.360902	0.306166	0.6545	0.598338	1.2285	1.14325	2.192	2.09144	3.7346	3.53036	5.4071	5.20283		16.9	0.3347
17	0.266	0.299532	0.5671	0.587549	1.1524	1.13021	2.2705	2.09048	3.8885	3.57781	5.5968	5.30898	6.5112	6.4314		17	0.0078	0.0493062	-0.0041	0.0983005	-0.1084	0.195353	0.0667	0.385738	0.6819	0.75171	1.5984	1.42553	3.0408	2.55231		17	0.2304	0.155773	0.3635	0.307924	0.6586	0.601688	1.2384	1.14934	2.2062	2.10154	3.7517	3.54422	5.4228	5.21587		17	0.3332
17.1	0.269	0.301245	0.5701	0.59084	1.1593	1.13629	2.2796	2.10073	3.9012	3.59213	5.6073	5.32206	6.516	6.4362		17.1	0.00560171	0.0495953	-0.00559829	0.098875	-0.1098	0.196489	0.0702017	0.387948	0.683202	0.755897	1.6049	1.433	3.0495	2.56389		17.1	0.230301	0.156672	0.365901	0.309679	0.6601	0.60504	1.2453	1.15543	2.2144	2.11162	3.7637	3.55801	5.4358	5.22878		17.1	0.330004
17.2	0.2709	0.302956	0.5763	0.594129	1.1638	1.14235	2.2929	2.11096	3.9146	3.60639	5.6171	5.33502	6.5194	6.44091		17.2	0.00300086	0.0498844	-0.00129914	0.0994494	-0.1125	0.197623	0.0727009	0.390157	0.688	0.760087	1.6134	1.44047	3.0609	2.57543		17.2	0.2346	0.15757	0.3696	0.311433	0.6635	0.608386	1.2523	1.16152	2.2242	2.12168	3.7812	3.57175	5.4497	5.24159		17.2	0.3332
17.3	0.274	0.30467	0.5798	0.597416	1.1687	1.1484	2.3037	2.12117	3.9286	3.62057	5.629	5.34784	6.5227	6.44553		17.3	0.00170001	0.0501737	-0.00309841	0.100024	-0.1087	0.198757	0.0742016	0.392365	0.6916	0.764268	1.6198	1.44791	3.0715	2.58695		17.3	0.2321	0.158469	0.369302	0.313187	0.6697	0.611729	1.2576	1.16759	2.2332	2.13171	3.7928	3.58542	5.4597	5.25429		17.3	0.3363
17.4	0.2765	0.30638	0.5812	0.600701	1.174	1.15445	2.3169	2.13136	3.947	3.63469	5.6387	5.36053	6.5248	6.45004		17.4	0.00609999	0.0504627	0.00189658	0.100598	-0.1038	0.19989	0.0798	0.394575	0.6991	0.768446	1.628	1.45535	3.0853	2.59842		17.4	0.2305	0.159367	0.3718	0.31494	0.6721	0.61507	1.2646	1.17366	2.2426	2.14171	3.8071	3.59902	5.4704	5.26686		17.4	0.3359
17.5	0.2792	0.30809	0.5822	0.603988	1.1825	1.16049	2.3311	2.14152	3.9644	3.64874	5.6464	5.37311	6.5265	6.45447		17.5	0.00610001	0.0507517	0.000700006	0.101173	-0.101	0.201024	0.0837	0.396782	0.7017	0.772621	1.6362	1.46277	3.0962	2.60984		17.5	0.2268	0.160265	0.3689	0.316694	0.6725	0.618408	1.2665	1.17972	2.2466	2.15169	3.8174	3.61256	5.4771	5.27931		17.5	0.3357
17.6	0.282	0.309799	0.5856	0.607269	1.1862	1.16653	2.3431	2.15166	3.9771	3.66273	5.6555	5.38555	6.5313	6.4588		17.6	0.00270317	0.0510406	-0.000496834	0.101747	-0.1025	0.202158	0.0850032	0.398987	0.702303	0.776793	1.643	1.47019	3.1028	2.62124		17.6	0.227101	0.161162	0.370501	0.318446	0.6712	0.621748	1.2726	1.18578	2.2547	2.16165	3.8324	3.62603	5.4869	5.29166		17.6	0.3388
17.7	0.2836	0.311507	0.5855	0.610547	1.1915	1.17256	2.3543	2.16178	3.9896	3.67668	5.6662	5.39789	6.5346	6.46305		17.7	0.00799865	0.0513295	-0.00120135	0.102321	-0.1017	0.203291	0.0887987	0.401192	0.7064	0.780967	1.6567	1.4776	3.115	2.63259		17.7	0.226003	0.162059	0.372203	0.320197	0.6689	0.625082	1.2737	1.19182	2.2638	2.17159	3.8413	3.63946	5.4965	5.30389		17.7	0.339599
17.8	0.2832	0.313217	0.5868	0.613824	1.196	1.17858	2.3684	2.17187	4.0008	3.69054	5.679	5.4101	6.5365	6.46721		17.8	0.0057	0.0516188	-0.00549683	0.102895	-0.1028	0.204423	0.0857032	0.403396	0.7104	0.785133	1.6646	1.48499	3.1236	2.64392		17.8	0.2279	0.162957	0.374098	0.321946	0.672	0.628413	1.2758	1.19786	2.2789	2.1815	3.8542	3.65281	5.5087	5.31602		17.8	0.3435
17.9	0.2835	0.314924	0.5885	0.617098	1.1997	1.18459	2.3802	2.18196	4.0112	3.70433	5.6906	5.42218	6.5352	6.47128		17.9	0.0058	0.0519076	-0.00490269	0.103469	-0.0978	0.205555	0.0891	0.405601	0.7218	0.789296	1.6756	1.49237	3.136	2.6552		17.9	0.2269	0.163854	0.375901	0.323696	0.6738	0.631742	1.2826	1.20389	2.2853	2.19139	3.8656	3.6661	5.521	5.32804		17.9	0.3478
18	0.2857	0.31663	0.5912	0.620374	1.2042	1.1906	2.3946	2.19201	4.0231	3.71807	5.6975	5.43415	6.5376	6.47527		18	0.0064	0.0521964	-0.0049	0.104043	-0.0958	0.206687	0.0882	0.407804	0.7261	0.793456	1.6847	1.49974	3.1487	2.66644		18	0.2262	0.16475	0.3747	0.325446	0.6768	0.635069	1.2889	1.20991	2.2934	2.20125	3.8764	3.67933	5.5303	5.33994		18	0.3492
18.1	0.2856	0.318336	0.5962	0.623644	1.2096	1.1966	2.4089	2.20203	4.0363	3.73174	5.7088	5.446	6.5409	6.47918		18.1	0.00810109	0.0524852	-0.00489891	0.104617	-0.0966	0.20782	0.0920011	0.410005	0.726201	0.797613	1.6925	1.5071	3.162	2.67765		18.1	0.226	0.165646	0.3741	0.327194	0.6773	0.638397	1.2913	1.21593	2.3031	2.21109	3.8874	3.6925	5.5425	5.35173		18.1	0.350598
18.2	0.2883	0.320041	0.5988	0.626912	1.2154	1.2026	2.4193	2.21204	4.0525	3.74536	5.7193	5.45774	6.5432	6.48301		18.2	0.00999952	0.052774	-0.00480048	0.10519	-0.0952	0.208952	0.0935995	0.412206	0.7333	0.801772	1.6994	1.51445	3.1744	2.68881		18.2	0.2287	0.166542	0.3805	0.328941	0.6799	0.641718	1.2958	1.22193	2.312	2.22092	3.9018	3.70562	5.553	5.36342		18.2	0.3509
18.3	0.2882	0.321747	0.6035	0.630178	1.2209	1.20858	2.4268	2.22202	4.0644	3.75891	5.7321	5.46936	6.5472	6.48676		18.3	0.0074	0.053063	-0.00709695	0.105764	-0.0958	0.210083	0.0902031	0.414405	0.7369	0.805923	1.7063	1.52179	3.1849	2.69996		18.3	0.2324	0.167439	0.385796	0.330687	0.6858	0.645038	1.304	1.22793	2.3265	2.23071	3.9203	3.71867	5.5679	5.37501		18.3	0.3494
18.4	0.2856	0.323451	0.6051	0.633442	1.2259	1.21456	2.4382	2.23199	4.0781	3.77239	5.7415	5.48086	6.5495	6.49044		18.4	0.0081	0.0533517	-0.00590049	0.106337	-0.0979	0.211214	0.0944	0.416607	0.7416	0.810071	1.7168	1.52912	3.1939	2.71105		18.4	0.2315	0.168334	0.389103	0.332432	0.6861	0.648355	1.3066	1.23393	2.3359	2.24047	3.933	3.73166	5.5754	5.38649		18.4	0.3477
18.5	0.2864	0.325154	0.6046	0.636708	1.2309	1.22053	2.4486	2.24193	4.0931	3.78581	5.7531	5.49225	6.5525	6.49404		18.5	0.0051	0.0536404	-0.0075	0.106911	-0.102	0.212345	0.0936	0.418805	0.745	0.814216	1.7192	1.53643	3.201	2.72211		18.5	0.2365	0.169229	0.3945	0.334179	0.6898	0.651669	1.3138	1.23991	2.348	2.25022	3.9443	3.74458	5.5847	5.39786		18.5	0.3465
18.6	0.2863	0.326856	0.6079	0.639967	1.2382	1.2265	2.4618	2.25185	4.1082	3.79917	5.7647	5.50353	6.5541	6.49756		18.6	0.00240159	0.053929	-0.00959841	0.107484	-0.1021	0.213477	0.0935016	0.421002	0.748402	0.818358	1.7277	1.54374	3.2125	2.73313		18.6	0.242199	0.170124	0.399299	0.335923	0.6919	0.654986	1.3227	1.24588	2.3596	2.25994	3.9603	3.75745	5.5949	5.40913		18.6	0.345998
18.7	0.286	0.328558	0.6089	0.643225	1.2407	1.23246	2.4744	2.26174	4.1237	3.81249	5.7754	5.51471	6.5551	6.50101		18.7	0.000702078	0.0542176	-0.0133979	0.108058	-0.101	0.214607	0.0935021	0.423198	0.7518	0.822502	1.7388	1.55104	3.2223	2.74411		18.7	0.249997	0.171018	0.404697	0.337666	0.6943	0.658296	1.3325	1.25185	2.3719	2.26965	3.9777	3.77027	5.608	5.4203		18.7	0.347698
18.8	0.2859	0.330261	0.6116	0.64648	1.2483	1.23841	2.487	2.27161	4.1389	3.82572	5.7825	5.52577	6.5592	6.5044		18.8	-0.0016	0.0545066	-0.0143962	0.108631	-0.1031	0.215737	0.0923038	0.425394	0.7522	0.826638	1.746	1.55832	3.2302	2.75507		18.8	0.2516	0.171913	0.405001	0.339408	0.6982	0.661603	1.3371	1.25781	2.3797	2.27932	3.9892	3.78302	5.6153	5.43138		18.8	0.3448
18.9	0.2863	0.331961	0.6148	0.649734	1.2553	1.24436	2.5015	2.28147	4.1561	3.8389	5.7925	5.53672	6.5609	6.50771		18.9	-0.0017	0.0547951	-0.0189967	0.109204	-0.1076	0.216867	0.0931	0.427591	0.7561	0.830771	1.7538	1.56559	3.2401	2.76598		18.9	0.258	0.172807	0.410397	0.34115	0.7052	0.664908	1.3446	1.26377	2.3917	2.28898	4.0063	3.79571	5.629	5.44235		18.9	0.3444
19	0.2848	0.33366	0.6212	0.652989	1.2625	1.25029	2.5122	2.2913	4.1688	3.85201	5.7975	5.54755	6.5628	6.51095		19	-0.00329999	0.0550836	-0.0164	0.109777	-0.1024	0.217996	0.0999	0.429785	0.764	0.834901	1.7635	1.57285	3.2556	2.77685		19	0.2579	0.173701	0.411	0.342893	0.7067	0.668211	1.347	1.26971	2.401	2.2986	4.0178	3.80834	5.6368	5.45321		19	0.3436
19.1	0.2857	0.335359	0.627	0.656238	1.2685	1.25623	2.5265	2.30111	4.183	3.86507	5.8016	5.55829	6.5632	6.51413		19.1	-0.00239951	0.0553721	-0.0167995	0.11035	-0.104	0.219127	0.1038	0.431978	0.7677	0.839028	1.774	1.5801	3.2696	2.78769		19.1	0.259998	0.174594	0.416898	0.344633	0.7115	0.671516	1.3526	1.27565	2.4128	2.30821	4.0318	3.82091	5.6487	5.46398		19.1	0.3448
19.2	0.2873	0.337057	0.6272	0.659485	1.2763	1.26216	2.5377	2.31089	4.1981	3.87807	5.809	5.56892	6.5646	6.51725		19.2	-0.00699584	0.0556605	-0.0207958	0.110923	-0.1044	0.220256	0.102804	0.43417	0.7683	0.843157	1.7784	1.58735	3.2783	2.79849		19.2	0.261302	0.175487	0.417002	0.346372	0.7126	0.674814	1.357	1.28158	2.4216	2.3178	4.0416	3.83344	5.6578	5.47465		19.2	0.342901
19.3	0.2885	0.338757	0.6276	0.66273	1.2849	1.26807	2.5511	2.32065	4.2162	3.89101	5.8196	5.57945	6.5661	6.5203		19.3	-0.0101	0.0559493	-0.0245944	0.111496	-0.1086	0.221384	0.100706	0.436361	0.7702	0.847278	1.7805	1.59458	3.2843	2.80926		19.3	0.2638	0.176381	0.419598	0.348111	0.7178	0.67811	1.3638	1.2875	2.4332	2.32736	4.0554	3.84589	5.6712	5.48524		19.3	0.3431
19.4	0.2904	0.340454	0.6301	0.665973	1.2935	1.27398	2.5627	2.3304	4.2302	3.90388	5.8319	5.58986	6.5697	6.52328		19.4	-0.00850001	0.0562377	-0.0203018	0.112068	-0.1083	0.222513	0.1034	0.438554	0.777	0.851396	1.7916	1.60179	3.2969	2.81999		19.4	0.2587	0.177274	0.418303	0.349848	0.7162	0.681403	1.3692	1.29342	2.4424	2.3369	4.0677	3.85829	5.6821	5.49571		19.4	0.3419
19.5	0.2951	0.34215	0.6323	0.669218	1.3028	1.27989	2.5745	2.34012	4.2433	3.91669	5.8419	5.60018	6.5699	6.52621		19.5	-0.00710001	0.0565261	-0.0193	0.112641	-0.1063	0.223641	0.1071	0.440744	0.7876	0.855511	1.8001	1.609	3.3076	2.83068		19.5	0.2593	0.178166	0.4215	0.351588	0.7185	0.684694	1.3713	1.29933	2.4497	2.34641	4.0757	3.87063	5.6901	5.5061		19.5	0.3462
19.6	0.2988	0.343845	0.6346	0.672456	1.3103	1.28579	2.5836	2.34982	4.2562	3.92945	5.8537	5.61039	6.5683	6.52908		19.6	-0.00789768	0.0568144	-0.0195977	0.113214	-0.1047	0.224771	0.106902	0.442933	0.791002	0.859623	1.8081	1.61619	3.3154	2.84134		19.6	0.256903	0.179058	0.423103	0.353324	0.7171	0.687987	1.3741	1.30523	2.4584	2.35591	4.0856	3.88292	5.694	5.51639		19.6	0.346302
19.7	0.3013	0.34554	0.6388	0.675693	1.3179	1.29168	2.5934	2.35949	4.2704	3.94216	5.8618	5.62051	6.5692	6.53188		19.7	-0.00709902	0.0571027	-0.022599	0.113786	-0.1052	0.225898	0.107001	0.445121	0.7949	0.863737	1.8136	1.62339	3.3225	2.85196		19.7	0.258297	0.17995	0.425897	0.355059	0.7198	0.691273	1.3841	1.31112	2.471	2.36539	4.0992	3.89516	5.7022	5.52658		19.7	0.348
19.8	0.3049	0.347236	0.6425	0.678927	1.3253	1.29756	2.6024	2.36915	4.2841	3.95479	5.8674	5.63052	6.5735	6.53463		19.8	-0.0028	0.0573913	-0.0177002	0.114358	-0.1041	0.227026	0.1072	0.447308	0.8013	0.867843	1.8198	1.63056	3.333	2.86255		19.8	0.2551	0.180843	0.424405	0.356794	0.7189	0.694557	1.3855	1.31701	2.4782	2.37483	4.1061	3.90733	5.7065	5.5367		19.8	0.3499
19.9	0.31	0.348929	0.6511	0.68216	1.331	1.30344	2.6121	2.37879	4.2961	3.96737	5.8768	5.64043	6.5776	6.53733		19.9	-0.0026	0.0576796	-0.0121005	0.114931	-0.1033	0.228153	0.1115	0.449497	0.8053	0.871946	1.8277	1.63772	3.3442	2.8731		19.9	0.2546	0.181734	0.424702	0.358528	0.7214	0.697839	1.3859	1.32289	2.4878	2.38426	4.114	3.91945	5.7148	5.54671		19.9	0.3537
20	0.3127	0.350622	0.6544	0.685394	1.335	1.30931	2.6261	2.3884	4.3083	3.97989	5.8858	5.65024	6.5827	6.53996		20	-0.0024	0.0579678	-0.0136	0.115503	-0.1017	0.22928	0.1142	0.451682	0.8078	0.876046	1.8371	1.64488	3.3547	2.88361		20	0.2552	0.182625	0.4261	0.360264	0.7229	0.701118	1.3902	1.32876	2.4987	2.39366	4.1256	3.93151	5.7231	5.55663		20	0.3551
20.1	0.3142	0.352314	0.6536	0.688622	1.342	1.31518	2.6393	2.39799	4.3194	3.99235	5.8957	5.65996	6.5856	6.54255		20.1	-0.00330122	0.0582559	-0.0134012	0.116075	-0.1007	0.230408	0.119799	0.453867	0.813399	0.880143	1.8478	1.65202	3.364	2.89408		20.1	0.2571	0.183516	0.4281	0.361996	0.7283	0.704399	1.3961	1.33462	2.5061	2.40304	4.1371	3.94351	5.7304	5.56646		20.1	0.354302
20.2	0.3171	0.354005	0.6553	0.691848	1.3486	1.32104	2.6502	2.40755	4.3293	4.00477	5.9037	5.66959	6.5877	6.54508		20.2	-0.00549963	0.0585441	-0.0127996	0.116647	-0.1014	0.231535	0.1188	0.45605	0.8196	0.884242	1.8536	1.65916	3.3741	2.90452		20.2	0.2593	0.184406	0.4307	0.363728	0.7319	0.707674	1.4002	1.34048	2.5145	2.4124	4.1521	3.95547	5.739	5.5762		20.2	0.3558
20.3	0.3184	0.355698	0.6586	0.695073	1.3529	1.32689	2.658	2.4171	4.3395	4.01711	5.9125	5.67911	6.5883	6.54756		20.3	-0.00529999	0.0588326	-0.00990074	0.117219	-0.1015	0.232661	0.120399	0.458233	0.8258	0.888333	1.8618	1.66628	3.383	2.91494		20.3	0.2577	0.185298	0.4327	0.365459	0.7349	0.710946	1.4047	1.34632	2.5238	2.42174	4.1656	3.96736	5.7476	5.58587		20.3	0.3595
20.4	0.3195	0.357388	0.6601	0.698295	1.3595	1.33273	2.6703	2.42664	4.3521	4.0294	5.9214	5.68854	6.5928	6.54998		20.4	-0.0032	0.0591206	-0.00820036	0.117791	-0.0976	0.233787	0.1233	0.460418	0.8314	0.892421	1.8705	1.67339	3.3907	2.92531		20.4	0.2581	0.186188	0.433999	0.367189	0.7382	0.714216	1.4089	1.35217	2.5318	2.43105	4.1772	3.9792	5.7565	5.59543		20.4	0.3583
20.5	0.3237	0.359077	0.6632	0.701518	1.3657	1.33856	2.6795	2.43614	4.3635	4.04163	5.9301	5.69787	6.5984	6.55236		20.5	0.0013	0.0594087	-0.006	0.118363	-0.0906	0.234912	0.1283	0.462599	0.8421	0.896507	1.8803	1.68048	3.406	2.93564		20.5	0.2593	0.187078	0.4333	0.368921	0.7434	0.717484	1.4165	1.358	2.539	2.44034	4.1881	3.99098	5.7646	5.60491		20.5	0.3592
20.6	0.325	0.360766	0.669	0.704736	1.3704	1.3444	2.6885	2.44562	4.3734	4.0538	5.9366	5.70711	6.6	6.55469		20.6	0.000500854	0.0596967	-0.00329915	0.118935	-0.0897	0.236039	0.132301	0.46478	0.844301	0.900589	1.8869	1.68757	3.4168	2.94594		20.6	0.258803	0.187967	0.427503	0.37065	0.7436	0.720753	1.4191	1.36383	2.5446	2.4496	4.1968	4.00271	5.7677	5.6143		20.6	0.355604
20.7	0.3261	0.362454	0.6735	0.707952	1.3776	1.35022	2.6956	2.45508	4.385	4.06593	5.9453	5.71627	6.601	6.55697		20.7	0.00030146	0.0599847	-0.00149854	0.119507	-0.0887	0.237165	0.134501	0.466959	0.844	0.904673	1.8948	1.69466	3.4253	2.9562		20.7	0.2563	0.188856	0.4279	0.372378	0.7464	0.724016	1.4257	1.36964	2.5522	2.45886	4.2105	4.0144	5.7764	5.62361		20.7	0.357499
20.8	0.3317	0.364143	0.6773	0.711166	1.384	1.35604	2.7069	2.46452	4.3979	4.07799	5.9553	5.72533	6.607	6.55921		20.8	-0.00499999	0.060273	-0.00219731	0.120078	-0.0889	0.23829	0.137603	0.469138	0.8465	0.908749	1.8996	1.70172	3.4281	2.96644		20.8	0.2606	0.189746	0.437597	0.374105	0.7533	0.727277	1.4334	1.37545	2.5628	2.46808	4.2231	4.02602	5.7841	5.63285		20.8	0.3612
20.9	0.3329	0.36583	0.6785	0.714377	1.3866	1.36185	2.7182	2.47395	4.4101	4.08999	5.9595	5.7343	6.6097	6.5614		20.9	-0.00629999	0.060561	-0.0019978	0.120649	-0.0906	0.239414	0.1379	0.471319	0.8503	0.912822	1.9061	1.70878	3.4322	2.97663		20.9	0.2644	0.190635	0.443999	0.375832	0.7584	0.730536	1.4396	1.38126	2.5715	2.47728	4.2344	4.03759	5.7941	5.64199		20.9	0.3598
21	0.3341	0.367516	0.6834	0.717591	1.3912	1.36765	2.7315	2.48334	4.4268	4.10193	5.9678	5.74317	6.6145	6.56354		21	-0.00570001	0.0608489	-0.00560001	0.121221	-0.0938	0.240539	0.1333	0.473496	0.8526	0.916892	1.9117	1.71582	3.4399	2.98679		21	0.269	0.191523	0.4469	0.377559	0.7633	0.733792	1.4502	1.38706	2.5843	2.48646	4.2498	4.0491	5.8064	5.65105		21	0.3563
21.1	0.3367	0.369201	0.6879	0.720798	1.3961	1.37345	2.7405	2.49272	4.4394	4.11382	5.9781	5.75196	6.6209	6.56564		21.1	-0.00530049	0.0611368	-0.00510049	0.121793	-0.0914	0.241664	0.137	0.475672	0.8565	0.920959	1.9207	1.72285	3.4499	2.99691		21.1	0.273297	0.192412	0.448997	0.379284	0.7663	0.737049	1.4582	1.39285	2.5991	2.49562	4.2653	4.06056	5.817	5.66002		21.1	0.356099
21.2	0.3372	0.370885	0.6937	0.724004	1.4035	1.37924	2.7514	2.50207	4.4503	4.12567	5.9881	5.76067	6.624	6.56769		21.2	-0.00580292	0.0614246	-0.00310292	0.122364	-0.0868	0.242788	0.139797	0.477847	0.8637	0.925028	1.9302	1.72989	3.4593	3.007		21.2	0.277198	0.193299	0.455198	0.381009	0.7695	0.740301	1.4621	1.39863	2.6119	2.50477	4.2757	4.07198	5.8256	5.66891		21.2	0.3575
21.3	0.3361	0.372571	0.6996	0.727207	1.4103	1.38502	2.7634	2.51141	4.4612	4.13745	5.9941	5.76929	6.6264	6.56971		21.3	-0.00929999	0.0617128	-0.00219853	0.122935	-0.0894	0.243912	0.139901	0.480022	0.8689	0.92909	1.9369	1.7369	3.4673	3.01706		21.3	0.2782	0.194188	0.461797	0.382732	0.7753	0.74355	1.4693	1.4044	2.6232	2.51388	4.2891	4.08334	5.8333	5.67774		21.3	0.3575
21.4	0.3384	0.374254	0.7021	0.730408	1.42	1.3908	2.7736	2.52073	4.471	4.14917	6.0031	5.77782	6.6256	6.57168		21.4	-0.0091	0.0620005	0.000298051	0.123506	-0.0885	0.245036	0.1433	0.482198	0.8724	0.933148	1.9477	1.7439	3.4752	3.02708		21.4	0.2778	0.195076	0.465399	0.384455	0.7791	0.746796	1.4727	1.41017	2.634	2.52297	4.3006	4.09464	5.8427	5.68647		21.4	0.359
21.5	0.3412	0.375937	0.7121	0.733612	1.4273	1.39657	2.7813	2.53002	4.4861	4.16084	6.0098	5.78626	6.6273	6.57361		21.5	-0.0073	0.0622883	0.0017	0.124077	-0.0878	0.246159	0.1434	0.484371	0.8791	0.937203	1.9566	1.75089	3.4851	3.03706		21.5	0.2807	0.195963	0.4711	0.386179	0.7851	0.750041	1.4786	1.41593	2.6445	2.53204	4.3146	4.10589	5.8537	5.69513		21.5	0.3596
21.6	0.344	0.377619	0.7177	0.736809	1.4346	1.40234	2.7908	2.53929	4.501	4.17246	6.0176	5.79462	6.6321	6.5755		21.6	-0.00660085	0.062576	0.00499915	0.124648	-0.0884	0.247283	0.142799	0.486543	0.885599	0.941255	1.9655	1.75787	3.4935	3.04701		21.6	0.281801	0.196849	0.471801	0.3879	0.7871	0.753287	1.4833	1.42168	2.6523	2.54109	4.3263	4.11709	5.8613	5.7037		21.6	0.360201
21.7	0.3489	0.3793	0.7251	0.740004	1.4406	1.40809	2.7973	2.54854	4.5115	4.18403	6.0247	5.8029	6.6349	6.57736		21.7	-0.00190428	0.0628637	0.00629572	0.125219	-0.0822	0.248406	0.148996	0.488714	0.8949	0.94531	1.9787	1.76485	3.5064	3.05692		21.7	0.280702	0.197736	0.470202	0.389621	0.7882	0.756527	1.489	1.42743	2.6613	2.55013	4.3365	4.12825	5.8673	5.7122		21.7	0.361103
21.8	0.3521	0.380982	0.7266	0.743197	1.4503	1.41384	2.8076	2.55777	4.5235	4.19553	6.0322	5.8111	6.633	6.57917		21.8	0.0027	0.0631517	0.00689939	0.125789	-0.0836	0.249528	0.152399	0.490884	0.9027	0.949356	1.9868	1.77181	3.5142	3.06681		21.8	0.2818	0.198623	0.471901	0.391341	0.7879	0.759764	1.4916	1.43316	2.6728	2.55913	4.3486	4.13934	5.8729	5.72063		21.8	0.3646
21.9	0.3546	0.382662	0.7324	0.746388	1.4578	1.41958	2.8166	2.56698	4.5343	4.20698	6.0389	5.8192	6.6318	6.58095		21.9	0.0028	0.0634394	0.0069	0.12636	-0.0826	0.250651	0.1573	0.493057	0.9089	0.953399	1.9916	1.77876	3.5235	3.07666		21.9	0.2839	0.19951	0.475	0.39306	0.7898	0.763	1.4956	1.4389	2.6832	2.56811	4.3595	4.15039	5.8819	5.72898		21.9	0.3652
22	0.3567	0.384341	0.7342	0.74958	1.4665	1.42532	2.8276	2.57617	4.5464	4.21838	6.0464	5.82723	6.6288	6.58269		22	0.0026	0.063727	0.0071	0.126931	-0.0814	0.251773	0.1567	0.495225	0.9093	0.95744	1.996	1.78569	3.53	3.08647		22	0.2855	0.200395	0.4756	0.39478	0.7939	0.766232	1.499	1.44462	2.691	2.57708	4.3736	4.16138	5.8891	5.73725		22	0.3642
22.1	0.3589	0.38602	0.737	0.752767	1.4751	1.43106	2.8371	2.58534	4.5557	4.22972	6.0537	5.83518	6.6268	6.5844		22.1	0.0024	0.0640145	0.0097	0.127501	-0.0809	0.252896	0.1601	0.497393	0.9144	0.961477	2.0022	1.79262	3.5351	3.09624		22.1	0.286699	0.201281	0.476399	0.396498	0.798	0.769467	1.5062	1.45034	2.7013	2.58602	4.3856	4.17232	5.8954	5.74544		22.1	0.361902
22.2	0.3579	0.387698	0.7417	0.755952	1.4804	1.43678	2.8496	2.59448	4.5656	4.24102	6.0632	5.84306	6.6268	6.58607		22.2	-0.00109535	0.0643021	0.00660465	0.128072	-0.0834	0.254017	0.160705	0.49956	0.9134	0.965516	2.0062	1.79955	3.5406	3.10598		22.2	0.292897	0.202166	0.475597	0.398215	0.8053	0.772695	1.5114	1.45604	2.7134	2.59495	4.3968	4.18322	5.9038	5.75356		22.2	0.360701
22.3	0.3603	0.389377	0.7448	0.759135	1.4857	1.44249	2.8569	2.60361	4.5764	4.25226	6.0714	5.85085	6.6292	6.58771		22.3	-0.00440001	0.0645899	0.00240464	0.128642	-0.0897	0.255138	0.161505	0.501726	0.912	0.969548	2.0094	1.80645	3.5455	3.1157		22.3	0.2952	0.203052	0.478295	0.399931	0.8142	0.775921	1.5202	1.46174	2.7264	2.60384	4.4114	4.19407	5.9122	5.76162		22.3	0.3611
22.4	0.362	0.391053	0.749	0.762315	1.493	1.4482	2.8671	2.61272	4.5872	4.26344	6.0787	5.85856	6.6296	6.58931		22.4	-0.0033	0.0648774	0.00509854	0.129212	-0.0896	0.256259	0.1662	0.503894	0.9177	0.973576	2.0208	1.81335	3.5546	3.12538		22.4	0.2948	0.203937	0.480799	0.401646	0.8144	0.779145	1.5247	1.46744	2.7353	2.61272	4.4216	4.20486	5.9202	5.76959		22.4	0.3586
22.5	0.3655	0.392729	0.7505	0.765498	1.4991	1.4539	2.8741	2.6218	4.5972	4.27457	6.0825	5.86619	6.6286	6.59088		22.5	-0.0015	0.0651649	0.0069	0.129783	-0.0856	0.25738	0.1723	0.506059	0.9202	0.977602	2.0308	1.82023	3.564	3.13502		22.5	0.3004	0.204822	0.4845	0.403363	0.8232	0.782366	1.5346	1.47313	2.7476	2.62158	4.4359	4.2156	5.9301	5.77749		22.5	0.363
22.6	0.3652	0.394404	0.7504	0.768674	1.5037	1.45961	2.8842	2.63086	4.6077	4.28565	6.0872	5.87375	6.6286	6.59241		22.6	-0.000799144	0.0654523	0.00720086	0.130353	-0.0853	0.258502	0.173701	0.508222	0.925601	0.981624	2.0391	1.8271	3.569	3.14462		22.6	0.300801	0.205706	0.484101	0.405077	0.8238	0.785589	1.5416	1.47881	2.7546	2.63041	4.4448	4.22629	5.9351	5.78532		22.6	0.3648
22.7	0.3675	0.396078	0.75	0.771849	1.511	1.4653	2.8928	2.63991	4.6202	4.29669	6.0921	5.88124	6.6275	6.59392		22.7	-0.00249914	0.0657397	0.00840086	0.130923	-0.0829	0.259622	0.178101	0.510385	0.9301	0.985649	2.0508	1.83398	3.5786	3.15419		22.7	0.301497	0.20659	0.486797	0.40679	0.8311	0.788806	1.5539	1.48448	2.7665	2.63923	4.455	4.23694	5.9466	5.79308		22.7	0.370297
22.8	0.3709	0.397754	0.7536	0.775021	1.5182	1.47098	2.9038	2.64893	4.6334	4.30766	6.0984	5.88864	6.6293	6.59539		22.8	-0.0038	0.0660274	0.0100996	0.131492	-0.0811	0.260742	0.1823	0.512547	0.9348	0.989665	2.0618	1.84083	3.5877	3.16374		22.8	0.3035	0.207475	0.489101	0.408502	0.8334	0.79202	1.5599	1.49014	2.7724	2.64803	4.4603	4.24754	5.9496	5.80078		22.8	0.3702
22.9	0.3729	0.399427	0.7568	0.778191	1.5278	1.47666	2.9137	2.65794	4.6447	4.31858	6.1045	5.89598	6.6316	6.59684		22.9	-0.00309999	0.0663147	0.0102985	0.132062	-0.0775	0.261862	0.1856	0.514711	0.9411	0.993679	2.0708	1.84767	3.5964	3.17325		22.9	0.3082	0.208358	0.493095	0.410214	0.8437	0.795233	1.57	1.49581	2.786	2.6568	4.4722	4.25808	5.9618	5.80839		22.9	0.3715
23	0.3723	0.4011	0.7597	0.781364	1.5355	1.48232	2.9209	2.66692	4.6525	4.32945	6.1109	5.90323	6.6319	6.59825		23	-0.0003	0.066602	0.0132	0.132633	-0.0786	0.262981	0.1882	0.516871	0.9484	0.99769	2.0789	1.8545	3.6056	3.18272		23	0.3099	0.209241	0.4985	0.411927	0.8503	0.798443	1.5765	1.50145	2.7974	2.66555	4.4852	4.26858	5.9686	5.81594		23	0.3785
23.1	0.3752	0.402771	0.7618	0.78453	1.5443	1.48799	2.9298	2.67588	4.6621	4.34027	6.1155	5.91042	6.635	6.59964		23.1	0.00109988	0.0668893	0.0151999	0.133202	-0.0815	0.264102	0.1907	0.519031	0.9535	1.0017	2.0837	1.86132	3.6199	3.19216		23.1	0.307603	0.210124	0.496403	0.413637	0.8521	0.801654	1.5787	1.5071	2.8034	2.67428	4.4953	4.27902	5.9737	5.82343		23.1	0.378198
23.2	0.3777	0.404442	0.7655	0.787694	1.5552	1.49365	2.9417	2.68482	4.6704	4.35104	6.1229	5.91754	6.637	6.60099		23.2	0.0048983	0.0671765	0.0159983	0.133772	-0.079	0.265221	0.192998	0.521189	0.9606	1.00571	2.0924	1.86814	3.6304	3.20156		23.2	0.308299	0.211007	0.497199	0.415346	0.8531	0.804859	1.5837	1.51273	2.8136	2.683	4.5095	4.28943	5.9806	5.83084		23.2	0.380099
23.3	0.3785	0.406115	0.7692	0.790856	1.5643	1.4993	2.9512	2.69374	4.6802	4.36176	6.1283	5.92458	6.6394	6.60232		23.3	0.0073	0.0674641	0.0180972	0.134341	-0.0754	0.26634	0.197697	0.523347	0.9697	1.00971	2.0996	1.87494	3.64	3.21094		23.3	0.3065	0.211891	0.500397	0.417055	0.8567	0.808062	1.5912	1.51836	2.8253	2.69168	4.5218	4.29978	5.9893	5.83819		23.3	0.3812
23.4	0.3813	0.407784	0.7703	0.794016	1.5722	1.50494	2.9633	2.70265	4.6914	4.37242	6.1345	5.93155	6.6401	6.60362		23.4	0.0073	0.0677513	0.0175017	0.13491	-0.0791	0.267458	0.1984	0.525507	0.9763	1.01371	2.1073	1.88173	3.6464	3.22028		23.4	0.3049	0.212773	0.5021	0.418763	0.8548	0.811263	1.5969	1.52399	2.8365	2.70035	4.5332	4.31009	5.9939	5.84547		23.4	0.3813
23.5	0.3823	0.409453	0.7721	0.797178	1.5829	1.51058	2.9727	2.71152	4.701	4.38304	6.1409	5.93845	6.6421	6.6049		23.5	0.0031	0.0680384	0.0149	0.13548	-0.0818	0.268576	0.2	0.527663	0.9798	1.0177	2.1157	1.88851	3.6516	3.22959		23.5	0.3072	0.213655	0.503	0.420472	0.8612	0.814462	1.6024	1.5296	2.8465	2.709	4.5438	4.32034	6.0048	5.85269		23.5	0.3825
23.6	0.3825	0.411122	0.7744	0.800334	1.5854	1.51622	2.9824	2.72038	4.7113	4.3936	6.1483	5.94527	6.6477	6.60615		23.6	0.000603415	0.0683255	0.0136034	0.136049	-0.0876	0.269696	0.198903	0.529818	0.981903	1.0217	2.1195	1.89528	3.6591	3.23886		23.6	0.309296	0.214536	0.503096	0.422178	0.8662	0.817662	1.6095	1.53521	2.8607	2.71762	4.555	4.33055	6.0143	5.85984		23.6	0.384897
23.7	0.3844	0.412789	0.7776	0.803488	1.5945	1.52184	2.9892	2.72922	4.7234	4.40412	6.1564	5.95204	6.6463	6.60737		23.7	0.00529561	0.0686126	0.0169956	0.136618	-0.0841	0.270814	0.204696	0.531973	0.9908	1.02569	2.1289	1.90204	3.6735	3.2481		23.7	0.312598	0.215418	0.507598	0.423884	0.8739	0.820856	1.6189	1.54081	2.8744	2.72624	4.5668	4.34072	6.0203	5.86692		23.7	0.382599
23.8	0.3894	0.414458	0.7813	0.80664	1.6009	1.52746	2.9991	2.73804	4.7347	4.41459	6.1633	5.95873	6.6485	6.60857		23.8	-0.000499997	0.0689	0.0191022	0.137187	-0.0853	0.271931	0.204802	0.534126	0.9947	1.02968	2.132	1.90879	3.6806	3.25731		23.8	0.3147	0.2163	0.507299	0.425589	0.8796	0.824047	1.6257	1.5464	2.8813	2.73482	4.5778	4.35084	6.0271	5.87395		23.8	0.3829
23.9	0.393	0.416125	0.786	0.80979	1.6073	1.53307	3.0049	2.74685	4.7459	4.425	6.1683	5.96536	6.6483	6.60974		23.9	-0.0029	0.0691871	0.0199026	0.137756	-0.0863	0.273048	0.2061	0.536282	0.9992	1.03366	2.1348	1.91553	3.6849	3.26649		23.9	0.3157	0.217181	0.5111	0.427293	0.8843	0.827237	1.6334	1.55199	2.889	2.74339	4.5886	4.3609	6.0317	5.8809		23.9	0.3818
24	0.3953	0.41779	0.79	0.812942	1.6138	1.53867	3.0132	2.75562	4.758	4.43536	6.1724	5.97192	6.651	6.61089		24	-0.0039	0.0694741	0.0206	0.138326	-0.0897	0.274165	0.2069	0.538434	0.9992	1.03764	2.1414	1.92225	3.6932	3.27563		24	0.316	0.218061	0.5102	0.428999	0.8842	0.830424	1.6362	1.55757	2.8962	2.75193	4.5979	4.37092	6.0355	5.88779		24	0.3799
24.1	0.3965	0.419455	0.7939	0.816087	1.6184	1.54427	3.0233	2.76438	4.7686	4.44567	6.1805	5.97841	6.651	6.61201		24.1	-0.002605	0.069761	0.023995	0.138895	-0.0869	0.275283	0.215595	0.540585	1.0095	1.04162	2.154	1.92897	3.7054	3.28473		24.1	0.312202	0.218942	0.510002	0.430701	0.8853	0.833612	1.637	1.56314	2.9018	2.76045	4.6049	4.3809	6.0393	5.89462		24.1	0.378505
24.2	0.3974	0.42112	0.7967	0.819231	1.626	1.54986	3.0329	2.77312	4.7755	4.45595	6.1877	5.98484	6.6499	6.61311		24.2	-0.00239964	0.070048	0.0259004	0.139463	-0.0849	0.2764	0.2168	0.542735	1.0157	1.0456	2.1639	1.93568	3.7125	3.29381		24.2	0.312299	0.219822	0.511299	0.432403	0.8925	0.836795	1.645	1.5687	2.911	2.76896	4.6143	4.39084	6.043	5.90139		24.2	0.378201
24.3	0.3972	0.422785	0.7995	0.822373	1.6275	1.55545	3.045	2.78184	4.7845	4.46617	6.1906	5.9912	6.648	6.61419		24.3	-0.000899997	0.0703352	0.0281991	0.140032	-0.0845	0.277516	0.219999	0.544885	1.0197	1.04957	2.175	1.94238	3.7188	3.30286		24.3	0.3097	0.220703	0.5093	0.434105	0.8949	0.839975	1.6511	1.57426	2.918	2.77745	4.6219	4.40072	6.0516	5.90811		24.3	0.3789
24.4	0.4007	0.424448	0.8043	0.825512	1.6337	1.56103	3.0583	2.79054	4.7952	4.47633	6.1954	5.9975	6.6462	6.61525		24.4	-0.0011	0.0706221	0.0296988	0.1406	-0.0851	0.278632	0.2269	0.547036	1.0249	1.05354	2.1833	1.94906	3.7266	3.31187		24.4	0.3079	0.221582	0.508703	0.435805	0.8952	0.843153	1.6548	1.57982	2.9222	2.78591	4.6283	4.41056	6.0534	5.91475		24.4	0.3811
24.5	0.403	0.426111	0.8108	0.828654	1.6395	1.5666	3.0711	2.79922	4.8024	4.48645	6.2007	6.00373	6.6477	6.61629		24.5	-0.0042	0.0709089	0.027	0.141169	-0.0842	0.279748	0.2263	0.549184	1.032	1.05751	2.1844	1.95573	3.7354	3.32085		24.5	0.3052	0.222462	0.5088	0.437507	0.8986	0.846329	1.6616	1.58536	2.93	2.79435	4.6347	4.42035	6.0589	5.92134		24.5	0.381
24.6	0.4017	0.427772	0.8168	0.831789	1.6424	1.57217	3.0806	2.80788	4.8105	4.49652	6.204	6.0099	6.6477	6.6173		24.6	-0.00459756	0.0711958	0.0255024	0.141738	-0.0814	0.280865	0.229102	0.551331	1.0375	1.06147	2.192	1.9624	3.7406	3.3298		24.6	0.298104	0.223341	0.506304	0.439206	0.8974	0.849506	1.6636	1.5909	2.9343	2.80277	4.6423	4.43009	6.0605	5.92787		24.6	0.381499
24.7	0.4046	0.429433	0.8224	0.834923	1.6458	1.57773	3.0896	2.81652	4.819	4.50655	6.2055	6.01601	6.6503	6.61829		24.7	-0.00689805	0.0714825	0.0293019	0.142306	-0.0803	0.28198	0.229502	0.553477	1.0439	1.06544	2.1977	1.96906	3.7456	3.33871		24.7	0.297802	0.22422	0.505202	0.440904	0.8987	0.852677	1.6668	1.59642	2.9429	2.81118	4.6516	4.43981	6.0627	5.93433		24.7	0.382601
24.8	0.4085	0.431095	0.8265	0.838054	1.654	1.58328	3.0978	2.82514	4.8303	4.51653	6.2098	6.02206	6.6528	6.61926		24.8	-0.00639999	0.0717696	0.0292024	0.142874	-0.0838	0.283095	0.230802	0.555622	1.0509	1.06939	2.2036	1.9757	3.7511	3.3476		24.8	0.2938	0.225099	0.503302	0.442602	0.9008	0.855846	1.6701	1.60195	2.9496	2.81956	4.6596	4.44946	6.0676	5.94075		24.8	0.379
24.9	0.4101	0.432755	0.8313	0.841184	1.6603	1.58882	3.1032	2.83374	4.8378	4.52645	6.214	6.02804	6.6532	6.62022		24.9	-0.0063	0.0720564	0.0284974	0.143442	-0.0832	0.28421	0.2354	0.557769	1.0597	1.07335	2.2117	1.98233	3.7602	3.35645		24.9	0.2943	0.225977	0.505299	0.444299	0.9017	0.859013	1.6798	1.60747	2.9601	2.82793	4.6689	4.45907	6.073	5.9471		24.9	0.3827
25	0.4092	0.434414	0.8359	0.844315	1.6691	1.59436	3.1095	2.84232	4.8438	4.53633	6.2143	6.03396	6.6527	6.62115		25	-0.0043	0.0723431	0.0338	0.144011	-0.077	0.285324	0.2426	0.559913	1.0664	1.0773	2.2223	1.98896	3.77	3.36527		25	0.2916	0.226855	0.5042	0.445997	0.9014	0.862177	1.6822	1.61297	2.9653	2.83627	4.6735	4.46864	6.0744	5.95339		25	0.3783
25.1	0.4124	0.436072	0.8413	0.847441	1.6743	1.5999	3.116	2.85088	4.8495	4.54616	6.2212	6.03983	6.6535	6.62206		25.1	-0.000901469	0.0726297	0.0374985	0.144579	-0.0766	0.28644	0.242799	0.562056	1.0713	1.08125	2.2312	1.99557	3.7758	3.37405		25.1	0.292799	0.227733	0.505199	0.447692	0.9038	0.865343	1.6896	1.61847	2.9767	2.84459	4.6842	4.47816	6.0813	5.95963		25.1	0.378
25.2	0.4121	0.43773	0.8444	0.850564	1.6808	1.60543	3.1208	2.85942	4.8576	4.55596	6.2297	6.04564	6.6556	6.62296		25.2	-9.96265e-05	0.0729164	0.0373004	0.145147	-0.0754	0.287554	0.2457	0.564198	1.0768	1.0852	2.2359	2.00218	3.7794	3.38281		25.2	0.2957	0.228611	0.5036	0.449387	0.9068	0.868503	1.6975	1.62397	2.9858	2.8529	4.6946	4.48765	6.0876	5.96581		25.2	0.379998
25.3	0.4114	0.439389	0.8501	0.853685	1.6872	1.61095	3.1282	2.86794	4.8645	4.56569	6.2343	6.05138	6.656	6.62383		25.3	0.00359999	0.0732033	0.0443962	0.145714	-0.074	0.288668	0.252496	0.566339	1.0884	1.08914	2.2431	2.00877	3.7885	3.39154		25.3	0.2991	0.229489	0.506698	0.451081	0.9121	0.871661	1.7068	1.62945	2.9973	2.86118	4.7045	4.49709	6.0916	5.97194		25.3	0.3835
25.4	0.4126	0.441045	0.8533	0.856805	1.6927	1.61646	3.1341	2.87645	4.8708	4.57538	6.2337	6.05707	6.6553	6.62469		25.4	0.00639999	0.0734899	0.0486957	0.146282	-0.0672	0.289781	0.2581	0.568482	1.0961	1.09308	2.2565	2.01535	3.7979	3.40023		25.4	0.2968	0.230366	0.503904	0.452774	0.9104	0.874816	1.7075	1.63494	3.0034	2.86944	4.7087	4.50648	6.0888	5.978		25.4	0.3896
25.5	0.4126	0.442701	0.8557	0.859926	1.697	1.62197	3.1431	2.88493	4.8813	4.58503	6.239	6.06269	6.6553	6.62553		25.5	0.0078	0.0737764	0.0499	0.14685	-0.0666	0.290895	0.26	0.570621	1.0983	1.09702	2.2643	2.02192	3.8046	3.40889		25.5	0.3027	0.231243	0.5059	0.454468	0.9146	0.877969	1.7142	1.64041	3.013	2.87769	4.7213	4.51583	6.0955	5.98402		25.5	0.393
25.6	0.411	0.444356	0.8613	0.863041	1.702	1.62747	3.1507	2.89339	4.8909	4.59462	6.2441	6.06827	6.6578	6.62635		25.6	0.00410341	0.074063	0.0474034	0.147418	-0.0672	0.292009	0.260803	0.57276	1.098	1.10095	2.2702	2.02848	3.8086	3.41751		25.6	0.306396	0.232119	0.507996	0.45616	0.9189	0.881124	1.7232	1.64588	3.0261	2.88591	4.7382	4.52513	6.1045	5.98998		25.6	0.393798
25.7	0.4114	0.44601	0.8661	0.866154	1.7048	1.63297	3.16	2.90184	4.8985	4.60419	6.2475	6.07379	6.6604	6.62716		25.7	0.00319878	0.0743494	0.0480988	0.147985	-0.0666	0.293122	0.264499	0.574898	1.1033	1.10489	2.278	2.03503	3.8165	3.42611		25.7	0.308799	0.232996	0.509399	0.457851	0.9211	0.884273	1.729	1.65134	3.0368	2.89412	4.7486	4.53441	6.1096	5.99588		25.7	0.393302
25.8	0.4115	0.447665	0.8691	0.869265	1.7093	1.63845	3.1693	2.91026	4.9079	4.61369	6.2511	6.07925	6.6617	6.62795		25.8	0.0022	0.0746362	0.0489005	0.148553	-0.0652	0.294234	0.2665	0.577035	1.1098	1.10882	2.2844	2.04157	3.8243	3.43468		25.8	0.3084	0.233873	0.512001	0.459541	0.9241	0.887419	1.7333	1.65679	3.0447	2.90231	4.7583	4.54363	6.112	6.00174		25.8	0.3975
25.9	0.4092	0.449318	0.8735	0.872374	1.7111	1.64393	3.1776	2.91867	4.917	4.62315	6.2563	6.08465	6.6629	6.62872		25.9	0.000100002	0.0749227	0.0458007	0.14912	-0.0644	0.295347	0.272	0.579174	1.1137	1.11274	2.2905	2.0481	3.8335	3.44322		25.9	0.3127	0.234748	0.516096	0.461231	0.9309	0.890563	1.7397	1.66224	3.0573	2.91047	4.7703	4.5528	6.1197	6.00754		25.9	0.4009
26	0.4118	0.450971	0.8765	0.875485	1.7175	1.64941	3.1839	2.92705	4.9231	4.63256	6.2609	6.09	6.6622	6.62948		26	0.0013	0.0752091	0.0418	0.149688	-0.0647	0.296459	0.2692	0.581309	1.1158	1.11666	2.2967	2.05462	3.8397	3.45172		26	0.3116	0.235624	0.5176	0.462922	0.932	0.893705	1.7469	1.66768	3.0622	2.91861	4.7803	4.56194	6.1259	6.01328		26	0.4023
26.1	0.4145	0.452622	0.8809	0.878591	1.7259	1.65488	3.189	2.93542	4.9333	4.64193	6.2665	6.09529	6.6583	6.63022		26.1	0.00269988	0.0754954	0.0424999	0.150255	-0.0643	0.297572	0.269	0.583444	1.1193	1.12058	2.304	2.06112	3.8451	3.46019		26.1	0.309001	0.236499	0.516301	0.46461	0.9333	0.896849	1.7495	1.67311	3.0671	2.92674	4.7878	4.57103	6.1297	6.01897		26.1	0.402401
26.2	0.4172	0.454273	0.8865	0.881694	1.7345	1.66034	3.1984	2.94376	4.9414	4.65126	6.2702	6.10054	6.659	6.63095		26.2	0.00540195	0.0757818	0.040802	0.150822	-0.0681	0.298683	0.271002	0.585577	1.1218	1.1245	2.3107	2.06763	3.8507	3.46863		26.2	0.307801	0.237374	0.517801	0.466297	0.9365	0.899986	1.7526	1.67853	3.0781	2.93485	4.7951	4.58009	6.1314	6.02462		26.2	0.405697
26.3	0.4167	0.455925	0.8886	0.884795	1.7417	1.6658	3.2099	2.95209	4.9504	4.66054	6.2732	6.10572	6.6592	6.63166		26.3	0.00789999	0.0760684	0.0391006	0.151389	-0.0693	0.299795	0.273101	0.58771	1.1256	1.12842	2.317	2.07412	3.8573	3.47705		26.3	0.3071	0.23825	0.5193	0.467983	0.938	0.903121	1.7552	1.68395	3.0878	2.94294	4.8	4.5891	6.1357	6.03021		26.3	0.4067
26.4	0.4191	0.457575	0.8911	0.887894	1.7475	1.67125	3.2219	2.96041	4.9598	4.66978	6.2747	6.11086	6.6599	6.63236		26.4	0.0079	0.0763547	0.0361024	0.151956	-0.0721	0.300906	0.2763	0.589845	1.1307	1.13233	2.3224	2.08059	3.8659	3.48543		26.4	0.3077	0.239124	0.518502	0.469669	0.9405	0.906254	1.7573	1.68937	3.0983	2.95101	4.8086	4.59807	6.138	6.03575		26.4	0.4024
26.5	0.421	0.459224	0.8961	0.890995	1.7552	1.67669	3.2301	2.96869	4.9675	4.67896	6.2757	6.11594	6.6565	6.63304		26.5	0.0061	0.0766409	0.0317	0.152523	-0.0747	0.302016	0.2755	0.591976	1.1327	1.13624	2.3268	2.08706	3.8708	3.49377		26.5	0.3073	0.239998	0.5221	0.471356	0.944	0.909385	1.7631	1.69477	3.1082	2.95905	4.8174	4.60699	6.1409	6.04124		26.5	0.4022
26.6	0.4202	0.460872	0.9004	0.89409	1.7618	1.68213	3.237	2.97696	4.9748	4.68811	6.279	6.12097	6.6518	6.63371		26.6	0.00500292	0.0769271	0.0305029	0.15309	-0.0787	0.303128	0.276503	0.594106	1.1334	1.14014	2.3299	2.09352	3.8744	3.50209		26.6	0.307501	0.240872	0.523201	0.473041	0.9454	0.912517	1.7667	1.70017	3.1169	2.96708	4.8244	4.61588	6.1461	6.04668		26.6	0.403902
26.7	0.4221	0.46252	0.904	0.897183	1.7688	1.68756	3.2488	2.98521	4.984	4.69722	6.2824	6.12595	6.6537	6.63436		26.7	0.0036995	0.0772133	0.0311995	0.153656	-0.0768	0.304239	0.2787	0.596236	1.1403	1.14405	2.3381	2.09997	3.8801	3.51038		26.7	0.309396	0.241746	0.529496	0.474724	0.9479	0.915644	1.7752	1.70556	3.1283	2.9751	4.8369	4.62473	6.1541	6.05207		26.7	0.405298
26.8	0.4237	0.464169	0.9056	0.900274	1.7764	1.69299	3.2602	2.99344	4.9911	4.70628	6.2811	6.13088	6.6548	6.635		26.8	0.0016	0.0774998	0.0303994	0.154223	-0.0763	0.305349	0.280799	0.598364	1.1461	1.14794	2.3452	2.10641	3.8847	3.51864		26.8	0.3106	0.24262	0.5306	0.476407	0.9512	0.918768	1.78	1.71094	3.1381	2.98309	4.8439	4.63353	6.155	6.05742		26.8	0.4044
26.9	0.4216	0.465815	0.9092	0.903363	1.7815	1.6984	3.2707	3.00166	4.9997	4.71529	6.2825	6.13575	6.6555	6.63563		26.9	0.0061	0.0777859	0.0302979	0.154789	-0.0741	0.306458	0.2838	0.600495	1.1527	1.15184	2.3525	2.11283	3.896	3.52687		26.9	0.3101	0.243493	0.530801	0.478089	0.9527	0.921889	1.7864	1.71632	3.1459	2.99106	4.8514	4.64229	6.1597	6.06271		26.9	0.4057
27	0.4234	0.467461	0.9128	0.906453	1.7871	1.70381	3.2786	3.00985	5.008	4.72426	6.2849	6.14058	6.6576	6.63624		27	0.008	0.078072	0.0331	0.155356	-0.0686	0.307568	0.2915	0.602622	1.1604	1.15573	2.3621	2.11925	3.9053	3.53506		27	0.3055	0.244366	0.5303	0.479773	0.9507	0.925009	1.7869	1.72169	3.1539	2.99901	4.8553	4.65101	6.1592	6.06796		27	0.4122
27.1	0.4243	0.469105	0.9176	0.909538	1.7938	1.70922	3.2839	3.01803	5.0139	4.73318	6.2887	6.14536	6.6593	6.63684		27.1	0.0046017	0.0783581	0.0333017	0.155923	-0.0686	0.308679	0.293802	0.604748	1.1643	1.15962	2.3675	2.12565	3.9092	3.54323		27.1	0.300704	0.245239	0.529504	0.481454	0.9505	0.92813	1.7873	1.72705	3.1599	3.00695	4.8606	4.65969	6.1599	6.07316		27.1	0.412699
27.2	0.4259	0.47075	0.9217	0.912621	1.8	1.71462	3.2941	3.02618	5.0233	4.74207	6.2903	6.1501	6.6607	6.63743		27.2	0.00510012	0.0786441	0.0310001	0.156489	-0.0663	0.309788	0.297	0.606874	1.1705	1.16351	2.3745	2.13205	3.9169	3.55136		27.2	0.296502	0.246111	0.530302	0.483134	0.9527	0.931245	1.7897	1.73241	3.1649	3.01487	4.8668	4.66835	6.161	6.07831		27.2	0.416098
27.3	0.4268	0.472395	0.9219	0.915702	1.806	1.72001	3.3013	3.03432	5.0337	4.75091	6.2897	6.15478	6.6633	6.63801		27.3	0.0037	0.0789305	0.0263048	0.157055	-0.0707	0.310896	0.297005	0.608998	1.1722	1.1674	2.3772	2.13844	3.9234	3.55948		27.3	0.2999	0.246984	0.529797	0.484813	0.9589	0.934358	1.8007	1.73776	3.1755	3.02276	4.8758	4.67695	6.1655	6.08342		27.3	0.4175
27.4	0.4264	0.474038	0.9214	0.918781	1.8116	1.7254	3.311	3.04244	5.0429	4.75971	6.2915	6.15941	6.6644	6.63858		27.4	0.0051	0.0792164	0.022902	0.157621	-0.0702	0.312005	0.3014	0.611124	1.1759	1.17128	2.3799	2.14481	3.9294	3.56755		27.4	0.3055	0.247856	0.530896	0.486491	0.9644	0.937469	1.8076	1.7431	3.1894	3.03064	4.8878	4.68551	6.174	6.08847		27.4	0.4159
27.5	0.426	0.475681	0.9265	0.921862	1.8161	1.73078	3.3197	3.05054	5.0521	4.76846	6.2934	6.164	6.666	6.63913		27.5	0.0072	0.0795024	0.0234	0.158188	-0.0702	0.313113	0.3059	0.613247	1.1812	1.17516	2.3852	2.15118	3.9387	3.57559		27.5	0.3077	0.248728	0.529	0.488171	0.9635	0.940577	1.8136	1.74844	3.1952	3.0385	4.8947	4.69403	6.1767	6.09349		27.5	0.4143
27.6	0.4257	0.477322	0.9254	0.924937	1.8189	1.73616	3.3276	3.05862	5.0586	4.77717	6.2974	6.16853	6.6651	6.63967		27.6	0.00859915	0.0797883	0.0261991	0.158754	-0.0691	0.314223	0.307999	0.615369	1.1863	1.17903	2.3928	2.15753	3.9476	3.58361		27.6	0.309099	0.249599	0.529299	0.489848	0.9669	0.943687	1.8213	1.75377	3.2022	3.04634	4.9027	4.70251	6.1799	6.09845		27.6	0.412799
27.7	0.4284	0.478963	0.9286	0.92801	1.8225	1.74152	3.3358	3.06668	5.0638	4.78585	6.2971	6.17303	6.6652	6.6402		27.7	0.00710305	0.0800742	0.0228031	0.159319	-0.0707	0.315331	0.309103	0.617491	1.1895	1.18291	2.3965	2.16388	3.9518	3.59159		27.7	0.315597	0.25047	0.533297	0.491524	0.9694	0.946791	1.8303	1.75909	3.2125	3.05416	4.9094	4.71097	6.1837	6.10337		27.7	0.4108
27.8	0.4296	0.480605	0.9302	0.931081	1.8273	1.74688	3.3433	3.07472	5.0692	4.79448	6.2978	6.17748	6.6651	6.64073		27.8	0.0041	0.0803604	0.018902	0.159885	-0.071	0.316438	0.311202	0.619611	1.1918	1.18678	2.4001	2.17022	3.9545	3.59956		27.8	0.3213	0.251342	0.539095	0.4932	0.9768	0.949893	1.83769	1.7644	3.2236	3.06197	4.9208	4.71937	6.1915	6.10826		27.8	0.4146
27.9	0.4287	0.482245	0.9337	0.93415	1.8286	1.75223	3.3509	3.08275	5.0759	4.80306	6.2999	6.18188	6.6666	6.64123		27.9	0.0058	0.0806462	0.0240968	0.160451	-0.0659	0.317545	0.3152	0.621733	1.1976	1.19065	2.4081	2.17654	3.9649	3.60748		27.9	0.3248	0.252213	0.540198	0.494875	0.9824	0.952993	1.8453	1.76972	3.2316	3.06975	4.9294	4.72773	6.1952	6.11309		27.9	0.4121
28	0.4306	0.483884	0.9361	0.93722	1.8313	1.75758	3.3594	3.09076	5.0839	4.81161	6.3011	6.18624	6.669	6.64173		28	0.00460001	0.080932	0.0245	0.161017	-0.065	0.318652	0.3131	0.623852	1.1993	1.19451	2.4172	2.18285	3.9696	3.61538		28	0.3317	0.253083	0.5459	0.496551	0.9873	0.95609	1.8534	1.77502	3.2406	3.07751	4.9377	4.73606	6.1996	6.11788		28	0.4127
28.1	0.4323	0.485522	0.9425	0.940285	1.8357	1.76293	3.3665	3.09874	5.0921	4.82011	6.3051	6.19055	6.6691	6.64222		28.1	0.00160195	0.0812177	0.0188019	0.161583	-0.0667	0.319761	0.317602	0.62597	1.2001	1.19837	2.424	2.18916	3.9738	3.62324		28.1	0.3308	0.253953	0.5488	0.498225	0.9907	0.959189	1.8593	1.78031	3.2488	3.08526	4.9436	4.74435	6.2023	6.12262		28.1	0.413401
28.2	0.4303	0.48716	0.9465	0.943348	1.8382	1.76826	3.373	3.10671	5.0996	4.82858	6.308	6.19482	6.6693	6.6427		28.2	0.00459866	0.0815035	0.0164987	0.162148	-0.0651	0.320867	0.319699	0.628087	1.2065	1.20223	2.4306	2.19546	3.9828	3.63108		28.2	0.330501	0.254823	0.549201	0.499897	0.9933	0.962282	1.8601	1.7856	3.2516	3.09299	4.9521	4.75261	6.2065	6.12732		28.2	0.415297
28.3	0.4326	0.488799	0.9497	0.946409	1.8427	1.77359	3.3768	3.11466	5.1086	4.837	6.3099	6.19905	6.6677	6.64317		28.3	0.00609999	0.0817895	0.0212972	0.162713	-0.0624	0.321974	0.323497	0.630203	1.2154	1.20609	2.4383	2.20174	3.9934	3.6389		28.3	0.3273	0.255694	0.552602	0.501569	0.993	0.965373	1.8664	1.79088	3.2538	3.1007	4.9568	4.76082	6.2081	6.13199		28.3	0.4208
28.4	0.4333	0.490435	0.9523	0.949468	1.8489	1.77891	3.3875	3.1226	5.1167	4.84537	6.3118	6.20323	6.6652	6.64363		28.4	0.00450001	0.0820752	0.0233001	0.163278	-0.0619	0.32308	0.3238	0.632321	1.2206	1.20994	2.4421	2.20801	3.9991	3.64668		28.4	0.3251	0.256563	0.556802	0.503241	0.9946	0.968461	1.8721	1.79616	3.2623	3.10839	4.9639	4.76899	6.2127	6.13661		28.4	0.4219
28.5	0.4336	0.492071	0.9553	0.952528	1.8559	1.78423	3.3955	3.13051	5.1248	4.85371	6.3132	6.20736	6.6653	6.64408		28.5	0.0035	0.0823608	0.018	0.163844	-0.0622	0.324185	0.3222	0.634436	1.222	1.21379	2.4461	2.21427	4.0034	3.65443		28.5	0.3263	0.257432	0.5593	0.504913	0.9999	0.971548	1.8761	1.80143	3.2703	3.11606	4.9697	4.77713	6.2143	6.14118		28.5	0.4278
28.6	0.4327	0.493706	0.9624	0.955583	1.8616	1.78955	3.4038	3.1384	5.1357	4.86201	6.3183	6.21146	6.6672	6.64452		28.6	0.00260244	0.0826464	0.0155024	0.164409	-0.0648	0.325292	0.320602	0.63655	1.2266	1.21763	2.4501	2.22053	4.0074	3.66215		28.6	0.327602	0.258301	0.557202	0.506583	0.9987	0.974636	1.8796	1.80669	3.2781	3.12372	4.9761	4.78523	6.2169	6.14572		28.6	0.4268
28.7	0.4321	0.49534	0.9684	0.958636	1.8703	1.79485	3.4138	3.14628	5.1435	4.87027	6.3223	6.21552	6.667	6.64495		28.7	0.00340036	0.082932	0.0141004	0.164974	-0.0647	0.326398	0.3246	0.638663	1.2329	1.22148	2.4558	2.22678	4.014	3.66984		28.7	0.325301	0.259169	0.558601	0.508252	0.9998	0.977718	1.8815	1.81194	3.2859	3.13136	4.983	4.7933	6.2175	6.15021		28.7	0.427505
28.8	0.4305	0.496976	0.9754	0.961687	1.8734	1.80015	3.4221	3.15413	5.1489	4.87849	6.3274	6.21953	6.6669	6.64537		28.8	0.00419999	0.0832179	0.0178994	0.165539	-0.0663	0.327503	0.327799	0.640775	1.2378	1.22532	2.4623	2.23301	4.0191	3.67751		28.8	0.328	0.260039	0.564599	0.50992	1.0007	0.980797	1.8856	1.81719	3.2947	3.13898	4.9925	4.80132	6.218	6.15467		28.8	0.4236
28.9	0.43	0.498609	0.979	0.964736	1.8785	1.80544	3.431	3.16198	5.1565	4.88666	6.334	6.2235	6.666	6.64579		28.9	0.00370001	0.0835034	0.0183002	0.166104	-0.0671	0.328608	0.3283	0.642889	1.241	1.22916	2.4672	2.23923	4.0252	3.68514		28.9	0.3285	0.260907	0.5686	0.511588	1.0021	0.983875	1.8917	1.82244	3.303	3.14658	5.0047	4.80931	6.2213	6.15908		28.9	0.4268
29	0.4328	0.500241	0.9825	0.967787	1.8836	1.81072	3.4395	3.1698	5.1632	4.8948	6.3343	6.22743	6.6691	6.64619		29	0.00239999	0.0837889	0.0165	0.166669	-0.0705	0.329712	0.3293	0.644999	1.242	1.23299	2.4673	2.24544	4.0315	3.69275		29	0.3267	0.261774	0.5697	0.513257	1.0014	0.98695	1.8972	1.82767	3.3085	3.15416	5.0102	4.81726	6.219	6.16345		29	0.4278
29.1	0.4365	0.501873	0.986	0.970832	1.8891	1.81601	3.4466	3.1776	5.1747	4.90289	6.3369	6.23132	6.6726	6.64659		29.1	0.00339914	0.0840744	0.0149991	0.167234	-0.0692	0.330818	0.331999	0.647109	1.2451	1.23682	2.4722	2.25165	4.0353	3.70032		29.1	0.3237	0.262642	0.5723	0.514923	1.0014	0.990027	1.905	1.8329	3.317	3.16172	5.0182	4.82517	6.2227	6.16778		29.1	0.4245
29.2	0.438	0.503504	0.9879	0.973875	1.8909	1.82128	3.4554	3.18538	5.1829	4.91096	6.3389	6.23518	6.6717	6.64698		29.2	0.000500859	0.0843598	0.0148009	0.167799	-0.0675	0.331922	0.332401	0.649218	1.2483	1.24066	2.4779	2.25785	4.0359	3.70787		29.2	0.328297	0.263509	0.576397	0.516589	1.0054	0.993098	1.9127	1.83812	3.3262	3.16927	5.0238	4.83306	6.2278	6.17208		29.2	0.424003
29.3	0.437	0.505136	0.9916	0.976916	1.8934	1.82654	3.4596	3.19315	5.1932	4.91898	6.3395	6.23899	6.6683	6.64736		29.3	-0.0015	0.0846456	0.0182006	0.168363	-0.0667	0.333026	0.335801	0.651325	1.2529	1.24448	2.484	2.26403	4.0416	3.7154		29.3	0.3306	0.264377	0.5791	0.518253	1.0124	0.996167	1.9164	1.84334	3.3323	3.1768	5.0274	4.8409	6.2315	6.17634		29.3	0.4237
29.4	0.4399	0.506766	0.9946	0.979955	1.896	1.8318	3.4681	3.20091	5.2001	4.92695	6.3441	6.24276	6.6669	6.64773		29.4	-0.0039	0.0849309	0.0144046	0.168928	-0.0702	0.334129	0.3321	0.653435	1.252	1.24831	2.4884	2.2702	4.0456	3.72289		29.4	0.3275	0.265244	0.579605	0.519917	1.0116	0.999234	1.9153	1.84855	3.3349	3.18431	5.0322	4.8487	6.2307	6.18055		29.4	0.4182
29.5	0.4373	0.508395	1.0011	0.982995	1.9003	1.83706	3.4761	3.20863	5.2063	4.93489	6.3459	6.24649	6.668	6.64809		29.5	-0.00410001	0.0852163	0.0182	0.169493	-0.0682	0.335233	0.333	0.655542	1.2548	1.25213	2.4953	2.27636	4.0495	3.73035		29.5	0.33	0.266111	0.583	0.521583	1.0166	1.0023	1.919	1.85375	3.3421	3.1918	5.0404	4.85647	6.237	6.18473		29.5	0.4151
29.6	0.4371	0.510023	1.0076	0.98603	1.9012	1.84231	3.4826	3.21635	5.2088	4.94279	6.3502	6.25018	6.6674	6.64845		29.6	-0.000103298	0.0855016	0.0208967	0.170057	-0.0656	0.336337	0.337697	0.657647	1.2612	1.25594	2.5026	2.28251	4.0587	3.73778		29.6	0.332999	0.266977	0.584199	0.523245	1.0173	1.00536	1.9271	1.85894	3.3512	3.19927	5.0471	4.8642	6.2417	6.18887		29.6	0.414499
29.7	0.4384	0.511651	1.0139	0.989063	1.9077	1.84755	3.4892	3.22404	5.2147	4.95066	6.3525	6.25385	6.6631	6.6488		29.7	0.00519732	0.0857869	0.0232973	0.170621	-0.0619	0.33744	0.342597	0.659752	1.2691	1.25976	2.5101	2.28866	4.0664	3.74519		29.7	0.3319	0.267843	0.5893	0.524907	1.0204	1.00842	1.9332	1.86413	3.3574	3.20673	5.0562	4.87191	6.2465	6.19297		29.7	0.414101
29.8	0.4363	0.51328	1.0182	0.992094	1.9122	1.85279	3.4994	3.23171	5.2196	4.95848	6.354	6.25746	6.6623	6.64914		29.8	0.00409999	0.0860725	0.0243018	0.171185	-0.0612	0.338543	0.342402	0.661856	1.2736	1.26357	2.5176	2.29479	4.0696	3.75258		29.8	0.3301	0.26871	0.586902	0.526568	1.0221	1.01148	1.9362	1.86931	3.3625	3.21417	5.0586	4.87957	6.2517	6.19704		29.8	0.4125
29.9	0.4371	0.514906	1.0242	0.995123	1.9205	1.85801	3.5065	3.23938	5.2242	4.96627	6.3533	6.26105	6.6622	6.64948		29.9	0.00609999	0.0863577	0.0225999	0.171749	-0.0606	0.339645	0.3451	0.663961	1.277	1.26738	2.5248	2.30092	4.0736	3.75993		29.9	0.3309	0.269575	0.590798	0.528229	1.0275	1.01454	1.9422	1.87449	3.3736	3.22159	5.0652	4.8872	6.2552	6.20107		29.9	0.4116
30	0.4382	0.516532	1.0282	0.998154	1.9277	1.86324	3.5144	3.24702	5.2321	4.97401	6.3539	6.26459	6.6625	6.64981		30	0.0096	0.0866429	0.0243	0.172314	-0.0547	0.340747	0.3521	0.666063	1.2842	1.27119	2.5378	2.30703	4.0862	3.76725		30	0.3322	0.27044	0.591	0.52989	1.0301	1.01759	1.9474	1.87966	3.3808	3.22899	5.0729	4.89479	6.261	6.20506		30	0.4102
30.1	0.4399	0.518157	1.0317	1.00118	1.9335	1.86846	3.524	3.25464	5.2365	4.98172	6.3566	6.2681	6.6654	6.65013		30.1	0.0109978	0.086928	0.0270978	0.172878	-0.0532	0.34185	0.359198	0.668165	1.2902	1.27499	2.5472	2.31313	4.0933	3.77454		30.1	0.333497	0.271305	0.594297	0.531549	1.0359	1.02065	1.9532	1.88482	3.3935	3.23637	5.0808	4.90234	6.2647	6.20902		30.1	0.408302
30.2	0.4397	0.519781	1.0345	1.0042	1.941	1.87367	3.53	3.26224	5.2419	4.9894	6.3566	6.27158	6.6665	6.65044		30.2	0.0100035	0.0872131	0.0247035	0.173441	-0.0533	0.342952	0.355104	0.670265	1.2903	1.27879	2.5534	2.31923	4.0966	3.78181		30.2	0.338099	0.27217	0.597599	0.533207	1.0408	1.0237	1.9605	1.88998	3.3984	3.24375	5.0874	4.90987	6.2693	6.21293		30.2	0.407799
30.3	0.443	0.521407	1.0377	1.00722	1.9462	1.87887	3.5377	3.26983	5.2508	4.99703	6.357	6.27501	6.6671	6.65075		30.3	0.0071	0.0874986	0.0229999	0.174005	-0.0551	0.344053	0.3624	0.672365	1.2952	1.28259	2.5569	2.32531	4.1035	3.78905		30.3	0.3396	0.273035	0.600001	0.534865	1.0427	1.02674	1.9663	1.89513	3.4048	3.2511	5.0948	4.91736	6.2706	6.21682		30.3	0.4081
30.4	0.4453	0.52303	1.0429	1.01024	1.9548	1.88407	3.5442	3.2774	5.2565	5.00463	6.3615	6.27841	6.6676	6.65106		30.4	0.00540001	0.0877837	0.0228994	0.174569	-0.0517	0.345154	0.3653	0.674467	1.3013	1.28638	2.5612	2.33138	4.1087	3.79626		30.4	0.3413	0.2739	0.602201	0.536522	1.0456	1.02979	1.9681	1.90027	3.41	3.25843	5.1027	4.92481	6.269	6.22067		30.4	0.4048
30.5	0.4433	0.524653	1.044	1.01326	1.9613	1.88926	3.5487	3.28495	5.2625	5.01218	6.362	6.28178	6.6701	6.65135		30.5	0.0059	0.0880687	0.024	0.175133	-0.0458	0.346255	0.366	0.676565	1.3093	1.29017	2.5689	2.33745	4.1145	3.80345		30.5	0.3453	0.274764	0.6053	0.53818	1.0496	1.03283	1.9743	1.90541	3.4202	3.26574	5.1103	4.93222	6.274	6.22449		30.5	0.4073
30.6	0.4453	0.526275	1.0455	1.01628	1.9682	1.89445	3.5542	3.29249	5.2718	5.0197	6.3613	6.28511	6.6688	6.65164		30.6	0.00829622	0.0883537	0.0290962	0.175696	-0.0415	0.347357	0.372296	0.678662	1.3132	1.29396	2.5801	2.3435	4.1204	3.8106		30.6	0.3474	0.275627	0.6078	0.539835	1.0517	1.03587	1.9782	1.91054	3.4288	3.27303	5.1163	4.93961	6.2739	6.22827		30.6	0.4102
30.7	0.4485	0.527896	1.0484	1.01929	1.9762	1.89963	3.5631	3.3	5.2772	5.0272	6.3645	6.28841	6.6692	6.65193		30.7	0.00919963	0.0886387	0.0294996	0.17626	-0.0414	0.348458	0.3742	0.680758	1.3156	1.29775	2.5859	2.34955	4.1262	3.81773		30.7	0.352597	0.276491	0.609197	0.54149	1.0596	1.03891	1.9862	1.91566	3.4392	3.28032	5.124	4.94696	6.2802	6.23201		30.7	0.413099
30.8	0.449	0.529518	1.0501	1.0223	1.9849	1.9048	3.5714	3.3075	5.282	5.03464	6.3664	6.29168	6.6675	6.6522		30.8	0.0138	0.088924	0.0308963	0.176823	-0.0411	0.349558	0.379396	0.682854	1.3226	1.30153	2.593	2.35558	4.1349	3.82484		30.8	0.3536	0.277355	0.610698	0.543144	1.0639	1.04195	1.9934	1.92077	3.4472	3.28758	5.1307	4.95428	6.2868	6.23573		30.8	0.4123
30.9	0.4492	0.531138	1.0536	1.02531	1.9913	1.90997	3.578	3.31499	5.2864	5.04205	6.3684	6.29491	6.6676	6.65248		30.9	0.0163	0.0892089	0.0331973	0.177386	-0.0391	0.350658	0.384	0.684951	1.3302	1.30531	2.5987	2.3616	4.1429	3.83191		30.9	0.3544	0.278218	0.6148	0.544797	1.0673	1.04498	1.997	1.92589	3.4531	3.29483	5.1359	4.96156	6.287	6.2394		30.9	0.413
31	0.4495	0.532757	1.0554	1.02832	1.9965	1.91513	3.586	3.32245	5.2928	5.04942	6.37	6.29811	6.6655	6.65274		31	0.0154	0.0894938	0.0316	0.17795	-0.0351	0.351757	0.3852	0.687045	1.3302	1.30909	2.6035	2.36762	4.1458	3.83896		31	0.3515	0.279081	0.6173	0.546452	1.071	1.04801	2.0014	1.93099	3.4614	3.30205	5.1407	4.9688	6.2919	6.24305		31	0.4157
31.1	0.4542	0.534376	1.0582	1.03133	1.9999	1.92029	3.5936	3.32989	5.2989	5.05676	6.3727	6.30127	6.6677	6.65301		31.1	0.0161005	0.0897786	0.0320005	0.178513	-0.0363	0.352858	0.3835	0.689138	1.3335	1.31286	2.608	2.37362	4.1488	3.84598		31.1	0.352396	0.279943	0.623596	0.548103	1.0754	1.05105	2.0097	1.93609	3.4714	3.30926	5.1492	4.97602	6.2986	6.24666		31.1	0.417702
31.2	0.4577	0.535993	1.0589	1.03433	2.0075	1.92544	3.6021	3.33732	5.309	5.06407	6.3731	6.3044	6.6671	6.65326		31.2	0.02	0.0900635	0.0301	0.179076	-0.0336	0.353957	0.3845	0.691231	1.3405	1.31664	2.6149	2.37962	4.1548	3.85297		31.2	0.351999	0.280805	0.626399	0.549754	1.0813	1.05407	2.016	1.94118	3.4782	3.31646	5.1569	4.98321	6.3021	6.25024		31.2	0.418301
31.3	0.4617	0.537613	1.0612	1.03733	2.0118	1.93058	3.6122	3.34473	5.3186	5.07134	6.373	6.3075	6.6664	6.65351		31.3	0.0193	0.0903486	0.0323979	0.179639	-0.0322	0.355056	0.387098	0.693322	1.3476	1.3204	2.6229	2.3856	4.1637	3.85994		31.3	0.3527	0.281668	0.632298	0.551405	1.0843	1.0571	2.0243	1.94626	3.4883	3.32364	5.1652	4.99035	6.3065	6.25379		31.3	0.4147
31.4	0.4642	0.539229	1.0622	1.04033	2.017	1.93572	3.6214	3.35213	5.3245	5.07856	6.3738	6.31057	6.6671	6.65376		31.4	0.0192	0.0906334	0.0324972	0.180201	-0.0276	0.356155	0.3904	0.695416	1.3519	1.32417	2.6341	2.39158	4.1718	3.86688		31.4	0.3484	0.28253	0.631504	0.553054	1.0819	1.06012	2.0244	1.95134	3.4936	3.33079	5.1702	4.99747	6.3078	6.2573		31.4	0.4145
31.5	0.4627	0.540845	1.0649	1.04333	2.0239	1.94085	3.6332	3.3595	5.3301	5.08576	6.3757	6.31361	6.6678	6.654		31.5	0.0217	0.0909181	0.0312	0.180765	-0.0267	0.357253	0.3929	0.697505	1.3551	1.32793	2.6409	2.39754	4.1773	3.87379		31.5	0.3493	0.283391	0.6334	0.554705	1.09	1.06314	2.0334	1.95641	3.5012	3.33793	5.1797	5.00455	6.3152	6.26078		31.5	0.4128
31.6	0.4627	0.54246	1.07	1.04633	2.0304	1.94598	3.6404	3.36686	5.3342	5.09292	6.3767	6.31661	6.6664	6.65423		31.6	0.0261959	0.0912028	0.0333959	0.181327	-0.0244	0.358353	0.400396	0.699594	1.3619	1.33169	2.6499	2.40349	4.1855	3.88068		31.6	0.349602	0.284252	0.634202	0.556354	1.0924	1.06617	2.0379	1.96148	3.5072	3.34506	5.1812	5.0116	6.3156	6.26423		31.6	0.4134
31.7	0.4665	0.544075	1.0735	1.04932	2.0355	1.9511	3.6497	3.3742	5.3391	5.10005	6.3777	6.31959	6.666	6.65446		31.7	0.0299957	0.0914875	0.0400957	0.18189	-0.0224	0.359451	0.407196	0.701683	1.3704	1.33545	2.6589	2.40944	4.1944	3.88754		31.7	0.347203	0.285113	0.634603	0.558001	1.0954	1.06918	2.0381	1.96653	3.5119	3.35217	5.1797	5.01862	6.3137	6.26765		31.7	0.411002
31.8	0.4703	0.545691	1.0758	1.05231	2.0431	1.95621	3.6565	3.38152	5.3441	5.10713	6.3753	6.32253	6.6663	6.65469		31.8	0.0322	0.0917725	0.0422989	0.182452	-0.0211	0.360548	0.409999	0.70377	1.3738	1.3392	2.6657	2.41538	4.2006	3.89438		31.8	0.3504	0.285975	0.636798	0.559648	1.1032	1.0722	2.0414	1.97159	3.5193	3.35926	5.1865	5.0256	6.32	6.27104		31.8	0.4136
31.9	0.4744	0.547304	1.0791	1.0553	2.0493	1.96132	3.6629	3.38883	5.3475	5.11419	6.3775	6.32544	6.6674	6.65491		31.9	0.0285	0.0920571	0.0433	0.183015	-0.0208	0.361646	0.4154	0.705859	1.3772	1.34295	2.671	2.4213	4.2061	3.90118		31.9	0.3504	0.286835	0.635903	0.561294	1.1058	1.07521	2.0438	1.97664	3.5215	3.36633	5.1916	5.03256	6.3232	6.2744		31.9	0.4103
32	0.4793	0.548917	1.081	1.0583	2.0564	1.96642	3.6744	3.39612	5.3519	5.1212	6.3809	6.32833	6.6659	6.65513		32	0.0259	0.0923417	0.0446	0.183578	-0.0209	0.362743	0.4127	0.707945	1.3802	1.3467	2.6796	2.42722	4.2108	3.90796		32	0.3506	0.287696	0.6361	0.562941	1.1045	1.07822	2.0474	1.98167	3.5233	3.37339	5.1968	5.03947	6.3226	6.27773		32	0.4114
32.1	0.4802	0.550528	1.0818	1.06128	2.0613	1.97152	3.6817	3.40339	5.3563	5.12818	6.38	6.33118	6.6638	6.65534		32.1	0.0246998	0.0926263	0.0438998	0.18414	-0.0173	0.363841	0.4172	0.71003	1.3853	1.35045	2.6884	2.43312	4.2176	3.91471		32.1	0.3525	0.288555	0.6381	0.564586	1.1085	1.08123	2.0538	1.98671	3.5335	3.38043	5.2033	5.04636	6.3237	6.28103		32.1	0.408299
32.2	0.4803	0.55214	1.0849	1.06426	2.0646	1.9766	3.692	3.41065	5.3612	5.13514	6.378	6.33401	6.6641	6.65555		32.2	0.0210028	0.0929108	0.0437028	0.184702	-0.0178	0.364938	0.417003	0.712114	1.3913	1.35419	2.6937	2.43902	4.2183	3.92144		32.2	0.357998	0.289415	0.644098	0.56623	1.1141	1.08424	2.062	1.99173	3.5424	3.38746	5.2111	5.05323	6.3255	6.28429		32.2	0.406598
32.3	0.4829	0.553752	1.0888	1.06725	2.0669	1.98169	3.6932	3.41788	5.3654	5.14205	6.3816	6.3368	6.6637	6.65575		32.3	0.0213	0.0931956	0.0466973	0.185264	-0.0108	0.366034	0.421797	0.714197	1.4007	1.35793	2.7013	2.44491	4.225	3.92815		32.3	0.362	0.290275	0.647798	0.567873	1.1182	1.08724	2.0724	1.99675	3.5501	3.39446	5.2206	5.06005	6.3315	6.28753		32.3	0.4016
32.4	0.4849	0.555362	1.0947	1.07023	2.0708	1.98676	3.6997	3.42511	5.3716	5.14893	6.3852	6.33956	6.6658	6.65595		32.4	0.0209	0.0934801	0.0491997	0.185826	-0.0091	0.36713	0.4277	0.716282	1.4055	1.36167	2.7077	2.45078	4.2322	3.93482		32.4	0.3615	0.291135	0.647901	0.569516	1.1203	1.09024	2.0813	2.00177	3.5574	3.40145	5.2251	5.06684	6.3353	6.29074		32.4	0.3956
32.5	0.4841	0.556972	1.0962	1.07321	2.0745	1.99183	3.7074	3.43231	5.3773	5.15578	6.3883	6.3423	6.6666	6.65614		32.5	0.0184	0.0937645	0.0471	0.186389	-0.0077	0.368226	0.427	0.718364	1.4085	1.3654	2.7123	2.45665	4.2352	3.94147		32.5	0.3634	0.291993	0.6478	0.571159	1.1206	1.09324	2.0873	2.00677	3.5617	3.40842	5.2298	5.0736	6.339	6.29392		32.5	0.3938
32.6	0.4845	0.55858	1.0964	1.07618	2.0779	1.9969	3.7158	3.4395	5.3832	5.16259	6.389	6.34501	6.6677	6.65634		32.6	0.0194963	0.0940489	0.0529963	0.18695	-0.00280001	0.369323	0.430696	0.720444	1.4111	1.36913	2.7218	2.4625	4.2429	3.9481		32.6	0.3656	0.292852	0.6482	0.5728	1.123	1.09624	2.0907	2.01177	3.5668	3.41538	5.2371	5.08033	6.341	6.29707		32.6	0.394899
32.7	0.4876	0.560188	1.0987	1.07916	2.0822	2.00196	3.7237	3.44667	5.389	5.16938	6.3887	6.34769	6.6674	6.65652		32.7	0.0185984	0.0943333	0.0548984	0.187512	0.0004	0.370419	0.433798	0.722524	1.4125	1.37286	2.7328	2.46836	4.2498	3.95469		32.7	0.367098	0.29371	0.652798	0.574441	1.1276	1.09924	2.0985	2.01677	3.5766	3.42233	5.2458	5.08704	6.3428	6.30019		32.7	0.392401
32.8	0.487	0.561798	1.1016	1.08213	2.0889	2.00701	3.7297	3.45382	5.394	5.17612	6.3908	6.35035	6.665	6.65671		32.8	0.0158	0.094618	0.052602	0.188074	-0.0016	0.371514	0.434702	0.724604	1.4141	1.37659	2.7382	2.47419	4.2532	3.96127		32.8	0.3667	0.29457	0.650703	0.57608	1.1305	1.10223	2.1007	2.02175	3.5784	3.42925	5.2466	5.09371	6.3419	6.30329		32.8	0.3937
32.9	0.4877	0.563404	1.1061	1.0851	2.0937	2.01205	3.7356	3.46096	5.4006	5.18283	6.3932	6.35297	6.668	6.65689		32.9	0.0188	0.0949023	0.0576998	0.188635	-0.000799994	0.372609	0.4389	0.726684	1.4181	1.38031	2.748	2.48002	4.2587	3.96782		32.9	0.3726	0.295428	0.653096	0.577719	1.1359	1.10522	2.1061	2.02674	3.5892	3.43615	5.2559	5.10034	6.3522	6.30636		32.9	0.3955
33	0.4887	0.565011	1.1119	1.08807	2.0993	2.01709	3.7409	3.46808	5.4018	5.18951	6.3943	6.35557	6.6662	6.65706		33	0.0172	0.0951866	0.0584	0.189198	-0.0017	0.373704	0.4393	0.728762	1.4231	1.38403	2.7566	2.48584	4.2597	3.97434		33	0.3738	0.296285	0.6544	0.57936	1.1393	1.10821	2.1106	2.03171	3.5972	3.44304	5.2592	5.10695	6.3548	6.30939		33	0.3936
33.1	0.4907	0.566616	1.1132	1.09104	2.1051	2.02213	3.7489	3.47518	5.4051	5.19615	6.3983	6.35814	6.6644	6.65723		33.1	0.0157017	0.0954709	0.0552017	0.189759	-0.00479999	0.3748	0.438302	0.730839	1.428	1.38774	2.7585	2.49164	4.2634	3.98083		33.1	0.375299	0.297143	0.653199	0.580997	1.1451	1.1112	2.1171	2.03668	3.6047	3.44991	5.2679	5.11352	6.3595	6.3124		33.1	0.390801
33.2	0.4946	0.568221	1.1135	1.094	2.1067	2.02716	3.758	3.48226	5.412	5.20277	6.3967	6.36069	6.6624	6.6574		33.2	0.0193979	0.0957551	0.0575979	0.19032	-0.0026	0.375894	0.443698	0.732914	1.4325	1.39146	2.7651	2.49745	4.2711	3.9873		33.2	0.376101	0.298	0.655801	0.582634	1.1468	1.11419	2.123	2.04164	3.6079	3.45678	5.2705	5.12008	6.361	6.31539		33.2	0.393801
33.3	0.4952	0.569827	1.1134	1.09696	2.1115	2.03218	3.7654	3.48933	5.4166	5.20935	6.3973	6.36321	6.6595	6.65757		33.3	0.0189	0.0960396	0.0585022	0.190882	-0.0057	0.376988	0.443702	0.73499	1.4339	1.39517	2.7683	2.50324	4.2738	3.99375		33.3	0.379	0.298858	0.661798	0.58427	1.1516	1.11717	2.1313	2.0466	3.6173	3.46362	5.2781	5.12659	6.3642	6.31834		33.3	0.3948
33.4	0.4956	0.57143	1.1163	1.09992	2.116	2.0372	3.7715	3.49639	5.4188	5.2159	6.3994	6.3657	6.6585	6.65773		33.4	0.0209	0.0963238	0.0618976	0.191443	-0.00170001	0.378081	0.4441	0.737066	1.438	1.39888	2.7778	2.50901	4.2801	4.00017		33.4	0.3775	0.299714	0.6627	0.585905	1.1531	1.12015	2.1358	2.05155	3.6243	3.47044	5.2855	5.13308	6.3666	6.32127		33.4	0.3942
33.5	0.4983	0.573033	1.1189	1.10289	2.1208	2.04221	3.778	3.50342	5.4215	5.22241	6.403	6.36817	6.6563	6.65789		33.5	0.0209	0.0966079	0.0655	0.192004	-0.000200005	0.379175	0.4447	0.73914	1.4439	1.40258	2.7851	2.51478	4.2845	4.00656		33.5	0.3798	0.300571	0.6693	0.587542	1.1556	1.12313	2.1434	2.0565	3.6288	3.47725	5.2877	5.13953	6.3686	6.32418		33.5	0.396
33.6	0.5012	0.574635	1.1196	1.10584	2.1269	2.04722	3.7841	3.51044	5.4274	5.22889	6.4053	6.37061	6.6569	6.65804		33.6	0.0171044	0.096892	0.0643044	0.192565	-0.00110001	0.380269	0.442104	0.741212	1.4464	1.40628	2.7873	2.52054	4.2857	4.01293		33.6	0.380897	0.301427	0.674397	0.589176	1.1633	1.12611	2.1524	2.06143	3.6403	3.48404	5.296	5.14596	6.3728	6.32705		33.6	0.392802
33.7	0.5043	0.576237	1.1241	1.1088	2.1345	2.05221	3.7919	3.51744	5.4326	5.23534	6.4069	6.37303	6.6592	6.65819		33.7	0.0172013	0.0971761	0.0637013	0.193126	-0.000899995	0.381362	0.445301	0.743284	1.4478	1.40999	2.7904	2.5263	4.2905	4.01927		33.7	0.381199	0.302282	0.675999	0.590809	1.1643	1.12908	2.1573	2.06636	3.6515	3.49082	5.3014	5.15236	6.3756	6.3299		33.7	0.396698
33.8	0.5032	0.57784	1.1253	1.11175	2.1436	2.0572	3.8003	3.52442	5.4376	5.24176	6.409	6.37542	6.6597	6.65834		33.8	0.0202	0.0974605	0.0681973	0.193687	0.0034	0.382455	0.450397	0.745355	1.4535	1.41368	2.7996	2.53204	4.2994	4.0256		33.8	0.3783	0.303139	0.676201	0.592442	1.1686	1.13205	2.1603	2.07129	3.6598	3.49758	5.309	5.15873	6.3773	6.33273		33.8	0.3994
33.9	0.5049	0.57944	1.1272	1.1147	2.1504	2.06219	3.811	3.53139	5.4433	5.24815	6.4091	6.37779	6.6597	6.65849		33.9	0.0255	0.0977445	0.0709988	0.194248	0.0049	0.383548	0.4509	0.747428	1.4606	1.41738	2.8063	2.53777	4.3068	4.03189		33.9	0.3794	0.303994	0.6755	0.594074	1.1702	1.13502	2.1643	2.07621	3.6651	3.50432	5.3137	5.16506	6.3764	6.33553		33.9	0.3937
34	0.5078	0.581039	1.1288	1.11765	2.1583	2.06717	3.8206	3.53835	5.4477	5.2545	6.4097	6.38013	6.6581	6.65863		34	0.0227	0.0980285	0.0685	0.194809	0.00300001	0.38464	0.4495	0.749497	1.4622	1.42107	2.8109	2.54349	4.3089	4.03816		34	0.3755	0.30485	0.6798	0.595707	1.1733	1.13799	2.1682	2.08112	3.6698	3.51105	5.3174	5.17137	6.3813	6.3383		34	0.395
34.1	0.5079	0.582638	1.1325	1.1206	2.1654	2.07215	3.8261	3.54528	5.4533	5.26082	6.412	6.38245	6.6572	6.65877		34.1	0.0204033	0.0983125	0.0681033	0.19537	0.00110001	0.385733	0.449503	0.751565	1.4651	1.42475	2.8134	2.5492	4.3119	4.0444		34.1	0.371003	0.305704	0.675403	0.597337	1.173	1.14096	2.1701	2.08603	3.6731	3.51776	5.3194	5.17765	6.38	6.34105		34.1	0.395399
34.2	0.5042	0.584236	1.1385	1.12354	2.1712	2.07712	3.8351	3.5522	5.459	5.26712	6.4096	6.38474	6.6581	6.65891		34.2	0.0210962	0.0985964	0.0755962	0.19593	0.0052	0.386825	0.452296	0.753633	1.4751	1.42844	2.8223	2.55491	4.3206	4.05062		34.2	0.373801	0.306559	0.676201	0.598967	1.1753	1.14392	2.1741	2.09092	3.6795	3.52446	5.3247	5.1839	6.3826	6.34377		34.2	0.396099
34.3	0.5011	0.585836	1.1421	1.12649	2.1792	2.08208	3.8457	3.5591	5.4602	5.27337	6.4103	6.38702	6.6598	6.65904		34.3	0.0195	0.0988806	0.0788988	0.196491	0.0065	0.387916	0.459599	0.7557	1.4777	1.43212	2.8292	2.5606	4.3244	4.05682		34.3	0.3756	0.307414	0.6777	0.600596	1.1786	1.14688	2.1799	2.09582	3.689	3.53114	5.3263	5.19012	6.3798	6.34647		34.3	0.397
34.4	0.502	0.587433	1.1449	1.12943	2.1873	2.08703	3.8563	3.56599	5.4605	5.2796	6.4092	6.38926	6.6612	6.65917		34.4	0.0196	0.0991645	0.0788007	0.197051	0.0069	0.389008	0.4615	0.757768	1.4786	1.4358	2.8384	2.56628	4.3247	4.06299		34.4	0.3789	0.308269	0.678897	0.602224	1.1848	1.14984	2.1868	2.10071	3.6997	3.5378	5.3337	5.19632	6.3832	6.34915		34.4	0.3968
34.5	0.5017	0.589029	1.1481	1.13237	2.1909	2.09198	3.861	3.57286	5.4638	5.2858	6.4102	6.39149	6.6626	6.6593		34.5	0.023	0.0994483	0.083	0.197612	0.0136	0.390099	0.4668	0.759834	1.4892	1.43948	2.8492	2.57195	4.3309	4.06914		34.5	0.3782	0.309122	0.678	0.603854	1.1844	1.1528	2.19	2.10559	3.7026	3.54444	5.3394	5.20248	6.3839	6.3518		34.5	0.3952
34.6	0.5034	0.590625	1.1501	1.13531	2.1958	2.09693	3.8682	3.57971	5.4698	5.29196	6.4129	6.39369	6.6638	6.65943		34.6	0.0236984	0.0997321	0.0881984	0.198172	0.0142	0.391191	0.471198	0.761898	1.4982	1.44315	2.852	2.57761	4.3371	4.07526		34.6	0.378698	0.309976	0.678798	0.605481	1.1878	1.15576	2.1963	2.11046	3.7084	3.55107	5.3478	5.20861	6.3876	6.35442		34.6	0.394101
34.7	0.5052	0.59222	1.1485	1.13824	2.201	2.10187	3.8754	3.58654	5.4742	5.2981	6.41	6.39587	6.6622	6.65955		34.7	0.022901	0.100016	0.086401	0.198732	0.0112	0.392281	0.473501	0.763962	1.5035	1.44682	2.8566	2.58327	4.3397	4.08136		34.7	0.379697	0.310829	0.687097	0.607107	1.1932	1.15871	2.2032	2.11533	3.7185	3.5577	5.3532	5.21473	6.3926	6.35702		34.7	0.393
34.8	0.5081	0.593816	1.1499	1.14117	2.2006	2.1068	3.88	3.59336	5.4784	5.30421	6.4103	6.39802	6.6626	6.65967		34.8	0.0215	0.1003	0.0848013	0.199292	0.0118	0.393372	0.473401	0.766024	1.506	1.45049	2.8624	2.58892	4.3441	4.08744		34.8	0.3833	0.311683	0.688999	0.608732	1.1953	1.16166	2.2088	2.12019	3.7275	3.56429	5.3576	5.2208	6.3947	6.35961		34.8	0.3944
34.9	0.5081	0.59541	1.1535	1.1441	2.2039	2.11173	3.8875	3.60017	5.4831	5.31028	6.4091	6.40015	6.6624	6.65979		34.9	0.0208	0.100584	0.0797001	0.199852	0.0153	0.394462	0.472	0.768089	1.5099	1.45416	2.8681	2.59455	4.3478	4.09348		34.9	0.3815	0.312536	0.6887	0.610357	1.1969	1.16461	2.2132	2.12505	3.733	3.57088	5.3637	5.22685	6.3977	6.36216		34.9	0.3966
35	0.5089	0.597003	1.1538	1.14704	2.2103	2.11665	3.8908	3.60696	5.4869	5.31632	6.403	6.40227	6.6628	6.6599		35	0.0249	0.100867	0.0816	0.200413	0.0143	0.395551	0.4725	0.77015	1.5158	1.45782	2.8737	2.60018	4.3505	4.09951		35	0.3835	0.313389	0.6881	0.611983	1.198	1.16756	2.2148	2.1299	3.7396	3.57744	5.3656	5.23288	6.396	6.36469		35	0.393
35.1	0.508	0.598596	1.1558	1.14996	2.2163	2.12157	3.8962	3.61373	5.4916	5.32233	6.404	6.40435	6.6612	6.66002		35.1	0.0248995	0.101151	0.0865995	0.200973	0.0192	0.396642	0.4753	0.77221	1.5212	1.46148	2.8807	2.60579	4.3539	4.10551		35.1	0.383101	0.314241	0.689401	0.613607	1.1994	1.17051	2.2148	2.13475	3.7447	3.584	5.3675	5.23887	6.3991	6.3672		35.1	0.391501
35.2	0.5066	0.600187	1.1604	1.15289	2.2236	2.12648	3.9036	3.62049	5.4944	5.32832	6.4029	6.40642	6.6599	6.66013		35.2	0.0211031	0.101435	0.0865031	0.201532	0.0188	0.397732	0.473003	0.77427	1.5222	1.46514	2.8867	2.6114	4.3569	4.11148		35.2	0.383201	0.315093	0.688201	0.615229	1.2043	1.17345	2.2192	2.13958	3.7491	3.59054	5.3708	5.24484	6.3995	6.36969		35.2	0.390601
35.3	0.5069	0.60178	1.1638	1.15581	2.2336	2.13138	3.9104	3.62722	5.499	5.33428	6.4034	6.40847	6.6603	6.66024		35.3	0.0247	0.101719	0.087599	0.202092	0.0209	0.398821	0.475899	0.776328	1.5303	1.46879	2.8926	2.617	4.3635	4.11744		35.3	0.3811	0.315946	0.686302	0.616851	1.2096	1.17639	2.22	2.14441	3.7541	3.59706	5.3745	5.25078	6.3999	6.37215		35.3	0.3892
35.4	0.5096	0.603371	1.1678	1.15873	2.2381	2.13628	3.9195	3.63395	5.5046	5.3402	6.4046	6.41049	6.6599	6.66034		35.4	0.0253	0.102002	0.0905998	0.202651	0.0239	0.399909	0.476	0.778389	1.5369	1.47244	2.8977	2.62259	4.3682	4.12337		35.4	0.3801	0.316798	0.684401	0.618472	1.2122	1.17933	2.2246	2.14924	3.7583	3.60356	5.3795	5.25669	6.3977	6.3746		35.4	0.3865
35.5	0.5085	0.604961	1.1689	1.16166	2.2435	2.14117	3.9259	3.64066	5.5103	5.34609	6.403	6.4125	6.6625	6.66045		35.5	0.0243	0.102286	0.0941	0.203212	0.0288	0.400998	0.4826	0.780446	1.544	1.47609	2.905	2.62816	4.3714	4.12928		35.5	0.3849	0.317649	0.6831	0.620095	1.2211	1.18226	2.2348	2.15406	3.7696	3.61005	5.3855	5.26258	6.4019	6.37702		35.5	0.3893
35.6	0.5122	0.60655	1.1707	1.16458	2.2475	2.14606	3.9314	3.64735	5.5183	5.35196	6.3993	6.41448	6.6613	6.66055		35.6	0.0218013	0.102569	0.0939013	0.203771	0.0285	0.402088	0.485701	0.782502	1.547	1.47973	2.9069	2.63373	4.3751	4.13516		35.6	0.386501	0.3185	0.682101	0.621715	1.223	1.1852	2.241	2.15887	3.775	3.61653	5.3866	5.26843	6.3993	6.37941		35.6	0.390699
35.7	0.5143	0.608138	1.1723	1.16749	2.2519	2.15094	3.9387	3.65402	5.5261	5.3578	6.3977	6.41645	6.6612	6.66065		35.7	0.022001	0.102853	0.095001	0.20433	0.0284	0.403176	0.485101	0.784557	1.5512	1.48338	2.9134	2.6393	4.3769	4.14102		35.7	0.390098	0.319351	0.686698	0.623334	1.2276	1.18813	2.247	2.16368	3.7851	3.62299	5.3948	5.27427	6.3997	6.38179		35.7	0.389101
35.8	0.5175	0.609728	1.1744	1.1704	2.2563	2.15581	3.9452	3.66068	5.5316	5.3636	6.3993	6.41839	6.664	6.66075		35.8	0.0211	0.103137	0.093101	0.204889	0.0287	0.404263	0.486301	0.786612	1.5539	1.48702	2.9223	2.64485	4.3762	4.14686		35.8	0.3941	0.320203	0.686699	0.624952	1.2321	1.19106	2.2522	2.16848	3.7953	3.62943	5.3985	5.28007	6.4008	6.38414		35.8	0.3905
35.9	0.5207	0.611315	1.1767	1.17332	2.2602	2.16068	3.9529	3.66733	5.5392	5.36938	6.3991	6.42031	6.6655	6.66084		35.9	0.0195	0.10342	0.0904028	0.205449	0.0272	0.405351	0.4865	0.788668	1.5558	1.49065	2.9208	2.65039	4.3788	4.15267		35.9	0.3961	0.321053	0.690799	0.62657	1.2383	1.19399	2.2591	2.17328	3.8007	3.63586	5.4054	5.28585	6.4012	6.38648		35.9	0.3913
36	0.5228	0.612902	1.1806	1.17623	2.2626	2.16554	3.9598	3.67396	5.5448	5.37512	6.4002	6.42221	6.6649	6.66094		36	0.019	0.103703	0.0914	0.206008	0.0302	0.406438	0.4866	0.790721	1.5603	1.49428	2.9266	2.65592	4.383	4.15846		36	0.3934	0.321903	0.691	0.628189	1.2397	1.19691	2.2623	2.17807	3.8056	3.64227	5.4098	5.2916	6.4025	6.38879		36	0.3957
36.1	0.5233	0.614488	1.1815	1.17914	2.2665	2.1704	3.967	3.68057	5.5474	5.38084	6.4015	6.42409	6.6664	6.66103		36.1	0.0138065	0.103987	0.0889065	0.206567	0.0273	0.407527	0.483706	0.792773	1.56041	1.49791	2.92581	2.66144	4.37921	4.16422		36.1	0.396101	0.322753	0.692601	0.629805	1.2421	1.19984	2.2658	2.18285	3.8126	3.64867	5.4137	5.29732	6.4033	6.39108		36.1	0.397594
36.2	0.5258	0.616073	1.1811	1.18204	2.2738	2.17525	3.9729	3.68716	5.5524	5.38654	6.402	6.42596	6.6652	6.66112		36.2	0.0099033	0.10427	0.0842033	0.207126	0.0291	0.408614	0.479903	0.794825	1.5623	1.50155	2.9254	2.66696	4.3795	4.16997		36.2	0.399198	0.323603	0.696498	0.631421	1.247	1.20276	2.2732	2.18763	3.8213	3.65506	5.4218	5.30303	6.4086	6.39335		36.2	0.400497
36.3	0.5281	0.61766	1.1843	1.18495	2.2797	2.18009	3.9819	3.69374	5.5589	5.3922	6.403	6.4278	6.6647	6.66121		36.3	0.00830001	0.104554	0.084401	0.207685	0.0274	0.4097	0.485801	0.796875	1.5645	1.50517	2.9272	2.67246	4.3846	4.17569		36.3	0.3993	0.324453	0.6985	0.633036	1.246	1.20568	2.2766	2.1924	3.83	3.66142	5.4267	5.3087	6.4121	6.3956		36.3	0.4009
36.4	0.5272	0.619244	1.1868	1.18785	2.2861	2.18493	3.9877	3.70031	5.564	5.39783	6.4027	6.42963	6.6637	6.66129		36.4	0.00909999	0.104837	0.0884021	0.208244	0.0268	0.410787	0.4816	0.798927	1.5668	1.50879	2.9335	2.67795	4.3864	4.18139		36.4	0.4002	0.325302	0.7007	0.63465	1.2482	1.2086	2.2802	2.19716	3.8377	3.66777	5.4337	5.31434	6.4161	6.39783		36.4	0.3998
36.5	0.5288	0.620827	1.1897	1.19075	2.2916	2.18977	3.9933	3.70686	5.5691	5.40344	6.4014	6.43143	6.6649	6.66138		36.5	0.0096	0.10512	0.0894	0.208803	0.0284	0.411873	0.4829	0.800976	1.573	1.51241	2.9426	2.68343	4.392	4.18706		36.5	0.3973	0.326151	0.7003	0.636266	1.2507	1.21151	2.2878	2.20192	3.8439	3.67411	5.4343	5.31996	6.4145	6.40004		36.5	0.3995
36.6	0.5339	0.62241	1.1953	1.19365	2.2935	2.1946	4.0027	3.71339	5.5748	5.40901	6.3993	6.43322	6.665	6.66146		36.6	0.0124005	0.105403	0.0897005	0.209362	0.027	0.41296	0.4852	0.803024	1.5773	1.51603	2.9449	2.68891	4.3969	4.19271		36.6	0.397998	0.326999	0.703098	0.637879	1.2539	1.21443	2.2961	2.20667	3.8527	3.68043	5.4407	5.32555	6.417	6.40223		36.6	0.397602
36.7	0.5355	0.623992	1.2	1.19655	2.2995	2.19942	4.0089	3.71991	5.5785	5.41457	6.4003	6.43499	6.6664	6.66154		36.7	0.0131023	0.105687	0.0887023	0.20992	0.027	0.414045	0.483702	0.805071	1.5786	1.51964	2.9439	2.69438	4.3993	4.19834		36.7	0.395702	0.327848	0.702002	0.639491	1.2537	1.21734	2.2991	2.21142	3.8543	3.68674	5.4452	5.33112	6.4209	6.4044		36.7	0.3979
36.8	0.5382	0.625575	1.2048	1.19944	2.3049	2.20423	4.0178	3.72641	5.5851	5.42009	6.3988	6.43674	6.6645	6.66162		36.8	0.0144	0.10597	0.0936983	0.210478	0.029	0.415131	0.488798	0.807118	1.5849	1.52325	2.9527	2.69983	4.4063	4.20395		36.8	0.397	0.328697	0.704999	0.641102	1.2559	1.22025	2.3047	2.21616	3.8626	3.69303	5.452	5.33666	6.4232	6.40655		36.8	0.3981
36.9	0.5389	0.627156	1.2094	1.20234	2.3097	2.20904	4.0257	3.7329	5.59	5.42558	6.3975	6.43847	6.668	6.6617		36.9	0.0125	0.106253	0.091702	0.211037	0.0323	0.416216	0.4919	0.809166	1.5836	1.52686	2.9596	2.70528	4.4108	4.20953		36.9	0.4016	0.329545	0.709098	0.642713	1.2592	1.22316	2.31	2.2209	3.8711	3.69931	5.458	5.34218	6.424	6.40868		36.9	0.4031
37	0.5399	0.628736	1.2113	1.20523	2.3155	2.21385	4.0356	3.73937	5.5953	5.43104	6.3971	6.44019	6.6681	6.66178		37	0.0138	0.106536	0.0922	0.211596	0.0345	0.417301	0.4955	0.811211	1.5851	1.53047	2.9666	2.71071	4.4152	4.21509		37	0.4084	0.330392	0.7119	0.644325	1.2629	1.22606	2.3195	2.22562	3.881	3.70557	5.464	5.34767	6.4304	6.41079		37	0.4055
37.1	0.5436	0.630316	1.2174	1.20812	2.3222	2.21865	4.0408	3.74582	5.601	5.43648	6.3967	6.44188	6.6702	6.66185		37.1	0.0158972	0.106819	0.0930972	0.212154	0.0346	0.418387	0.499897	0.813254	1.5944	1.53407	2.9735	2.71614	4.4219	4.22063		37.1	0.413399	0.33124	0.712999	0.645934	1.2656	1.22897	2.3226	2.23035	3.8821	3.71181	5.4705	5.35313	6.4331	6.41288		37.1	0.403206
37.2	0.5437	0.631895	1.2207	1.21101	2.3273	2.22344	4.0459	3.75226	5.6071	5.4419	6.3959	6.44356	6.6717	6.66192		37.2	0.0123038	0.107102	0.0878038	0.212712	0.0325	0.419471	0.501304	0.815298	1.5959	1.53767	2.976	2.72157	4.424	4.22614		37.2	0.414501	0.332087	0.709101	0.647543	1.2705	1.23187	2.3277	2.23506	3.8853	3.71805	5.4757	5.35858	6.4327	6.41495		37.2	0.404198
37.3	0.5415	0.633475	1.2246	1.21389	2.3328	2.22823	4.0513	3.75868	5.6111	5.44728	6.3958	6.44522	6.672	6.662		37.3	0.00909999	0.107386	0.0865022	0.21327	0.0317	0.420555	0.502302	0.81734	1.5954	1.54127	2.979	2.72697	4.4278	4.23164		37.3	0.4138	0.332935	0.704504	0.649151	1.2711	1.23477	2.3289	2.23977	3.8847	3.72427	5.4758	5.36399	6.4299	6.41701		37.3	0.4036
37.4	0.5426	0.635053	1.2284	1.21678	2.3393	2.23301	4.0593	3.7651	5.6131	5.45264	6.3985	6.44687	6.6715	6.66207		37.4	0.0091	0.107669	0.0849027	0.213828	0.0307	0.421639	0.5036	0.819384	1.5984	1.54486	2.982	2.73237	4.4301	4.23711		37.4	0.4127	0.333781	0.701503	0.650758	1.2749	1.23766	2.3281	2.24448	3.8868	3.73047	5.4762	5.36938	6.4289	6.41904		37.4	0.4056
37.5	0.5439	0.636629	1.2349	1.21966	2.343	2.23778	4.0647	3.77149	5.6189	5.45796	6.4004	6.44849	6.6718	6.66214		37.5	0.0111	0.107952	0.0819	0.214386	0.0309	0.422723	0.5021	0.821425	1.5988	1.54845	2.9849	2.73776	4.4337	4.24256		37.5	0.4113	0.334628	0.703	0.652367	1.2777	1.24056	2.3321	2.24918	3.8888	3.73665	5.4762	5.37474	6.4293	6.42106		37.5	0.4032
37.6	0.5439	0.638206	1.2393	1.22254	2.3454	2.24256	4.0696	3.77786	5.6265	5.46327	6.4015	6.4501	6.6717	6.6622		37.6	0.00860195	0.108234	0.0827019	0.214944	0.0307	0.423807	0.503502	0.823464	1.6015	1.55204	2.9882	2.74314	4.4362	4.24798		37.6	0.4131	0.335474	0.7053	0.653972	1.2782	1.24345	2.3352	2.25387	3.8935	3.74282	5.4802	5.38008	6.4308	6.42306		37.6	0.3999
37.7	0.5449	0.639781	1.24	1.22542	2.3484	2.24732	4.0756	3.78422	5.6301	5.46855	6.4013	6.4517	6.6736	6.66227		37.7	0.00770416	0.108517	0.0819042	0.215502	0.0321	0.424891	0.498504	0.825504	1.6025	1.55563	2.9882	2.74852	4.4361	4.25339		37.7	0.413098	0.33632	0.708898	0.655578	1.2831	1.24634	2.3402	2.25855	3.9006	3.74899	5.4862	5.3854	6.4335	6.42504		37.7	0.3997
37.8	0.5472	0.641358	1.2426	1.22829	2.3529	2.25208	4.0819	3.79057	5.6344	5.4738	6.4006	6.45328	6.6723	6.66233		37.8	0.0056	0.108801	0.0772041	0.216059	0.0287	0.425973	0.496604	0.827542	1.5992	1.55921	2.9883	2.75389	4.4356	4.25878		37.8	0.4152	0.337166	0.712198	0.657182	1.2859	1.24923	2.3489	2.26323	3.9077	3.75513	5.492	5.39069	6.4376	6.427		37.8	0.4035
37.9	0.5438	0.642933	1.2431	1.23117	2.3587	2.25683	4.0892	3.79691	5.6386	5.47902	6.4033	6.45484	6.6708	6.6624		37.9	0.0029	0.109083	0.0759021	0.216617	0.0268	0.427056	0.4968	0.829582	1.6029	1.56279	2.9906	2.75924	4.4388	4.26414		37.9	0.4117	0.338011	0.710402	0.658786	1.287	1.25212	2.3535	2.26791	3.9126	3.76126	5.4918	5.39596	6.4388	6.42895		37.9	0.4005
38	0.544	0.644506	1.246	1.23404	2.3659	2.26157	4.0966	3.80322	5.6465	5.48421	6.406	6.45638	6.6695	6.66246		38	0.0034	0.109366	0.0762	0.217175	0.0268	0.428139	0.4943	0.831618	1.6078	1.56637	2.9931	2.76458	4.4403	4.26947		38	0.4129	0.338857	0.7108	0.660391	1.2894	1.255	2.3596	2.27258	3.9221	3.76737	5.4948	5.4012	6.4415	6.43087		38	0.4032
38.1	0.5432	0.64608	1.2504	1.23691	2.3722	2.26632	4.0996	3.80952	5.6516	5.48938	6.4046	6.45791	6.6692	6.66252		38.1	0.00669817	0.109649	0.0789982	0.217732	0.0285	0.429222	0.500298	0.833654	1.6162	1.56994	2.9971	2.76992	4.4454	4.27479		38.1	0.413597	0.339701	0.711597	0.661993	1.2966	1.25789	2.3654	2.27724	3.9296	3.77347	5.4994	5.40641	6.4434	6.43278		38.1	0.402302
38.2	0.5435	0.647652	1.255	1.23978	2.3772	2.27105	4.1058	3.81581	5.658	5.49453	6.4045	6.45942	6.6689	6.66258		38.2	0.00910073	0.109932	0.0838007	0.21829	0.0261	0.430304	0.500701	0.835689	1.6206	1.57352	2.998	2.77525	4.4461	4.28009		38.2	0.412002	0.340546	0.708402	0.663595	1.2963	1.26077	2.3651	2.2819	3.9333	3.77956	5.4999	5.41161	6.4427	6.43467		38.2	0.401602
38.3	0.5457	0.649226	1.2587	1.24264	2.3835	2.27578	4.1103	3.82208	5.6621	5.49965	6.4047	6.46092	6.6669	6.66264		38.3	0.0133	0.110215	0.0871968	0.218847	0.0285	0.431386	0.507897	0.837723	1.6264	1.57708	3.0061	2.78056	4.4543	4.28537		38.3	0.4117	0.341391	0.708099	0.665196	1.3016	1.26365	2.3699	2.28655	3.9373	3.78563	5.5033	5.41678	6.4462	6.43655		38.3	0.4022
38.4	0.5471	0.650797	1.2623	1.24551	2.3878	2.2805	4.1202	3.82834	5.6678	5.50474	6.4023	6.4624	6.6668	6.66269		38.4	0.0121	0.110497	0.0895009	0.219404	0.0297	0.432467	0.5068	0.839759	1.6289	1.58065	3.0126	2.78587	4.4586	4.29062		38.4	0.4101	0.342236	0.707701	0.666796	1.3021	1.26652	2.3719	2.2912	3.9389	3.79168	5.5077	5.42193	6.4461	6.43841		38.4	0.4022
38.5	0.5486	0.652367	1.2643	1.24837	2.3946	2.28522	4.1228	3.83458	5.6712	5.50981	6.4031	6.46386	6.669	6.66275		38.5	0.00729999	0.11078	0.0896	0.219962	0.0306	0.433548	0.5055	0.841792	1.6317	1.58421	3.0138	2.79117	4.4593	4.29585		38.5	0.4098	0.343079	0.7088	0.668398	1.3029	1.26939	2.3755	2.29583	3.9439	3.79772	5.514	5.42705	6.4461	6.44025		38.5	0.4043
38.6	0.5506	0.653937	1.2705	1.25123	2.4028	2.28994	4.1267	3.8408	5.6732	5.51485	6.4038	6.46532	6.6687	6.6628		38.6	0.00899927	0.111063	0.0933993	0.220518	0.0334	0.434631	0.511099	0.843823	1.6344	1.58777	3.0175	2.79646	4.4611	4.30106		38.6	0.412796	0.343923	0.716296	0.669997	1.3092	1.27227	2.385	2.30046	3.9507	3.80374	5.5218	5.43215	6.4504	6.44207		38.6	0.405798
38.7	0.5506	0.655506	1.2747	1.25409	2.4063	2.29464	4.134	3.84701	5.6777	5.51987	6.407	6.46675	6.6694	6.66286		38.7	0.00940305	0.111345	0.091203	0.221075	0.0332	0.435711	0.512203	0.845854	1.6406	1.59133	3.0193	2.80174	4.4634	4.30624		38.7	0.414497	0.344766	0.718797	0.671595	1.3142	1.27514	2.3936	2.30509	3.958	3.80976	5.5278	5.43723	6.4561	6.44388		38.7	0.405201
38.8	0.5541	0.657077	1.2813	1.25695	2.4105	2.29934	4.1409	3.85321	5.6828	5.52486	6.4096	6.46817	6.6715	6.66291		38.8	0.0083	0.111628	0.0889039	0.221632	0.0327	0.436792	0.512904	0.847884	1.6447	1.59489	3.0192	2.80701	4.4638	4.31142		38.8	0.4175	0.345611	0.721799	0.673192	1.3193	1.27801	2.3962	2.30971	3.9647	3.81576	5.5316	5.44228	6.459	6.44567		38.8	0.409
38.9	0.5541	0.658645	1.2834	1.2598	2.4135	2.30404	4.146	3.85939	5.6889	5.52982	6.4106	6.46958	6.6724	6.66296		38.9	0.0118	0.111911	0.0894994	0.222189	0.0342	0.437872	0.5165	0.849916	1.6493	1.59844	3.0234	2.81228	4.468	4.31656		38.9	0.4186	0.346453	0.727398	0.674789	1.3232	1.28087	2.4006	2.31433	3.9749	3.82174	5.536	5.4473	6.4625	6.44745		38.9	0.4097
39	0.5547	0.660212	1.288	1.26266	2.417	2.30873	4.1542	3.86556	5.6946	5.53476	6.4128	6.47097	6.6738	6.66301		39	0.00999999	0.112193	0.0857	0.222746	0.0354	0.438952	0.5184	0.851945	1.6541	1.60198	3.0233	2.81753	4.4719	4.32169		39	0.4149	0.347296	0.7287	0.676387	1.3252	1.28374	2.4055	2.31894	3.9756	3.82771	5.5358	5.45231	6.4597	6.44921		39	0.4073
39.1	0.5574	0.661779	1.2879	1.26551	2.4224	2.31342	4.1617	3.87171	5.7028	5.53968	6.4136	6.47235	6.673	6.66306		39.1	0.00909999	0.112476	0.0871	0.223303	0.0366	0.440033	0.5219	0.853972	1.6563	1.60553	3.0273	2.82277	4.4756	4.32679		39.1	0.416797	0.348138	0.730797	0.677983	1.329	1.2866	2.4104	2.32354	3.9816	3.83366	5.5437	5.45729	6.4612	6.45095		39.1	0.408297
39.2	0.5605	0.663345	1.2912	1.26836	2.4278	2.31809	4.1684	3.87784	5.7096	5.54457	6.4132	6.47371	6.676	6.66311		39.2	0.0116995	0.112758	0.0909995	0.223859	0.0397	0.441112	0.5251	0.855999	1.6571	1.60908	3.0334	2.82801	4.4807	4.33187		39.2	0.417302	0.348981	0.730402	0.679577	1.3288	1.28946	2.4117	2.32814	3.9858	3.83961	5.5452	5.46225	6.4585	6.45268		39.2	0.413194
39.3	0.5642	0.664912	1.2947	1.27121	2.4359	2.32276	4.1739	3.88396	5.7131	5.54944	6.4154	6.47506	6.678	6.66316		39.3	0.0129	0.113041	0.0937996	0.224415	0.0411	0.442192	0.526	0.858025	1.6594	1.61262	3.0404	2.83324	4.4849	4.33694		39.3	0.4204	0.349823	0.731498	0.681171	1.335	1.29232	2.4144	2.33273	3.9959	3.84553	5.5514	5.46719	6.461	6.45439		39.3	0.4121
39.4	0.5684	0.666477	1.2974	1.27405	2.4386	2.32743	4.1786	3.89007	5.7177	5.55428	6.4157	6.47639	6.6803	6.6632		39.4	0.0104	0.113323	0.0951007	0.224972	0.0431	0.443271	0.5254	0.860053	1.6611	1.61615	3.0457	2.83845	4.4869	4.34198		39.4	0.4225	0.350665	0.7306	0.682765	1.3367	1.29517	2.4186	2.33732	4.004	3.85145	5.5543	5.4721	6.4644	6.45609		39.4	0.4113
39.5	0.5723	0.668041	1.3011	1.2769	2.4412	2.33209	4.1869	3.89616	5.7248	5.55909	6.4177	6.47771	6.6814	6.66325		39.5	0.0102	0.113605	0.0937	0.225529	0.0415	0.444349	0.5318	0.862077	1.6668	1.61969	3.0475	2.84366	4.4885	4.347		39.5	0.4222	0.351506	0.7294	0.684359	1.3389	1.29803	2.4214	2.3419	4.0071	3.85734	5.5562	5.47699	6.4665	6.45777		39.5	0.4099
39.6	0.5732	0.669605	1.305	1.27974	2.4475	2.33675	4.1933	3.90224	5.731	5.56388	6.4164	6.47902	6.6833	6.66329		39.6	0.0117002	0.113888	0.0957002	0.226085	0.0396	0.445429	0.5368	0.864101	1.67	1.62322	3.0554	2.84886	4.4897	4.352		39.6	0.420303	0.352348	0.727703	0.685951	1.3393	1.30088	2.422	2.34647	4.0116	3.86322	5.5572	5.48185	6.4667	6.45943		39.6	0.4096
39.7	0.5722	0.671168	1.3083	1.28258	2.453	2.3414	4.1996	3.9083	5.7342	5.56865	6.4153	6.48031	6.6834	6.66333		39.7	0.0152965	0.11417	0.0979965	0.226641	0.0404	0.446507	0.540796	0.866124	1.6775	1.62675	3.0636	2.85405	4.4969	4.35698		39.7	0.420102	0.353188	0.729302	0.687543	1.3383	1.30373	2.424	2.35104	4.0142	3.8691	5.559	5.4867	6.4657	6.46109		39.7	0.411497
39.8	0.569	0.672732	1.3102	1.28542	2.4587	2.34604	4.2051	3.91434	5.7358	5.5734	6.4143	6.48159	6.6806	6.66338		39.8	0.0154	0.114453	0.0980015	0.227197	0.0408	0.447585	0.540301	0.868146	1.685	1.63028	3.0653	2.85923	4.494	4.36194		39.8	0.4229	0.35403	0.734299	0.689133	1.3438	1.30658	2.4295	2.3556	4.0194	3.87496	5.5632	5.49153	6.4676	6.46272		39.8	0.4108
39.9	0.5724	0.674293	1.3135	1.28825	2.4634	2.35068	4.2112	3.92038	5.7415	5.57812	6.4133	6.48286	6.6789	6.66342		39.9	0.0137	0.114735	0.0937022	0.227753	0.0407	0.448663	0.542	0.870169	1.6886	1.6338	3.0678	2.8644	4.4952	4.36688		39.9	0.4238	0.354871	0.735999	0.690723	1.3474	1.30942	2.4353	2.36016	4.024	3.8808	5.5644	5.49633	6.4714	6.46434		39.9	0.4114
40	0.5713	0.675854	1.3158	1.29109	2.4693	2.35531	4.2165	3.9264	5.7479	5.58281	6.416	6.48411	6.6774	6.66346		40	0.0091	0.115017	0.0925	0.228309	0.0372	0.449741	0.5421	0.87219	1.6907	1.63732	3.0711	2.86956	4.4987	4.3718		40	0.4239	0.355711	0.7379	0.692314	1.3504	1.31227	2.4401	2.36471	4.028	3.88662	5.5649	5.5011	6.472	6.46595		40	0.4121
40.1	0.5708	0.677414	1.3194	1.29392	2.4738	2.35995	4.2203	3.9324	5.7565	5.58748	6.4114	6.48535	6.679	6.6635		40.1	0.00460074	0.115299	0.0917007	0.228865	0.0356	0.450819	0.548101	0.874209	1.6948	1.64084	3.0727	2.87471	4.5009	4.37669		40.1	0.424801	0.356551	0.735201	0.693903	1.3507	1.31511	2.4445	2.36926	4.0368	3.89244	5.5687	5.50586	6.4717	6.46754		40.1	0.411898
40.2	0.5697	0.678974	1.3209	1.29675	2.4796	2.36457	4.2288	3.93839	5.7614	5.59213	6.4104	6.48658	6.6837	6.66354		40.2	0.00609718	0.115581	0.0915972	0.229421	0.0387	0.451896	0.556097	0.876228	1.7032	1.64436	3.0756	2.87986	4.5059	4.38157		40.2	0.424599	0.35739	0.737899	0.695491	1.3543	1.31795	2.45	2.3738	4.0435	3.89824	5.5737	5.5106	6.4764	6.46912		40.2	0.408902
40.3	0.5732	0.680535	1.3188	1.29958	2.4834	2.36918	4.2317	3.94436	5.7648	5.59676	6.4157	6.48779	6.6824	6.66358		40.3	0.0077	0.115864	0.0883021	0.229976	0.0353	0.452973	0.558102	0.878246	1.7066	1.64787	3.0757	2.885	4.5081	4.38643		40.3	0.428	0.358231	0.743797	0.697078	1.3593	1.32079	2.4576	2.37833	4.0512	3.90403	5.5794	5.51531	6.4806	6.47068		40.3	0.4081
40.4	0.5771	0.682093	1.3213	1.30241	2.4868	2.37379	4.2345	3.95033	5.7722	5.60136	6.4166	6.48899	6.6798	6.66361		40.4	0.0086	0.116146	0.0877035	0.230532	0.0311	0.45405	0.5568	0.880266	1.71	1.65138	3.078	2.89012	4.5094	4.39127		40.4	0.4277	0.35907	0.744999	0.698664	1.3643	1.32362	2.4619	2.38286	4.0556	3.9098	5.5839	5.52	6.4858	6.47223		40.4	0.4099
40.5	0.5799	0.683651	1.3223	1.30523	2.4896	2.3784	4.2392	3.95627	5.7805	5.60593	6.4167	6.49018	6.6812	6.66365		40.5	0.00840001	0.116428	0.0882	0.231088	0.0293	0.455126	0.5565	0.882282	1.7151	1.65489	3.0797	2.89524	4.513	4.39609		40.5	0.4276	0.359909	0.7427	0.700252	1.3627	1.32646	2.4619	2.38738	4.0574	3.91556	5.5871	5.52467	6.4848	6.47376		40.5	0.4074
40.6	0.5811	0.685208	1.3273	1.30806	2.4966	2.383	4.2449	3.9622	5.7852	5.61049	6.4166	6.49136	6.6803	6.66369		40.6	0.0107017	0.11671	0.0886017	0.231643	0.0286	0.456203	0.559502	0.884297	1.7168	1.65839	3.0848	2.90035	4.5167	4.40088		40.6	0.4271	0.360747	0.745	0.701837	1.3677	1.32929	2.4672	2.3919	4.0636	3.9213	5.59	5.52932	6.4863	6.47529		40.6	0.406698
40.7	0.5819	0.686765	1.3331	1.31088	2.5001	2.38759	4.2516	3.96812	5.7869	5.61502	6.4154	6.49253	6.6788	6.66372		40.7	0.012801	0.116992	0.087301	0.232198	0.0295	0.457279	0.563901	0.886312	1.7187	1.66189	3.0891	2.90545	4.5207	4.40566		40.7	0.4261	0.361586	0.7455	0.703421	1.3705	1.33212	2.4702	2.39641	4.0664	3.92704	5.5895	5.53395	6.4884	6.47679		40.7	0.402604
40.8	0.5821	0.688323	1.3399	1.3137	2.5047	2.39218	4.2567	3.97402	5.7903	5.61953	6.42	6.49368	6.6787	6.66376		40.8	0.0141	0.117274	0.0936998	0.232753	0.0331	0.458355	0.5667	0.888326	1.7209	1.66539	3.0963	2.91054	4.5249	4.41042		40.8	0.4247	0.362425	0.739703	0.705005	1.3705	1.33495	2.4729	2.40091	4.0662	3.93275	5.5917	5.53855	6.4875	6.47829		40.8	0.4047
40.9	0.582	0.689878	1.3436	1.31651	2.5138	2.39676	4.2641	3.97991	5.7938	5.62402	6.4207	6.49482	6.6797	6.66379		40.9	0.0157	0.117556	0.098498	0.233309	0.0357	0.45943	0.5721	0.890342	1.7259	1.66889	3.1025	2.91562	4.5288	4.41516		40.9	0.4239	0.363263	0.7431	0.706588	1.3758	1.33777	2.4774	2.40542	4.0684	3.93845	5.5969	5.54313	6.4892	6.47977		40.9	0.3996
41	0.583	0.691432	1.3449	1.31933	2.5212	2.40134	4.2699	3.98578	5.7997	5.62848	6.4189	6.49595	6.68	6.66382		41	0.018	0.117838	0.1022	0.233864	0.0348	0.460505	0.5767	0.892354	1.7275	1.67238	3.1059	2.92069	4.5346	4.41988		41	0.4239	0.364101	0.745	0.708172	1.3793	1.34059	2.4796	2.40991	4.0721	3.94414	5.5981	5.54769	6.4879	6.48123		41	0.3949
41.1	0.5837	0.692986	1.3504	1.32215	2.5244	2.40591	4.2758	3.99164	5.8028	5.63292	6.4204	6.49706	6.6806	6.66386		41.1	0.0150018	0.11812	0.0999018	0.234419	0.0369	0.461581	0.578302	0.894365	1.7291	1.67587	3.1071	2.92576	4.5397	4.42458		41.1	0.421199	0.364938	0.746499	0.709754	1.3833	1.34342	2.4854	2.4144	4.0781	3.94982	5.6012	5.55223	6.4919	6.48269		41.1	0.3952
41.2	0.5859	0.69454	1.3526	1.32496	2.527	2.41048	4.2824	3.99748	5.8048	5.63734	6.4216	6.49817	6.6816	6.66389		41.2	0.0140015	0.118402	0.0951015	0.234974	0.0359	0.462656	0.580001	0.896376	1.7332	1.67936	3.1122	2.93082	4.5447	4.42925		41.2	0.422098	0.365775	0.748098	0.711335	1.3878	1.34624	2.4939	2.41888	4.0824	3.95549	5.607	5.55676	6.4942	6.48413		41.2	0.397198
41.3	0.5895	0.696094	1.3551	1.32777	2.5329	2.41504	4.2891	4.00331	5.8093	5.64173	6.4255	6.49926	6.6818	6.66392		41.3	0.0151	0.118684	0.0982993	0.235529	0.0385	0.46373	0.582699	0.898386	1.7391	1.68284	3.1152	2.93586	4.5502	4.43392		41.3	0.4228	0.366613	0.748903	0.712915	1.3879	1.34905	2.4972	2.42335	4.0883	3.96114	5.6082	5.56126	6.4947	6.48555		41.3	0.3959
41.4	0.5925	0.697646	1.3613	1.33057	2.5356	2.41959	4.2929	4.00913	5.8142	5.6461	6.4274	6.50035	6.68	6.66395		41.4	0.0145	0.118966	0.101898	0.236083	0.0416	0.464804	0.59	0.900397	1.7407	1.68632	3.1242	2.9409	4.5517	4.43856		41.4	0.4248	0.36745	0.7516	0.714495	1.3884	1.35187	2.5021	2.42783	4.0945	3.96677	5.6135	5.56574	6.4954	6.48697		41.4	0.4009
41.5	0.5946	0.699198	1.3643	1.33338	2.5405	2.42414	4.2986	4.01494	5.8151	5.65045	6.4297	6.50142	6.6829	6.66398		41.5	0.0174	0.119247	0.1019	0.236639	0.0412	0.465878	0.5949	0.902405	1.7452	1.6898	3.1307	2.94593	4.5565	4.44318		41.5	0.4256	0.368286	0.7537	0.716076	1.3894	1.35468	2.5077	2.43229	4.1041	3.97239	5.6177	5.57019	6.4984	6.48837		41.5	0.4059
41.6	0.5956	0.700748	1.3699	1.33619	2.5463	2.42869	4.3033	4.02072	5.8185	5.65478	6.4312	6.50248	6.6808	6.66401		41.6	0.0202983	0.119529	0.102898	0.237193	0.0403	0.466953	0.597898	0.904413	1.7492	1.69328	3.1355	2.95094	4.5626	4.44778		41.6	0.423501	0.369123	0.756701	0.717654	1.3898	1.3575	2.5086	2.43675	4.1071	3.978	5.619	5.57463	6.4987	6.48976		41.6	0.405701
41.7	0.5948	0.702299	1.3722	1.33899	2.5511	2.43323	4.3095	4.0265	5.8195	5.65909	6.4366	6.50353	6.6802	6.66404		41.7	0.0231996	0.119811	0.1016	0.237748	0.0432	0.468026	0.6012	0.906419	1.7535	1.69676	3.1421	2.95596	4.5663	4.45236		41.7	0.421399	0.369959	0.760499	0.719231	1.3933	1.36031	2.5127	2.4412	4.1152	3.9836	5.6267	5.57905	6.5011	6.49113		41.7	0.401901
41.8	0.5953	0.70385	1.3757	1.34179	2.5594	2.43776	4.3155	4.03225	5.8223	5.66337	6.438	6.50457	6.6813	6.66406		41.8	0.0261	0.120093	0.104198	0.238302	0.0464	0.469099	0.606798	0.908425	1.7586	1.70023	3.1479	2.96096	4.5723	4.45693		41.8	0.4197	0.370795	0.759103	0.720808	1.3926	1.36311	2.5156	2.44565	4.1165	3.98918	5.6251	5.58345	6.4992	6.4925		41.8	0.4029
41.9	0.5938	0.705399	1.3791	1.34459	2.5646	2.44229	4.3219	4.03801	5.8246	5.66764	6.4363	6.50559	6.6822	6.66409		41.9	0.0233	0.120374	0.104202	0.238856	0.0468	0.470172	0.6058	0.910433	1.7608	1.70369	3.1504	2.96595	4.5773	4.46147		41.9	0.4179	0.371631	0.761502	0.722384	1.3895	1.36592	2.5188	2.4501	4.1185	3.99475	5.6262	5.58782	6.4956	6.49385		41.9	0.4026
42	0.5943	0.706947	1.3819	1.34739	2.5705	2.44681	4.3265	4.04374	5.8259	5.67188	6.4367	6.50661	6.6832	6.66412		42	0.0239	0.120656	0.1077	0.239411	0.0516	0.471245	0.609	0.912437	1.7655	1.70716	3.1593	2.97093	4.5814	4.466		42	0.4189	0.372466	0.7639	0.723962	1.386	1.36872	2.5203	2.45453	4.1202	4.00031	5.63	5.59218	6.4962	6.49519		42	0.4055
42.1	0.5938	0.708495	1.3839	1.35018	2.5759	2.45133	4.333	4.04945	5.8304	5.67609	6.4388	6.50762	6.6846	6.66414		42.1	0.0237028	0.120938	0.107503	0.239965	0.0524	0.472318	0.611603	0.91444	1.7683	1.71062	3.1599	2.97591	4.5837	4.4705		42.1	0.4194	0.373301	0.7647	0.725537	1.3857	1.37152	2.5255	2.45896	4.123	4.00585	5.6351	5.59651	6.4997	6.49651		42.1	0.403002
42.2	0.5961	0.710042	1.3869	1.35297	2.5794	2.45584	4.3393	4.05516	5.8333	5.6803	6.4395	6.50861	6.6867	6.66417		42.2	0.0266978	0.121219	0.110398	0.240519	0.0526	0.473391	0.615898	0.916443	1.7721	1.71408	3.1684	2.98088	4.5891	4.47499		42.2	0.417397	0.374136	0.767397	0.727111	1.3897	1.37432	2.5318	2.46339	4.129	4.01138	5.6411	5.60083	6.5007	6.49783		42.2	0.400504
42.3	0.5943	0.71159	1.3919	1.35576	2.5825	2.46034	4.3443	4.06084	5.8375	5.68447	6.4399	6.5096	6.6877	6.6642		42.3	0.0311	0.121501	0.114599	0.241073	0.0537	0.474463	0.620499	0.918444	1.7747	1.71754	3.1756	2.98584	4.5926	4.47946		42.3	0.4147	0.374971	0.7694	0.728684	1.3945	1.37712	2.5385	2.46781	4.1341	4.0169	5.6443	5.60513	6.502	6.49913		42.3	0.3975
42.4	0.5961	0.713135	1.3926	1.35855	2.5848	2.46484	4.346	4.06653	5.8412	5.68863	6.4401	6.51057	6.6902	6.66422		42.4	0.0343	0.121782	0.116899	0.241627	0.0593	0.475534	0.6213	0.920448	1.7813	1.72099	3.1809	2.99078	4.5944	4.48391		42.4	0.4147	0.375805	0.770598	0.730257	1.3985	1.37992	2.5442	2.47222	4.1441	4.0224	5.6504	5.6094	6.5036	6.50042		42.4	0.3969
42.5	0.6001	0.714681	1.3965	1.36134	2.5876	2.46933	4.3499	4.07219	5.8417	5.69276	6.4424	6.51154	6.6925	6.66424		42.5	0.0355	0.122064	0.1136	0.242182	0.0624	0.476606	0.6228	0.922448	1.7836	1.72444	3.1841	2.99572	4.5957	4.48835		42.5	0.4157	0.376639	0.7711	0.731831	1.3995	1.38271	2.5482	2.47663	4.1465	4.02789	5.6532	5.61366	6.5039	6.5017		42.5	0.3981
42.6	0.5982	0.716225	1.3968	1.36413	2.5915	2.47383	4.3548	4.07783	5.8442	5.69687	6.4464	6.51249	6.6965	6.66427		42.6	0.0365034	0.122345	0.111603	0.242735	0.0592	0.477678	0.620403	0.924447	1.7834	1.72789	3.1835	3.00065	4.5947	4.49276		42.6	0.421097	0.377473	0.775597	0.733402	1.4036	1.3855	2.5533	2.48103	4.1568	4.03336	5.6621	5.61789	6.5098	6.50297		42.6	0.399401
42.7	0.5944	0.717769	1.3994	1.36691	2.5968	2.47831	4.3575	4.08347	5.8467	5.70097	6.4518	6.51344	6.6989	6.66429		42.7	0.0406961	0.122627	0.116196	0.243289	0.0618	0.478749	0.624396	0.926446	1.7889	1.73134	3.1956	3.00558	4.6007	4.49715		42.7	0.420302	0.378307	0.775502	0.734973	1.4073	1.38829	2.555	2.48543	4.1576	4.03883	5.6625	5.62211	6.5127	6.50422		42.7	0.3975
42.8	0.5955	0.719314	1.3997	1.36969	2.6023	2.48279	4.3655	4.08909	5.8498	5.70504	6.455	6.51437	6.6977	6.66431		42.8	0.0414	0.122908	0.117801	0.243842	0.0619	0.47982	0.627101	0.928443	1.7924	1.73478	3.2038	3.01049	4.6092	4.50153		42.8	0.4247	0.379141	0.778399	0.736543	1.4121	1.39108	2.5621	2.48982	4.1661	4.04428	5.6648	5.62631	6.5148	6.50547		42.8	0.3967
42.9	0.5979	0.720856	1.4017	1.37247	2.611	2.48726	4.369	4.0947	5.8488	5.70908	6.4567	6.5153	6.6981	6.66434		42.9	0.0394	0.12319	0.116302	0.244396	0.0605	0.48089	0.6258	0.930443	1.7948	1.73822	3.2073	3.0154	4.6129	4.50589		42.9	0.4257	0.379974	0.781899	0.738112	1.4172	1.39386	2.5659	2.49421	4.1685	4.04972	5.6692	5.63049	6.5139	6.5067		42.9	0.3933
43	0.5997	0.722398	1.4022	1.37526	2.6134	2.49172	4.3707	4.10029	5.8507	5.71311	6.4621	6.51621	6.6954	6.66436		43	0.0398	0.123471	0.1174	0.24495	0.0584	0.48196	0.6261	0.932439	1.8	1.74166	3.2072	3.02029	4.6133	4.51023		43	0.421	0.380807	0.7823	0.739683	1.4206	1.39665	2.5675	2.49859	4.1712	4.05514	5.6708	5.63465	6.5135	6.50793		43	0.3884
43.1	0.6	0.72394	1.4061	1.37803	2.6152	2.49619	4.3746	4.10587	5.8532	5.71712	6.4623	6.51712	6.6952	6.66438		43.1	0.0425993	0.123752	0.121499	0.245503	0.06	0.483031	0.627999	0.934434	1.8041	1.74509	3.211	3.02518	4.6177	4.51455		43.1	0.417101	0.381639	0.784701	0.741251	1.4241	1.39943	2.5692	2.50296	4.1744	4.06055	5.6762	5.63878	6.5153	6.50914		43.1	0.387902
43.2	0.5999	0.72548	1.4079	1.38081	2.6186	2.50064	4.3802	4.11143	5.8575	5.72111	6.4646	6.51801	6.6961	6.6644		43.2	0.0378049	0.124033	0.123005	0.246057	0.0567	0.484101	0.624705	0.936429	1.8012	1.74853	3.2125	3.03006	4.6169	4.51885		43.2	0.416701	0.382472	0.787901	0.742818	1.4253	1.40221	2.5725	2.50733	4.1815	4.06595	5.6769	5.64291	6.5129	6.51034		43.2	0.3856
43.3	0.6034	0.727022	1.4112	1.38358	2.6232	2.50509	4.3869	4.11699	5.8632	5.72508	6.4659	6.5189	6.6956	6.66442		43.3	0.0392	0.124315	0.129999	0.24661	0.0609	0.485171	0.627899	0.938422	1.8052	1.75196	3.2152	3.03493	4.6219	4.52314		43.3	0.4189	0.383305	0.7904	0.744385	1.426	1.40499	2.5782	2.5117	4.1879	4.07134	5.678	5.64701	6.5148	6.51153		43.3	0.3833
43.4	0.6058	0.728562	1.414	1.38635	2.6259	2.50954	4.3935	4.12253	5.8687	5.72903	6.4681	6.51978	6.6948	6.66444		43.4	0.0403	0.124596	0.1342	0.247163	0.06	0.48624	0.6328	0.940417	1.8084	1.75538	3.2182	3.03979	4.627	4.52741		43.4	0.4212	0.384136	0.7949	0.745951	1.4258	1.40776	2.5834	2.51606	4.1955	4.07671	5.6862	5.65109	6.5157	6.51271		43.4	0.3861
43.5	0.6034	0.7301	1.4182	1.38912	2.6318	2.51398	4.3971	4.12805	5.8727	5.73295	6.4685	6.52065	6.6962	6.66446		43.5	0.0403	0.124877	0.1376	0.247716	0.0624	0.487309	0.6321	0.94241	1.8097	1.7588	3.2244	3.04465	4.6277	4.53165		43.5	0.4236	0.384968	0.7976	0.747518	1.4277	1.41054	2.5906	2.52041	4.2007	4.08207	5.6905	5.65515	6.5163	6.51387		43.5	0.3825
43.6	0.604	0.731638	1.419	1.39189	2.6351	2.51842	4.4027	4.13356	5.8767	5.73686	6.4702	6.52151	6.697	6.66448		43.6	0.0371005	0.125158	0.139	0.248269	0.0615	0.488379	0.6343	0.944401	1.8139	1.76222	3.2284	3.04949	4.627	4.53588		43.6	0.428295	0.385799	0.800695	0.749083	1.4365	1.41331	2.59899	2.52476	4.20859	4.08742	5.69729	5.6592	6.52199	6.51503		43.6	0.3835
43.7	0.6091	0.733176	1.4215	1.39465	2.6432	2.52284	4.4092	4.13906	5.8767	5.74075	6.4719	6.52236	6.6997	6.6645		43.7	0.0360022	0.12544	0.136302	0.248822	0.0605	0.489447	0.635202	0.946391	1.8188	1.76565	3.2303	3.05433	4.6262	4.5401		43.7	0.430999	0.38663	0.803299	0.750646	1.443	1.41608	2.6061	2.5291	4.2154	4.09276	5.6994	5.66323	6.5236	6.51618		43.7	0.386701
43.8	0.6108	0.734715	1.424	1.39741	2.6503	2.52727	4.4168	4.14454	5.8813	5.74462	6.4734	6.5232	6.6993	6.66452		43.8	0.0306	0.125721	0.133903	0.249375	0.057	0.490516	0.638403	0.948381	1.8224	1.76906	3.2341	3.05916	4.6245	4.5443		43.8	0.4305	0.387462	0.801903	0.75221	1.4448	1.41885	2.6087	2.53343	4.2171	4.09808	5.7017	5.66724	6.5197	6.51732		43.8	0.3892
43.9	0.6126	0.736251	1.4256	1.40018	2.6552	2.53168	4.4226	4.15002	5.8846	5.74846	6.478	6.52403	6.7022	6.66453		43.9	0.0304	0.126002	0.1363	0.249928	0.0598	0.491584	0.6433	0.950372	1.8286	1.77247	3.2392	3.06397	4.628	4.54847		43.9	0.4316	0.388293	0.8038	0.753772	1.4462	1.42161	2.6122	2.53777	4.2213	4.10338	5.7077	5.67122	6.5224	6.51844		43.9	0.3854
44	0.6157	0.737787	1.4315	1.40294	2.6585	2.53609	4.4287	4.15548	5.8881	5.75229	6.4789	6.52486	6.7028	6.66455		44	0.0287	0.126283	0.133	0.250481	0.0592	0.492651	0.6443	0.95236	1.8259	1.77588	3.2403	3.06878	4.6283	4.55263		44	0.4322	0.389123	0.8103	0.755336	1.4475	1.42437	2.6154	2.54209	4.226	4.10868	5.7156	5.67519	6.5217	6.51956		44	0.3889
44.1	0.6146	0.739322	1.434	1.4057	2.6588	2.54051	4.4334	4.16092	5.8885	5.7561	6.4771	6.52567	6.7035	6.66457		44.1	0.0318982	0.126564	0.135898	0.251033	0.0611	0.49372	0.647998	0.954347	1.8263	1.77929	3.2498	3.07358	4.6348	4.55677		44.1	0.432101	0.389953	0.812001	0.756897	1.449	1.42714	2.616	2.54641	4.2296	4.11396	5.7169	5.67915	6.5198	6.52066		44.1	0.390297
44.2	0.6155	0.740856	1.437	1.40845	2.6621	2.54491	4.4388	4.16635	5.8919	5.75989	6.4763	6.52648	6.7057	6.66459		44.2	0.0279043	0.126845	0.129704	0.251586	0.0584	0.494787	0.647004	0.956334	1.825	1.7827	3.2505	3.07838	4.6342	4.5609		44.2	0.4333	0.390783	0.8162	0.758458	1.4479	1.4299	2.6224	2.55072	4.2377	4.11924	5.7212	5.68308	6.5224	6.52176		44.2	0.391298
44.3	0.6169	0.742392	1.4383	1.41121	2.6679	2.5493	4.4456	4.17177	5.8936	5.76366	6.4783	6.52728	6.7069	6.6646		44.3	0.0259	0.127126	0.126399	0.252138	0.0632	0.495854	0.651099	0.958319	1.8299	1.7861	3.2568	3.08316	4.6404	4.56501		44.3	0.4384	0.391613	0.820496	0.760018	1.4532	1.43266	2.6313	2.55503	4.2468	4.12449	5.7293	5.687	6.5241	6.52285		44.3	0.3907
44.4	0.6184	0.743925	1.438	1.41396	2.6734	2.55369	4.4535	4.17718	5.8952	5.76741	6.4787	6.52807	6.7091	6.66462		44.4	0.0247	0.127407	0.125002	0.25269	0.0634	0.496921	0.6505	0.960307	1.8322	1.7895	3.2574	3.08794	4.6416	4.5691		44.4	0.4384	0.392443	0.823201	0.761577	1.4525	1.43541	2.6341	2.55934	4.2536	4.12974	5.7338	5.6909	6.5232	6.52392		44.4	0.3893
44.5	0.6179	0.745457	1.4413	1.41671	2.6822	2.55808	4.4601	4.18257	5.8974	5.77114	6.4754	6.52885	6.7121	6.66464		44.5	0.0265	0.127688	0.1233	0.253243	0.0637	0.497988	0.6501	0.962291	1.8349	1.79289	3.2556	3.0927	4.6411	4.57317		44.5	0.4395	0.393272	0.8247	0.763137	1.4565	1.43816	2.6367	2.56364	4.2603	4.13497	5.7337	5.69477	6.522	6.52499		44.5	0.3904
44.6	0.619	0.746989	1.4416	1.41946	2.687	2.56246	4.4662	4.18794	5.9014	5.77485	6.4747	6.52963	6.7103	6.66465		44.6	0.0317996	0.127969	0.1241	0.253795	0.0675	0.499055	0.6513	0.964274	1.8376	1.79628	3.2637	3.09746	4.6452	4.57722		44.6	0.442198	0.394101	0.827598	0.764695	1.4622	1.44092	2.6383	2.56793	4.2656	4.14019	5.734	5.69864	6.5212	6.52604		44.6	0.3921
44.7	0.6202	0.74852	1.4422	1.42221	2.6921	2.56684	4.4719	4.19331	5.907	5.77855	6.4768	6.5304	6.7112	6.66467		44.7	0.026802	0.128249	0.122802	0.254347	0.0672	0.500121	0.649702	0.966256	1.841	1.79968	3.2648	3.10221	4.6478	4.58126		44.7	0.443702	0.394929	0.824302	0.766252	1.4671	1.44367	2.6392	2.57221	4.2681	4.14541	5.7327	5.70248	6.517	6.52709		44.7	0.396899
44.8	0.6246	0.750053	1.4455	1.42495	2.7012	2.5712	4.4767	4.19866	5.9107	5.78222	6.4772	6.53115	6.71	6.66468		44.8	0.0267	0.128531	0.1213	0.254899	0.0681	0.501187	0.6538	0.968238	1.8424	1.80307	3.2697	3.10695	4.6528	4.58529		44.8	0.4405	0.395759	0.826504	0.767809	1.4672	1.44642	2.6372	2.57649	4.2715	4.1506	5.7338	5.70631	6.5131	6.52813		44.8	0.3993
44.9	0.6255	0.751583	1.4461	1.42769	2.7085	2.57557	4.4828	4.204	5.9123	5.78587	6.4778	6.5319	6.7085	6.6647		44.9	0.0251	0.128811	0.123799	0.255451	0.0701	0.502253	0.656	0.970221	1.8461	1.80645	3.2764	3.11169	4.6551	4.58929		44.9	0.4373	0.396587	0.8254	0.769364	1.4645	1.44916	2.6422	2.58077	4.273	4.15578	5.7355	5.71012	6.5146	6.52916		44.9	0.3955
45	0.6302	0.753112	1.4467	1.43044	2.7146	2.57993	4.4882	4.20932	5.9133	5.78951	6.4757	6.53265	6.71	6.66471		45	0.0234	0.129092	0.1247	0.256004	0.0706	0.503318	0.6554	0.972201	1.85	1.80983	3.2782	3.11641	4.6557	4.59328		45	0.4391	0.397415	0.822	0.770921	1.4621	1.4519	2.645	2.58504	4.2748	4.16095	5.7368	5.71391	6.5111	6.53018		45	0.398
45.1	0.6321	0.754641	1.4451	1.43318	2.7217	2.58428	4.4907	4.21464	5.9161	5.79313	6.4761	6.53338	6.7065	6.66472		45.1	0.024001	0.129373	0.123201	0.256555	0.0727	0.504384	0.656201	0.97418	1.8515	1.81321	3.2812	3.12112	4.658	4.59725		45.1	0.440599	0.398242	0.824199	0.772476	1.4636	1.45465	2.6489	2.58931	4.2826	4.16611	5.7434	5.71768	6.5111	6.53119		45.1	0.401598
45.2	0.6307	0.756169	1.4487	1.43591	2.7302	2.58863	4.4961	4.21993	5.9195	5.79673	6.476	6.53411	6.7055	6.66474		45.2	0.0236016	0.129653	0.124702	0.257107	0.0749	0.505449	0.658002	0.976158	1.8517	1.81659	3.2807	3.12583	4.6616	4.6012		45.2	0.444897	0.39907	0.827297	0.774029	1.4688	1.45739	2.6565	2.59357	4.2892	4.17126	5.7484	5.72144	6.5156	6.53219		45.2	0.400702
45.3	0.6306	0.757698	1.4522	1.43865	2.736	2.59297	4.4996	4.22522	5.9216	5.80031	6.4759	6.53483	6.7023	6.66475		45.3	0.0261	0.129934	0.124101	0.257658	0.0782	0.506514	0.662601	0.978136	1.8551	1.81996	3.2836	3.13053	4.6627	4.60514		45.3	0.4459	0.399898	0.831498	0.775583	1.4747	1.46013	2.6632	2.59782	4.2962	4.17639	5.7536	5.72518	6.5201	6.53318		45.3	0.3955
45.4	0.6295	0.759225	1.4587	1.44138	2.7418	2.59731	4.5066	4.2305	5.9244	5.80387	6.477	6.53554	6.7	6.66476		45.4	0.0236	0.130215	0.121003	0.25821	0.079	0.507578	0.665	0.980115	1.8596	1.82333	3.2856	3.13522	4.6621	4.60906		45.4	0.4458	0.400725	0.832899	0.777135	1.4745	1.46286	2.6701	2.60207	4.3014	4.18152	5.7541	5.7289	6.5199	6.53416		45.4	0.3961
45.5	0.6296	0.760751	1.4647	1.44412	2.7489	2.60164	4.5128	4.23575	5.9249	5.80741	6.4797	6.53624	6.6994	6.66478		45.5	0.0242	0.130495	0.1199	0.258762	0.0801	0.508642	0.6689	0.982091	1.8674	1.8267	3.2878	3.1399	4.6664	4.61296		45.5	0.4432	0.401552	0.8318	0.778689	1.4782	1.4656	2.6719	2.60632	4.3048	4.18662	5.7542	5.7326	6.5189	6.53513		45.5	0.3944
45.6	0.6324	0.762277	1.468	1.44685	2.7554	2.60597	4.5198	4.241	5.9247	5.81094	6.4828	6.53694	6.6986	6.66479		45.6	0.0236995	0.130776	0.122	0.259313	0.0858	0.509707	0.67	0.984066	1.869	1.83007	3.2912	3.14457	4.6723	4.61684		45.6	0.4427	0.402378	0.835	0.78024	1.481	1.46833	2.6751	2.61055	4.3094	4.19172	5.7571	5.73629	6.516	6.5361		45.6	0.396898
45.7	0.6342	0.763802	1.4734	1.44958	2.7613	2.61029	4.5263	4.24623	5.9238	5.81445	6.4814	6.53763	6.6984	6.6648		45.7	0.0253998	0.131056	0.1197	0.259864	0.0904	0.510771	0.6695	0.986041	1.8724	1.83343	3.2893	3.14924	4.6783	4.62071		45.7	0.4404	0.403204	0.8362	0.78179	1.4849	1.47106	2.68	2.61478	4.3114	4.19681	5.7619	5.73996	6.5147	6.53705		45.7	0.398896
45.8	0.635	0.765328	1.4788	1.4523	2.766	2.61461	4.5316	4.25145	5.9265	5.81794	6.4823	6.53831	6.6938	6.66481		45.8	0.0249	0.131337	0.120899	0.260416	0.0928	0.511834	0.671899	0.988014	1.876	1.83679	3.2909	3.1539	4.6818	4.62457		45.8	0.4384	0.404031	0.834602	0.78334	1.4877	1.47379	2.6813	2.61901	4.3167	4.20188	5.7642	5.74362	6.5138	6.538		45.8	0.3992
45.9	0.6386	0.766852	1.485	1.45503	2.7695	2.61892	4.5387	4.25667	5.9314	5.82141	6.4849	6.53899	6.6942	6.66483		45.9	0.0246	0.131618	0.125497	0.260967	0.0963	0.512898	0.678	0.989989	1.8778	1.84015	3.3008	3.15855	4.6886	4.62841		45.9	0.4373	0.404857	0.832202	0.784889	1.4862	1.47652	2.6842	2.62324	4.3215	4.20694	5.7649	5.74725	6.5133	6.53894		45.9	0.3999
46	0.641	0.768375	1.4914	1.45775	2.7698	2.62322	4.5439	4.26186	5.9332	5.82486	6.4868	6.53966	6.6926	6.66484		46	0.0244	0.131898	0.1274	0.261518	0.0955	0.51396	0.6809	0.991961	1.879	1.84351	3.3052	3.16318	4.6912	4.63222		46	0.4369	0.405682	0.8312	0.786439	1.4847	1.47924	2.6858	2.62745	4.3247	4.21199	5.766	5.75087	6.5114	6.53987		46	0.3986
46.1	0.6438	0.769897	1.4971	1.46047	2.7758	2.62753	4.548	4.26704	5.9315	5.8283	6.488	6.54032	6.6921	6.66485		46.1	0.0209021	0.132178	0.125202	0.262069	0.0983	0.515024	0.681102	0.993932	1.8791	1.84686	3.3046	3.16781	4.6885	4.63603		46.1	0.4377	0.406508	0.833	0.787987	1.4869	1.48196	2.6932	2.63166	4.3301	4.21703	5.7685	5.75447	6.514	6.54079		46.1	0.399199
46.2	0.6458	0.771419	1.4996	1.46319	2.7848	2.63182	4.553	4.27221	5.9335	5.83172	6.4917	6.54098	6.6905	6.66486		46.2	0.0222005	0.132459	0.1251	0.26262	0.0983	0.516087	0.6799	0.995903	1.8814	1.85021	3.3089	3.17244	4.6886	4.63981		46.2	0.439299	0.407333	0.840299	0.789534	1.4901	1.48468	2.7	2.63587	4.3315	4.22206	5.7711	5.75806	6.5133	6.54171		46.2	0.3978
46.3	0.6496	0.772942	1.5014	1.46591	2.7894	2.63611	4.5554	4.27737	5.9358	5.83512	6.4924	6.54162	6.6837	6.66487		46.3	0.0198	0.132739	0.123803	0.263171	0.0961	0.517149	0.680803	0.997872	1.8834	1.85356	3.3126	3.17705	4.687	4.64359		46.3	0.4406	0.408158	0.841499	0.79108	1.492	1.4874	2.7039	2.64007	4.3335	4.22707	5.775	5.76163	6.5142	6.54261		46.3	0.4035
46.4	0.6503	0.774463	1.5037	1.46863	2.7988	2.64039	4.5598	4.28251	5.9395	5.8385	6.4887	6.54226	6.6833	6.66488		46.4	0.0202	0.13302	0.127601	0.263721	0.101	0.518211	0.6832	0.999843	1.8877	1.8569	3.3169	3.18166	4.688	4.64734		46.4	0.4348	0.408983	0.839303	0.792626	1.4899	1.49012	2.704	2.64427	4.3372	4.23207	5.7761	5.76518	6.5108	6.54351		46.4	0.4057
46.5	0.6523	0.775982	1.5037	1.47134	2.8048	2.64467	4.5647	4.28765	5.9399	5.84187	6.4901	6.5429	6.6842	6.66489		46.5	0.0194	0.1333	0.1298	0.264273	0.1075	0.519272	0.6858	1.00181	1.8945	1.86024	3.3216	3.18626	4.6949	4.65108		46.5	0.4332	0.409807	0.8433	0.794173	1.4902	1.49283	2.7096	2.64845	4.3448	4.23705	5.7777	5.76872	6.5088	6.5444		46.5	0.4035
46.6	0.6548	0.777502	1.5061	1.47405	2.8066	2.64895	4.5694	4.29276	5.94	5.84522	6.4922	6.54353	6.683	6.6649		46.6	0.0234957	0.13358	0.133296	0.264823	0.1171	0.520335	0.693496	1.00378	1.8995	1.86358	3.3287	3.19084	4.7016	4.6548		46.6	0.437994	0.410631	0.852094	0.795717	1.4985	1.49555	2.71869	2.65264	4.35359	4.24203	5.78369	5.77224	6.51629	6.54528		46.6	0.4068
46.7	0.6547	0.779021	1.5049	1.47676	2.8082	2.65322	4.5754	4.29787	5.9436	5.84855	6.4913	6.54415	6.6841	6.66491		46.7	0.0191023	0.13386	0.131902	0.265374	0.1183	0.521396	0.691302	1.00574	1.9008	1.86692	3.3289	3.19543	4.7027	4.65851		46.7	0.4395	0.411455	0.851	0.797261	1.4986	1.49826	2.7223	2.65682	4.3586	4.247	5.7861	5.77575	6.5166	6.54615		46.7	0.412997
46.8	0.6533	0.78054	1.5053	1.47947	2.8136	2.65748	4.5805	4.30296	5.9482	5.85187	6.4919	6.54476	6.6857	6.66492		46.8	0.0191	0.134141	0.1335	0.265924	0.1208	0.522457	0.6878	1.00771	1.9032	1.87025	3.3335	3.2	4.7036	4.66221		46.8	0.4392	0.412279	0.8532	0.798804	1.4999	1.50097	2.726	2.66099	4.3647	4.25195	5.7918	5.77923	6.5154	6.54702		46.8	0.4174
46.9	0.6554	0.782058	1.5086	1.48218	2.8172	2.66174	4.5855	4.30805	5.9522	5.85516	6.4874	6.54537	6.6862	6.66493		46.9	0.0191	0.134421	0.1296	0.266474	0.1202	0.523518	0.6869	1.00968	1.9067	1.87358	3.3357	3.20456	4.7068	4.66588		46.9	0.4397	0.413103	0.859899	0.800346	1.5021	1.50367	2.7314	2.66516	4.3706	4.25689	5.7945	5.78271	6.5145	6.54787		46.9	0.4149
47	0.6579	0.783575	1.5108	1.48489	2.8214	2.66599	4.5881	4.31311	5.9552	5.85844	6.4839	6.54597	6.6836	6.66494		47	0.0232	0.134701	0.1303	0.267025	0.1202	0.524578	0.6883	1.01164	1.9114	1.87691	3.3408	3.20912	4.7121	4.66954		47	0.4432	0.413926	0.8611	0.80189	1.5074	1.50638	2.7372	2.66932	4.3764	4.26182	5.7959	5.78616	6.5179	6.54872		47	0.4214
47.1	0.6606	0.785091	1.5142	1.48759	2.8269	2.67024	4.5936	4.31817	5.9573	5.86171	6.4825	6.54657	6.6826	6.66495		47.1	0.0231005	0.134981	0.1279	0.267575	0.1226	0.52564	0.6913	1.0136	1.9161	1.88023	3.3446	3.21367	4.7117	4.67318		47.1	0.443	0.414748	0.8592	0.803431	1.5085	1.50909	2.7394	2.67348	4.3765	4.26674	5.7961	5.7896	6.5213	6.54956		47.1	0.424499
47.2	0.6597	0.786607	1.5189	1.49029	2.8307	2.67448	4.6001	4.32321	5.9598	5.86496	6.482	6.54716	6.6843	6.66496		47.2	0.0233022	0.135261	0.126202	0.268125	0.1214	0.5267	0.691002	1.01557	1.9171	1.88356	3.3477	3.21821	4.7097	4.67681		47.2	0.445199	0.415571	0.861799	0.804971	1.5105	1.51179	2.7442	2.67763	4.3806	4.27165	5.801	5.79303	6.523	6.5504		47.2	0.426699
47.3	0.6605	0.788123	1.5215	1.49299	2.8354	2.67872	4.6058	4.32824	5.9613	5.86818	6.4841	6.54774	6.6838	6.66497		47.3	0.0249	0.135542	0.127	0.268675	0.1217	0.52776	0.6922	1.01753	1.9186	1.88688	3.35	3.22274	4.7098	4.68043		47.3	0.4455	0.416394	0.859801	0.806511	1.5116	1.51449	2.7456	2.68178	4.3839	4.27654	5.802	5.79644	6.5242	6.55122		47.3	0.4228
47.4	0.6654	0.789638	1.5251	1.49569	2.8364	2.68295	4.6062	4.33326	5.9611	5.8714	6.4836	6.54832	6.6834	6.66498		47.4	0.0276	0.135822	0.1268	0.269225	0.1223	0.528819	0.6959	1.01949	1.9236	1.89019	3.3549	3.22726	4.7111	4.68402		47.4	0.4456	0.417216	0.860598	0.80805	1.5139	1.51718	2.7474	2.68592	4.3884	4.28142	5.8048	5.79983	6.5255	6.55204		47.4	0.4267
47.5	0.6669	0.791152	1.5215	1.49838	2.8433	2.68718	4.6117	4.33827	5.9618	5.87459	6.4846	6.54889	6.6865	6.66499		47.5	0.0268	0.136102	0.1246	0.269775	0.1242	0.529878	0.694	1.02145	1.9243	1.89351	3.3529	3.23178	4.7118	4.6876		47.5	0.4476	0.418038	0.8659	0.80959	1.519	1.51988	2.7559	2.69006	4.3944	4.28629	5.8074	5.8032	6.5286	6.55285		47.5	0.4254
47.6	0.6672	0.792665	1.5215	1.50108	2.8479	2.6914	4.6157	4.34326	5.9654	5.87777	6.4847	6.54945	6.6861	6.66499		47.6	0.0278013	0.136381	0.122801	0.270325	0.1265	0.530939	0.693901	1.02341	1.9247	1.89682	3.3554	3.23628	4.7106	4.69117		47.6	0.447501	0.41886	0.868201	0.811128	1.5235	1.52257	2.7586	2.69419	4.3943	4.29115	5.8113	5.80656	6.5279	6.55366		47.6	0.425803
47.7	0.6705	0.794177	1.5243	1.50377	2.8529	2.69562	4.6225	4.34824	5.9689	5.88094	6.4868	6.55001	6.6858	6.665		47.7	0.0313005	0.136661	0.1247	0.270875	0.1302	0.531997	0.6935	1.02537	1.9286	1.90013	3.3602	3.24078	4.7145	4.69472		47.7	0.449999	0.419681	0.869199	0.812665	1.5271	1.52526	2.7657	2.69832	4.3983	4.296	5.8149	5.80991	6.528	6.55445		47.7	0.429097
47.8	0.6713	0.795691	1.5276	1.50646	2.862	2.69983	4.6271	4.35321	5.973	5.88409	6.4861	6.55057	6.6866	6.66501		47.8	0.0351	0.136942	0.131796	0.271424	0.1329	0.533056	0.697896	1.02733	1.9356	1.90344	3.3669	3.24527	4.7223	4.69826		47.8	0.4534	0.420503	0.8696	0.814201	1.5277	1.52795	2.7698	2.70244	4.3999	4.30084	5.8139	5.81324	6.5314	6.55524		47.8	0.4287
47.9	0.6716	0.797202	1.5339	1.50915	2.8657	2.70403	4.6286	4.35817	5.9766	5.88722	6.4859	6.55112	6.6879	6.66502		47.9	0.0353	0.137221	0.130502	0.271974	0.1351	0.534114	0.6969	1.02929	1.9359	1.90674	3.3692	3.24975	4.7251	4.70178		47.9	0.4515	0.421324	0.868901	0.815737	1.531	1.53064	2.7709	2.70656	4.4029	4.30566	5.8151	5.81656	6.5332	6.55603		47.9	0.4293
48	0.6752	0.798713	1.5356	1.51184	2.8693	2.70823	4.6318	4.36311	5.9785	5.89033	6.4866	6.55166	6.6872	6.66503		48	0.0348	0.137501	0.1325	0.272524	0.1369	0.535172	0.7005	1.03124	1.9369	1.91004	3.3704	3.25422	4.7249	4.70528		48	0.4532	0.422145	0.8667	0.817273	1.5382	1.53333	2.7765	2.71067	4.4064	4.31048	5.8184	5.81986	6.5369	6.5568		48	0.4287
48.1	0.6762	0.800223	1.5353	1.51452	2.8722	2.71243	4.6353	4.36804	5.9782	5.89343	6.488	6.55219	6.6875	6.66503		48.1	0.0356006	0.137781	0.132801	0.273073	0.1355	0.536231	0.703601	1.0332	1.9405	1.91334	3.3741	3.25869	4.7281	4.70877		48.1	0.453999	0.422965	0.864199	0.818808	1.5426	1.53601	2.7833	2.71477	4.4123	4.31528	5.8202	5.82314	6.5371	6.55757		48.1	0.426701
48.2	0.6782	0.801732	1.5353	1.51721	2.8764	2.71662	4.6374	4.37296	5.9764	5.89652	6.4869	6.55273	6.6885	6.66504		48.2	0.0383988	0.138061	0.136299	0.273622	0.1348	0.537289	0.707999	1.03515	1.9442	1.91663	3.3783	3.26315	4.7305	4.71224		48.2	0.458297	0.423785	0.869697	0.820341	1.5476	1.5387	2.7885	2.71887	4.4191	4.32007	5.8235	5.82641	6.5364	6.55833		48.2	0.427299
48.3	0.6785	0.803243	1.5403	1.51989	2.8835	2.72081	4.6431	4.37787	5.9787	5.89958	6.4861	6.55325	6.6875	6.66505		48.3	0.0407	0.138341	0.137299	0.274171	0.1382	0.538346	0.711199	1.0371	1.9481	1.91993	3.382	3.2676	4.7328	4.71571		48.3	0.458	0.424606	0.869602	0.821874	1.5464	1.54137	2.7896	2.72296	4.4236	4.32485	5.8227	5.82966	6.5335	6.55909		48.3	0.4318
48.4	0.6815	0.804751	1.5435	1.52257	2.889	2.72498	4.6516	4.38277	5.982	5.90263	6.4865	6.55377	6.6861	6.66506		48.4	0.0371	0.138621	0.132703	0.27472	0.1359	0.539403	0.7138	1.03906	1.9498	1.92321	3.384	3.27204	4.7327	4.71915		48.4	0.4637	0.425426	0.872897	0.823407	1.5475	1.54405	2.7938	2.72706	4.4286	4.32961	5.8296	5.8329	6.5344	6.55983		48.4	0.4343
48.5	0.6826	0.806258	1.5499	1.52525	2.895	2.72916	4.6568	4.38765	5.9863	5.90567	6.4877	6.55428	6.6867	6.66506		48.5	0.0373	0.1389	0.1317	0.27527	0.1333	0.54046	0.7165	1.04101	1.951	1.9265	3.3868	3.27647	4.7327	4.72258		48.5	0.467	0.426245	0.8771	0.82494	1.5543	1.54673	2.7983	2.73114	4.4323	4.33437	5.8307	5.83613	6.5355	6.56057		48.5	0.4339
48.6	0.6827	0.807765	1.5522	1.52792	2.9008	2.73333	4.6623	4.39252	5.991	5.90869	6.4863	6.55479	6.6886	6.66507		48.6	0.0369977	0.13918	0.134098	0.275819	0.135	0.541518	0.718898	1.04296	1.9575	1.92979	3.3917	3.28089	4.7351	4.72599		48.6	0.466898	0.427064	0.880798	0.826471	1.5606	1.54941	2.8033	2.73522	4.4412	4.33911	5.8334	5.83933	6.5366	6.56131		48.6	0.4327
48.7	0.6825	0.809272	1.5581	1.5306	2.9095	2.7375	4.6675	4.39738	5.9948	5.9117	6.4851	6.5553	6.6836	6.66508		48.7	0.0392988	0.139459	0.134199	0.276368	0.1411	0.542574	0.726299	1.04491	1.9633	1.93307	3.4008	3.28531	4.7387	4.72939		48.7	0.4663	0.427883	0.8823	0.828002	1.5631	1.55208	2.808	2.73929	4.4433	4.34385	5.8348	5.84253	6.5374	6.56204		48.7	0.434699
48.8	0.6851	0.810779	1.5609	1.53327	2.9178	2.74166	4.6725	4.40222	5.9964	5.91468	6.4833	6.5558	6.6803	6.66508		48.8	0.0383	0.139739	0.128702	0.276916	0.1445	0.54363	0.728402	1.04686	1.9641	1.93635	3.4011	3.28972	4.74	4.73278		48.8	0.4659	0.428703	0.883201	0.829531	1.5654	1.55475	2.8107	2.74336	4.4458	4.34857	5.8379	5.84571	6.5364	6.56276		48.8	0.4371
48.9	0.6871	0.812284	1.5672	1.53594	2.9201	2.74581	4.6745	4.40706	5.9988	5.91766	6.4822	6.55629	6.6795	6.66509		48.9	0.0374	0.140019	0.126302	0.277465	0.1451	0.544686	0.7275	1.04881	1.9671	1.93962	3.4044	3.29412	4.7334	4.73615		48.9	0.4671	0.429521	0.885999	0.83106	1.5671	1.55742	2.8152	2.74743	4.4512	4.35328	5.8405	5.84888	6.5359	6.56347		48.9	0.4383
49	0.6861	0.813789	1.5705	1.53861	2.9224	2.74996	4.6774	4.41188	6.0046	5.92062	6.4832	6.55678	6.6806	6.66509		49	0.0416	0.140298	0.1251	0.278014	0.1463	0.545742	0.7313	1.05076	1.9719	1.9429	3.4068	3.29851	4.733	4.73951		49	0.4686	0.430339	0.8879	0.832591	1.5682	1.56008	2.8198	2.75148	4.4571	4.35798	5.8433	5.85202	6.5403	6.56418		49	0.4423
49.1	0.6869	0.815292	1.5761	1.54128	2.9302	2.7541	4.6863	4.41669	6.0054	5.92356	6.4817	6.55726	6.6813	6.6651		49.1	0.0435993	0.140578	0.126699	0.278563	0.1501	0.546798	0.733799	1.05271	1.9737	1.94617	3.4129	3.30289	4.7341	4.74285		49.1	0.470899	0.431157	0.889699	0.834118	1.5711	1.56275	2.8262	2.75554	4.463	4.36267	5.8452	5.85516	6.5448	6.56488		49.1	0.445698
49.2	0.6893	0.816796	1.5792	1.54394	2.9377	2.75824	4.6901	4.42149	6.006	5.92649	6.4815	6.55774	6.6807	6.66511		49.2	0.0378046	0.140857	0.121405	0.279111	0.1501	0.547854	0.732705	1.05466	1.9729	1.94944	3.4146	3.30727	4.7349	4.74617		49.2	0.472	0.431975	0.8887	0.835645	1.5731	1.56541	2.832	2.75958	4.4729	4.36735	5.8454	5.85828	6.543	6.56558		49.2	0.445698
49.3	0.6911	0.8183	1.5808	1.5466	2.9425	2.76238	4.6969	4.42628	6.0073	5.9294	6.4838	6.55821	6.677	6.66511		49.3	0.0406	0.141137	0.123098	0.279659	0.1541	0.548908	0.738198	1.0566	1.9781	1.9527	3.4186	3.31164	4.7381	4.74949		49.3	0.4742	0.432794	0.890897	0.837172	1.5779	1.56807	2.8395	2.76363	4.4777	4.37201	5.848	5.86139	6.5457	6.56627		49.3	0.4521
49.4	0.6925	0.819802	1.5845	1.54927	2.9497	2.7665	4.7015	4.43106	6.0086	5.9323	6.4864	6.55868	6.6761	6.66512		49.4	0.0386	0.141416	0.1206	0.280208	0.154	0.549963	0.7391	1.05855	1.9827	1.95597	3.424	3.316	4.7388	4.75279		49.4	0.4783	0.433611	0.896198	0.838697	1.5828	1.57073	2.8451	2.76767	4.4848	4.37667	5.8522	5.86448	6.5474	6.56695		49.4	0.4555
49.5	0.6956	0.821303	1.5851	1.55193	2.9546	2.77063	4.7057	4.43582	6.0056	5.93518	6.4871	6.55914	6.6753	6.66512		49.5	0.0352	0.141696	0.1195	0.280757	0.1555	0.551017	0.7399	1.06049	1.9868	1.95923	3.4283	3.32035	4.7377	4.75607		49.5	0.4809	0.434428	0.9005	0.840224	1.5896	1.57339	2.8517	2.7717	4.4907	4.38131	5.8522	5.86756	6.5502	6.56762		49.5	0.454
49.6	0.6994	0.822804	1.5872	1.55459	2.9567	2.77475	4.7068	4.44057	6.004	5.93805	6.4851	6.5596	6.6762	6.66513		49.6	0.0366	0.141975	0.1186	0.281305	0.1565	0.552073	0.7428	1.06243	1.9902	1.96248	3.4339	3.32469	4.7422	4.75934		49.6	0.480798	0.435245	0.902598	0.841749	1.5936	1.57605	2.856	2.77573	4.4976	4.38594	5.856	5.87062	6.5519	6.56829		49.6	0.457497
49.7	0.699	0.824304	1.5904	1.55724	2.9632	2.77886	4.7111	4.44531	6.0036	5.9409	6.4839	6.56005	6.6763	6.66514		49.7	0.0387999	0.142254	0.1203	0.281853	0.1569	0.553127	0.7452	1.06438	1.9956	1.96574	3.4388	3.32903	4.7463	4.76259		49.7	0.484098	0.436061	0.905398	0.843272	1.5986	1.5787	2.8612	2.77975	4.5057	4.39057	5.8614	5.87368	6.5535	6.56896		49.7	0.460497
49.8	0.6976	0.825806	1.5922	1.5599	2.9655	2.78297	4.7136	4.45003	6.0073	5.94374	6.484	6.5605	6.6748	6.66514		49.8	0.0384	0.142534	0.121699	0.282401	0.158	0.55418	0.748699	1.06632	1.9999	1.96899	3.4432	3.33336	4.7507	4.76584		49.8	0.4864	0.436878	0.909498	0.844795	1.5994	1.58135	2.8662	2.78376	4.5123	4.39517	5.8658	5.87671	6.5555	6.56962		49.8	0.4626
49.9	0.6955	0.827304	1.5963	1.56255	2.9667	2.78707	4.7157	4.45475	6.0089	5.94656	6.4813	6.56095	6.6752	6.66515		49.9	0.0391	0.142813	0.122498	0.282948	0.159	0.555234	0.7506	1.06826	2.0041	1.97224	3.4436	3.33768	4.7547	4.76907		49.9	0.492	0.437694	0.914496	0.846318	1.6024	1.584	2.8708	2.78778	4.5195	4.39977	5.8685	5.87973	6.5582	6.57027		49.9	0.4591
50	0.6945	0.828803	1.5994	1.5652	2.9728	2.79117	4.717	4.45946	6.0091	5.94937	6.4809	6.56139	6.6716	6.66515		50	0.0391	0.143093	0.1231	0.283497	0.1627	0.556287	0.7497	1.0702	2.0108	1.97549	3.4496	3.34199	4.7575	4.77228		50	0.4932	0.43851	0.915	0.847841	1.604	1.58665	2.8735	2.79179	4.5252	4.40436	5.8704	5.88274	6.5547	6.57092		50	0.4601
50.1	0.6953	0.8303	1.6025	1.56785	2.9789	2.79526	4.7191	4.46415	6.0117	5.95216	6.4809	6.56182	6.6711	6.66516		50.1	0.0410983	0.143372	0.125498	0.284045	0.1655	0.557341	0.750798	1.07214	2.0206	1.97873	3.4563	3.34629	4.7611	4.77548		50.1	0.497598	0.439326	0.916098	0.849362	1.6112	1.5893	2.8815	2.79579	4.5319	4.40894	5.8736	5.88573	6.5576	6.57156		50.1	0.4579
50.2	0.6964	0.831797	1.6043	1.5705	2.9837	2.79935	4.7257	4.46883	6.0146	5.95495	6.4806	6.56225	6.6723	6.66516		50.2	0.0386044	0.143651	0.120504	0.284592	0.1647	0.558394	0.750804	1.07408	2.0249	1.98197	3.4555	3.35059	4.759	4.77866		50.2	0.4965	0.440141	0.9154	0.850883	1.6151	1.59194	2.8869	2.79978	4.536	4.41351	5.8774	5.88872	6.5589	6.57219		50.2	0.453402
50.3	0.698	0.833296	1.604	1.57314	2.9886	2.80343	4.7301	4.47349	6.0155	5.95771	6.4827	6.56268	6.6718	6.66517		50.3	0.0412	0.14393	0.128198	0.28514	0.1671	0.559446	0.754798	1.07602	2.0293	1.98521	3.4634	3.35488	4.7599	4.78183		50.3	0.4953	0.440957	0.9169	0.852403	1.6199	1.59458	2.8922	2.80377	4.5399	4.41806	5.8787	5.89168	6.5576	6.57282		50.3	0.4527
50.4	0.6958	0.834791	1.6086	1.57579	2.9948	2.80751	4.7306	4.47816	6.0184	5.96046	6.4819	6.5631	6.6711	6.66517		50.4	0.0447	0.144209	0.130499	0.285687	0.1659	0.560499	0.7562	1.07796	2.032	1.98845	3.4705	3.35915	4.7592	4.78499		50.4	0.4957	0.441772	0.917102	0.853922	1.6223	1.59722	2.8933	2.80777	4.5401	4.42261	5.8791	5.89463	6.5594	6.57344		50.4	0.4524
50.5	0.6954	0.836287	1.6157	1.57843	3.0007	2.81158	4.7331	4.4828	6.0232	5.9632	6.4851	6.56351	6.672	6.66517		50.5	0.0446	0.144489	0.1315	0.286235	0.1671	0.561551	0.7606	1.07989	2.035	1.99168	3.4733	3.36342	4.7641	4.78813		50.5	0.4983	0.442587	0.9202	0.855442	1.6268	1.59986	2.8987	2.81175	4.5463	4.42714	5.8835	5.89757	6.5616	6.57406		50.5	0.4548
50.6	0.6974	0.837781	1.618	1.58107	3.0048	2.81565	4.7382	4.48743	6.0259	5.96592	6.4885	6.56393	6.6746	6.66518		50.6	0.0460995	0.144768	0.1318	0.286782	0.1655	0.562604	0.7663	1.08183	2.0387	1.99491	3.4797	3.36769	4.7667	4.79126		50.6	0.499598	0.443401	0.924898	0.85696	1.6291	1.6025	2.9047	2.81572	4.5507	4.43166	5.8881	5.9005	6.5634	6.57467		50.6	0.455999
50.7	0.6983	0.839275	1.6229	1.58371	3.0067	2.81972	4.743	4.49205	6.0263	5.96863	6.49	6.56434	6.6774	6.66518		50.7	0.0465021	0.145047	0.129402	0.28733	0.1652	0.563655	0.766002	1.08376	2.0441	1.99814	3.4815	3.37195	4.7668	4.79438		50.7	0.504098	0.444215	0.927098	0.858477	1.6334	1.60513	2.9132	2.81969	4.5565	4.43618	5.8949	5.90341	6.567	6.57528		50.7	0.4565
50.8	0.698	0.84077	1.6249	1.58634	3.0096	2.82377	4.7461	4.49666	6.0244	5.97132	6.4906	6.56474	6.6761	6.66519		50.8	0.0535	0.145326	0.131795	0.287877	0.1672	0.564706	0.769595	1.0857	2.0528	2.00137	3.4905	3.37619	4.7739	4.79748		50.8	0.5035	0.44503	0.929299	0.859993	1.6326	1.60777	2.917	2.82366	4.5624	4.44068	5.8959	5.90631	6.57	6.57588		50.8	0.4551
50.9	0.6968	0.842263	1.6279	1.58898	3.0109	2.82782	4.751	4.50127	6.0251	5.974	6.4893	6.56514	6.6755	6.66519		50.9	0.0546	0.145605	0.136599	0.288424	0.1647	0.565757	0.7715	1.08763	2.0592	2.00459	3.4924	3.38043	4.7751	4.80057		50.9	0.507	0.445844	0.929497	0.861509	1.6361	1.6104	2.9257	2.82762	4.5679	4.44517	5.9006	5.90919	6.574	6.57647		50.9	0.4527
51	0.6977	0.843755	1.6292	1.59162	3.0151	2.83187	4.7526	4.50586	6.0268	5.97667	6.4894	6.56554	6.6755	6.6652		51	0.0582	0.145884	0.1358	0.288971	0.1673	0.566808	0.7737	1.08956	2.0634	2.00781	3.4955	3.38466	4.779	4.80365		51	0.5128	0.446657	0.9328	0.863026	1.6395	1.61302	2.929	2.83158	4.5685	4.44965	5.9064	5.91206	6.5736	6.57706		51	0.4558
51.1	0.6967	0.845247	1.6348	1.59425	3.022	2.83592	4.7569	4.51043	6.03	5.97932	6.4905	6.56593	6.6754	6.6652		51.1	0.0631968	0.146163	0.141097	0.289518	0.1729	0.56786	0.780797	1.09149	2.0683	2.01102	3.5017	3.38889	4.7845	4.80671		51.1	0.5118	0.44747	0.9338	0.864541	1.6429	1.61565	2.9329	2.83553	4.5712	4.45411	5.9096	5.91492	6.5765	6.57765		51.1	0.449498
51.2	0.6972	0.846738	1.6385	1.59688	3.0258	2.83995	4.7613	4.51499	6.0308	5.98196	6.4911	6.56631	6.6773	6.6652		51.2	0.0686987	0.146442	0.146699	0.290065	0.1766	0.56891	0.782199	1.09342	2.0744	2.01424	3.5087	3.39311	4.7885	4.80976		51.2	0.511102	0.448283	0.933102	0.866054	1.6413	1.61828	2.9355	2.83948	4.5737	4.45858	5.9091	5.91777	6.578	6.57823		51.2	0.4482
51.3	0.7008	0.84823	1.6385	1.5995	3.0261	2.84398	4.7656	4.51955	6.0316	5.98459	6.4927	6.5667	6.6805	6.66521		51.3	0.0694	0.146721	0.145399	0.290612	0.1792	0.56996	0.786999	1.09535	2.0798	2.01745	3.516	3.39731	4.7931	4.81279		51.3	0.5054	0.449097	0.928306	0.867568	1.6389	1.6209	2.93481	2.84342	4.5728	4.46302	5.905	5.9206	6.5749	6.5788		51.3	0.4469
51.4	0.7031	0.849719	1.6406	1.60213	3.0309	2.84801	4.7709	4.52409	6.0337	5.9872	6.4938	6.56708	6.68	6.66521		51.4	0.0661	0.146999	0.144002	0.291159	0.1764	0.57101	0.784	1.09728	2.0812	2.02066	3.5197	3.40151	4.7922	4.81581		51.4	0.5033	0.449909	0.928101	0.86908	1.6382	1.62352	2.9383	2.84736	4.5733	4.46746	5.9058	5.92342	6.5732	6.57937		51.4	0.4452
51.5	0.7031	0.851208	1.6427	1.60476	3.0349	2.85203	4.7745	4.52862	6.0342	5.9898	6.4923	6.56745	6.6796	6.66521		51.5	0.0653	0.147278	0.1434	0.291706	0.174	0.57206	0.7862	1.09921	2.082	2.02387	3.5205	3.40571	4.7924	4.81882		51.5	0.5018	0.450722	0.9302	0.870594	1.6417	1.62614	2.941	2.85129	4.5743	4.47189	5.9076	5.92623	6.5748	6.57994		51.5	0.4468
51.6	0.7023	0.852697	1.6444	1.60738	3.0404	2.85605	4.7793	4.53314	6.038	5.99238	6.4881	6.56782	6.6801	6.66522		51.6	0.0677996	0.147557	0.1453	0.292252	0.1738	0.57311	0.7901	1.10114	2.0831	2.02707	3.5254	3.40989	4.7954	4.82182		51.6	0.5058	0.451534	0.9339	0.872105	1.6437	1.62876	2.945	2.85521	4.5751	4.4763	5.9114	5.92902	6.5731	6.58049		51.6	0.444802
51.7	0.7032	0.854185	1.6448	1.61	3.0454	2.86007	4.7822	4.53765	6.044	5.99496	6.4841	6.56819	6.678	6.66522		51.7	0.0695005	0.147836	0.1438	0.292799	0.1723	0.574159	0.7902	1.10307	2.0864	2.03028	3.5282	3.41407	4.7936	4.8248		51.7	0.510097	0.452345	0.935597	0.873616	1.6471	1.63138	2.9515	2.85913	4.5802	4.48071	5.9172	5.9318	6.5769	6.58105		51.7	0.442202
51.8	0.7052	0.855674	1.6457	1.61262	3.0471	2.86407	4.785	4.54214	6.0481	5.99751	6.4877	6.56856	6.6763	6.66523		51.8	0.0679	0.148115	0.142001	0.293345	0.1714	0.575208	0.793501	1.10499	2.0867	2.03347	3.5349	3.41824	4.7902	4.82777		51.8	0.5149	0.453158	0.939597	0.875125	1.6489	1.63399	2.9577	2.86305	4.5888	4.4851	5.922	5.93457	6.5798	6.5816		51.8	0.4417
51.9	0.7067	0.85716	1.646	1.61523	3.0479	2.86807	4.7892	4.54663	6.0508	6.00006	6.4896	6.56891	6.6814	6.66523		51.9	0.0654	0.148393	0.140103	0.293891	0.1723	0.576257	0.796	1.10692	2.0866	2.03667	3.5374	3.4224	4.7873	4.83073		51.9	0.5185	0.453969	0.942796	0.876635	1.6544	1.6366	2.9655	2.86696	4.5951	4.48949	5.9269	5.93732	6.5849	6.58214		51.9	0.444
52	0.7061	0.858646	1.6446	1.61785	3.0529	2.87207	4.7896	4.55111	6.0541	6.00259	6.4877	6.56927	6.6821	6.66523		52	0.0632	0.148672	0.1334	0.294438	0.1692	0.577305	0.7954	1.10884	2.0888	2.03986	3.536	3.42655	4.7871	4.83367		52	0.5198	0.45478	0.9458	0.878145	1.6591	1.63921	2.9677	2.87087	4.6014	4.49386	5.9312	5.94006	6.5869	6.58268		52	0.442
52.1	0.7053	0.860132	1.644	1.62046	3.0613	2.87607	4.7913	4.55557	6.0552	6.00511	6.4917	6.56962	6.685	6.66524		52.1	0.0591033	0.148951	0.130903	0.294984	0.1703	0.578355	0.795403	1.11077	2.0923	2.04305	3.5357	3.4307	4.7845	4.8366		52.1	0.521299	0.455591	0.949999	0.879653	1.6641	1.64182	2.9716	2.87477	4.6066	4.49822	5.9355	5.94279	6.5857	6.58321		52.1	0.4425
52.2	0.7048	0.861616	1.6459	1.62308	3.0634	2.88005	4.7935	4.56002	6.0584	6.00762	6.4923	6.56997	6.6849	6.66524		52.2	0.0631978	0.149229	0.133898	0.29553	0.1723	0.579402	0.800798	1.11269	2.0944	2.04624	3.5411	3.43484	4.7876	4.83951		52.2	0.521798	0.456401	0.950498	0.88116	1.6692	1.64443	2.9716	2.87867	4.6108	4.50258	5.9417	5.94551	6.5867	6.58374		52.2	0.444401
52.3	0.7056	0.863102	1.649	1.62569	3.0629	2.88403	4.7961	4.56446	6.056	6.01011	6.4944	6.57032	6.6877	6.66524		52.3	0.066	0.149508	0.135299	0.296076	0.1763	0.58045	0.804799	1.11461	2.0997	2.04943	3.5461	3.43897	4.7948	4.84242		52.3	0.5252	0.457213	0.9488	0.882667	1.6712	1.64703	2.9722	2.88256	4.6166	4.50692	5.9465	5.94821	6.5889	6.58427		52.3	0.4455
52.4	0.7075	0.864586	1.6535	1.62829	3.065	2.88801	4.8018	4.56889	6.0545	6.01259	6.4967	6.57066	6.6931	6.66524		52.4	0.0683	0.149787	0.136699	0.296622	0.1796	0.581497	0.8092	1.11653	2.0997	2.05261	3.5496	3.44309	4.8007	4.84531		52.4	0.5237	0.458023	0.9518	0.884173	1.6761	1.64964	2.9738	2.88645	4.6227	4.51125	5.9493	5.9509	6.5885	6.58479		52.4	0.4429
52.5	0.7135	0.866069	1.6593	1.6309	3.0633	2.89198	4.8063	4.57331	6.0526	6.01505	6.4983	6.571	6.6951	6.66525		52.5	0.069	0.150065	0.1368	0.297168	0.1815	0.582545	0.8126	1.11845	2.1027	2.05579	3.5578	3.4472	4.8045	4.84819		52.5	0.5249	0.458833	0.9548	0.88568	1.6796	1.65224	2.9775	2.89033	4.6262	4.51557	5.9513	5.95358	6.592	6.5853		52.5	0.4409
52.6	0.7127	0.867551	1.6623	1.63351	3.0649	2.89595	4.8083	4.57772	6.0557	6.01751	6.499	6.57133	6.6949	6.66525		52.6	0.0715995	0.150343	0.1387	0.297714	0.1824	0.583593	0.8168	1.12037	2.1066	2.05897	3.5631	3.45131	4.8061	4.85106		52.6	0.528399	0.459642	0.955999	0.887185	1.6827	1.65484	2.9805	2.8942	4.6285	4.51988	5.956	5.95625	6.5972	6.58581		52.6	0.437902
52.7	0.7101	0.869033	1.6641	1.63611	3.0721	2.89992	4.8132	4.58211	6.0566	6.01995	6.4994	6.57166	6.6961	6.66525		52.7	0.0700035	0.150622	0.138404	0.29826	0.1804	0.584639	0.817204	1.12229	2.1119	2.06214	3.5631	3.45541	4.8032	4.85391		52.7	0.526102	0.460451	0.953402	0.888689	1.6826	1.65744	2.9822	2.89807	4.6331	4.52419	5.9591	5.95891	6.5949	6.58631		52.7	0.4356
52.8	0.7102	0.870516	1.6673	1.63871	3.0777	2.90387	4.8143	4.5865	6.0566	6.02238	6.5008	6.57199	6.6934	6.66526		52.8	0.0704	0.150901	0.137	0.298805	0.1792	0.585686	0.8207	1.12421	2.1163	2.06532	3.5638	3.4595	4.801	4.85675		52.8	0.529	0.461262	0.9561	0.890192	1.6852	1.66003	2.9848	2.90194	4.6374	4.52848	5.9578	5.96155	6.5956	6.58682		52.8	0.4312
52.9	0.7102	0.871996	1.6715	1.64131	3.0796	2.90783	4.8165	4.59088	6.0572	6.02479	6.5001	6.57231	6.6926	6.66526		52.9	0.0693	0.151179	0.136099	0.299351	0.1807	0.586732	0.8261	1.12613	2.1233	2.06848	3.5685	3.46359	4.8041	4.85958		52.9	0.5328	0.46207	0.963098	0.891695	1.6909	1.66262	2.992	2.90581	4.6454	4.53276	5.9599	5.96418	6.5982	6.58731		52.9	0.4282
53	0.7107	0.873476	1.6734	1.64391	3.0853	2.91177	4.8209	4.59524	6.0591	6.02719	6.5006	6.57263	6.6931	6.66526		53	0.0681	0.151457	0.1368	0.299897	0.1833	0.587778	0.8321	1.12805	2.1249	2.07165	3.5726	3.46766	4.8023	4.8624		53	0.5349	0.462879	0.9644	0.893199	1.6974	1.66522	2.9957	2.90966	4.6508	4.53703	5.9638	5.96679	6.5988	6.5878		53	0.4273
53.1	0.713	0.874955	1.6762	1.64651	3.0912	2.91572	4.8249	4.59959	6.0625	6.02958	6.5033	6.57295	6.6961	6.66526		53.1	0.0630035	0.151736	0.136404	0.300442	0.1823	0.588825	0.831704	1.12996	2.1261	2.07481	3.5732	3.47173	4.7996	4.8652		53.1	0.534	0.463687	0.9659	0.8947	1.6977	1.66781	2.9992	2.91351	4.6527	4.54129	5.9681	5.9694	6.5999	6.58829		53.1	0.425404
53.2	0.7146	0.876434	1.6794	1.6491	3.095	2.91966	4.8277	4.60393	6.065	6.03197	6.5061	6.57327	6.7005	6.66527		53.2	0.0620995	0.152014	0.1434	0.300987	0.1824	0.58987	0.8316	1.13188	2.1304	2.07798	3.5744	3.4758	4.8039	4.86799		53.2	0.535598	0.464496	0.968798	0.896201	1.7012	1.6704	3.0051	2.91736	4.6622	4.54554	5.9767	5.972	6.6006	6.58877		53.2	0.425898
53.3	0.719	0.877914	1.6804	1.65169	3.0989	2.92359	4.8309	4.60826	6.0654	6.03433	6.5092	6.57358	6.6965	6.66527		53.3	0.0603	0.152292	0.1459	0.301532	0.1859	0.590916	0.834	1.13379	2.1347	2.08114	3.5774	3.47985	4.8074	4.87077		53.3	0.5356	0.465305	0.968701	0.897701	1.7044	1.67298	3.0086	2.9212	4.6663	4.54978	5.9774	5.97458	6.5997	6.58925		53.3	0.4225
53.4	0.721	0.879391	1.6842	1.65428	3.1038	2.92752	4.8335	4.61258	6.0682	6.03668	6.5093	6.57388	6.694	6.66527		53.4	0.0591	0.152571	0.147202	0.302077	0.1881	0.591961	0.8344	1.1357	2.1361	2.08429	3.5801	3.48389	4.8077	4.87354		53.4	0.5354	0.466112	0.973	0.8992	1.7071	1.67557	3.0122	2.92504	4.6722	4.55401	5.9793	5.97715	6.5989	6.58973		53.4	0.4236
53.5	0.7156	0.880868	1.6877	1.65687	3.1074	2.93144	4.8407	4.61689	6.0716	6.03902	6.5077	6.57419	6.6928	6.66527		53.5	0.0563	0.152849	0.1462	0.302623	0.1907	0.593005	0.8363	1.13762	2.1366	2.08745	3.5789	3.48793	4.8085	4.87629		53.5	0.5355	0.46692	0.9722	0.900701	1.7089	1.67815	3.018	2.92887	4.6752	4.55823	5.9831	5.9797	6.6011	6.5902		53.5	0.4204
53.6	0.7175	0.882344	1.6951	1.65946	3.1116	2.93536	4.8428	4.62119	6.0751	6.04135	6.5057	6.57449	6.6898	6.66528		53.6	0.0554994	0.153127	0.146399	0.303168	0.1895	0.594051	0.839699	1.13953	2.1411	2.0906	3.585	3.49196	4.8132	4.87903		53.6	0.533701	0.467727	0.969101	0.902199	1.712	1.68073	3.0198	2.9327	4.679	4.56244	5.9864	5.98225	6.6019	6.59066		53.6	0.418
53.7	0.7185	0.88382	1.6991	1.66205	3.1146	2.93927	4.8441	4.62547	6.0784	6.04367	6.5036	6.57479	6.6905	6.66528		53.7	0.0501023	0.153405	0.145302	0.303713	0.1855	0.595095	0.840202	1.14144	2.1409	2.09375	3.5872	3.49599	4.8167	4.88176		53.7	0.536499	0.468534	0.967899	0.903697	1.7149	1.68331	3.0236	2.93652	4.6876	4.56664	5.9873	5.98479	6.6071	6.59112		53.7	0.4162
53.8	0.7186	0.885297	1.7005	1.66463	3.1178	2.94318	4.8441	4.62975	6.0812	6.04598	6.5035	6.57508	6.6894	6.66528		53.8	0.0478	0.153684	0.146601	0.304257	0.1851	0.596139	0.841101	1.14335	2.1412	2.09689	3.5866	3.5	4.815	4.88448		53.8	0.5358	0.469342	0.970202	0.905194	1.7172	1.68589	3.0264	2.94034	4.6908	4.57083	5.9877	5.98731	6.6069	6.59158		53.8	0.4166
53.9	0.7222	0.886771	1.7045	1.66721	3.1161	2.94708	4.8473	4.63402	6.0826	6.04827	6.5036	6.57537	6.6911	6.66528		53.9	0.0478	0.153962	0.142202	0.304802	0.1866	0.597183	0.8408	1.14526	2.1446	2.10003	3.5875	3.50401	4.816	4.88719		53.9	0.5359	0.470148	0.971001	0.90669	1.7222	1.68846	3.0302	2.94416	4.6962	4.57501	5.9901	5.98982	6.6057	6.59203		53.9	0.4201
54	0.7246	0.888245	1.7057	1.6698	3.1197	2.95098	4.8523	4.63827	6.0849	6.05055	6.5042	6.57566	6.6922	6.66529		54	0.0452	0.15424	0.1414	0.305347	0.1839	0.598227	0.841	1.14717	2.1466	2.10317	3.5877	3.50801	4.8162	4.88988		54	0.5376	0.470954	0.9745	0.908187	1.7263	1.69103	3.0347	2.94796	4.7011	4.57918	5.993	5.99232	6.607	6.59248		54	0.4222
54.1	0.7249	0.889718	1.7081	1.67237	3.1239	2.95488	4.8558	4.64251	6.0855	6.05282	6.5048	6.57595	6.6913	6.66529		54.1	0.0461016	0.154518	0.138902	0.305892	0.1833	0.599271	0.841402	1.14908	2.1492	2.10631	3.5902	3.512	4.8196	4.89256		54.1	0.538399	0.47176	0.977299	0.909682	1.7257	1.69361	3.0362	2.95177	4.705	4.58334	5.9945	5.9948	6.6068	6.59293		54.1	0.422101
54.2	0.7261	0.891191	1.7151	1.67495	3.1258	2.95877	4.8594	4.64675	6.0868	6.05508	6.5069	6.57623	6.6883	6.66529		54.2	0.0472008	0.154796	0.137201	0.306436	0.1856	0.600314	0.842901	1.15098	2.1511	2.10945	3.5901	3.51599	4.8194	4.89523		54.2	0.5374	0.472566	0.981	0.911176	1.7292	1.69618	3.0383	2.95556	4.7132	4.58749	5.9966	5.99728	6.6067	6.59337		54.2	0.421902
54.3	0.728	0.892664	1.7197	1.67752	3.1297	2.96265	4.864	4.65097	6.0879	6.05732	6.5083	6.57651	6.6863	6.66529		54.3	0.0443	0.155074	0.132202	0.306981	0.1872	0.601357	0.843202	1.15289	2.1529	2.11258	3.592	3.51996	4.8206	4.89789		54.3	0.541	0.473373	0.982998	0.91267	1.7354	1.69874	3.0433	2.95936	4.7198	4.59163	6.0029	5.99975	6.6098	6.59381		54.3	0.4228
54.4	0.7294	0.894136	1.7185	1.6801	3.134	2.96653	4.8682	4.65518	6.0898	6.05956	6.5096	6.57679	6.6847	6.66529		54.4	0.0412	0.155352	0.131002	0.307525	0.1877	0.6024	0.8454	1.1548	2.1571	2.11571	3.5941	3.52393	4.8203	4.90054		54.4	0.5471	0.474178	0.983798	0.914163	1.7447	1.70131	3.0502	2.96315	4.7249	4.59576	6.0099	6.0022	6.6135	6.59424		54.4	0.4202
54.5	0.7315	0.895606	1.7207	1.68267	3.137	2.9704	4.8697	4.65939	6.0916	6.06178	6.5123	6.57706	6.6833	6.6653		54.5	0.0438	0.15563	0.1334	0.30807	0.1905	0.603442	0.8447	1.1567	2.1614	2.11884	3.5955	3.52789	4.8237	4.90317		54.5	0.5436	0.474983	0.9808	0.915657	1.7458	1.70387	3.0489	2.96693	4.7259	4.59988	6.0053	6.00464	6.6127	6.59467		54.5	0.4189
54.6	0.7314	0.897077	1.7228	1.68524	3.1406	2.97428	4.8736	4.66358	6.0913	6.06399	6.5137	6.57733	6.6824	6.6653		54.6	0.0411999	0.155908	0.1356	0.308614	0.1928	0.604485	0.8466	1.1586	2.1642	2.12196	3.5973	3.53185	4.8258	4.90579		54.6	0.5423	0.475788	0.983	0.917149	1.7455	1.70644	3.0538	2.97071	4.7284	4.60399	6.0106	6.00707	6.6149	6.59509		54.6	0.418903
54.7	0.7333	0.898546	1.7266	1.68781	3.146	2.97814	4.8759	4.66775	6.0944	6.06619	6.5146	6.5776	6.6804	6.6653		54.7	0.0418026	0.156185	0.135003	0.309158	0.1956	0.605527	0.849703	1.16051	2.1646	2.12509	3.5987	3.5358	4.8287	4.9084		54.7	0.540903	0.476593	0.982603	0.91864	1.7448	1.709	3.0583	2.97448	4.7286	4.60809	6.0122	6.00949	6.6157	6.59551		54.7	0.418702
54.8	0.738	0.900017	1.7275	1.69037	3.145	2.982	4.8789	4.67192	6.0964	6.06838	6.5146	6.57787	6.6799	6.6653		54.8	0.0393	0.156464	0.138002	0.309702	0.1916	0.606569	0.852802	1.16241	2.1659	2.1282	3.5976	3.53974	4.8287	4.91101		54.8	0.5418	0.477398	0.980702	0.92013	1.7451	1.71156	3.0596	2.97825	4.733	4.61218	6.0122	6.0119	6.6135	6.59593		54.8	0.4183
54.9	0.742	0.901485	1.7268	1.69294	3.1466	2.98585	4.8819	4.67609	6.0938	6.07056	6.5139	6.57813	6.6785	6.6653		54.9	0.032	0.156741	0.141304	0.310246	0.1872	0.60761	0.8534	1.16431	2.1668	2.13132	3.5956	3.54367	4.8264	4.91359		54.9	0.5456	0.478202	0.9802	0.92162	1.7472	1.71411	3.063	2.98202	4.7388	4.61626	6.0128	6.0143	6.6125	6.59635		54.9	0.4204
55	0.7431	0.902953	1.7243	1.6955	3.1504	2.9897	4.886	4.68023	6.0937	6.07272	6.5139	6.57839	6.6782	6.66531		55	0.0316	0.157019	0.1447	0.31079	0.1868	0.608651	0.8563	1.16621	2.1699	2.13443	3.5952	3.54759	4.831	4.91617		55	0.5463	0.479006	0.9774	0.923111	1.7505	1.71667	3.0647	2.98578	4.7418	4.62033	6.0158	6.01668	6.6113	6.59676		55	0.42
55.1	0.7426	0.90442	1.7232	1.69807	3.1519	2.99355	4.8903	4.68437	6.0921	6.07487	6.5145	6.57865	6.6788	6.66531		55.1	0.0308005	0.157297	0.1463	0.311334	0.1875	0.609694	0.8564	1.16811	2.1697	2.13755	3.5981	3.55151	4.8331	4.91873		55.1	0.548101	0.47981	0.979901	0.924599	1.7524	1.71922	3.0696	2.98953	4.7458	4.62439	6.0161	6.01906	6.6084	6.59716		55.1	0.420902
55.2	0.7443	0.905886	1.7237	1.70062	3.1545	2.99739	4.8905	4.6885	6.0962	6.07702	6.5145	6.5789	6.6798	6.66531		55.2	0.0304999	0.157574	0.1467	0.311877	0.1872	0.610734	0.8559	1.17001	2.1749	2.14066	3.6023	3.55542	4.8341	4.92129		55.2	0.550001	0.480613	0.980801	0.926087	1.7534	1.72177	3.0734	2.99328	4.7484	4.62845	6.0186	6.02143	6.6073	6.59756		55.2	0.420701
55.3	0.7459	0.907354	1.7265	1.70318	3.1546	3.00123	4.8943	4.69262	6.0989	6.07915	6.5159	6.57915	6.6789	6.66531		55.3	0.031	0.157852	0.147901	0.312421	0.1872	0.611775	0.858101	1.17191	2.1781	2.14376	3.604	3.55932	4.8316	4.92383		55.3	0.5527	0.481417	0.983299	0.927574	1.7566	1.72432	3.0759	2.99703	4.7501	4.63249	6.0229	6.02378	6.6077	6.59796		55.3	0.423
55.4	0.7466	0.908819	1.7284	1.70574	3.156	3.00506	4.8968	4.69673	6.1	6.08127	6.5141	6.5794	6.6822	6.66531		55.4	0.0339	0.15813	0.148499	0.312964	0.1904	0.612815	0.8609	1.17381	2.1835	2.14687	3.6097	3.56322	4.8341	4.92636		55.4	0.5517	0.48222	0.9844	0.92906	1.755	1.72687	3.0799	3.00077	4.7549	4.63652	6.0263	6.02612	6.6087	6.59836		55.4	0.4185
55.5	0.7463	0.910284	1.7304	1.70829	3.1563	3.00888	4.8964	4.70082	6.1002	6.08338	6.5156	6.57965	6.6824	6.66531		55.5	0.0377	0.158408	0.1501	0.313508	0.1919	0.613855	0.8642	1.1757	2.1855	2.14997	3.6119	3.5671	4.8325	4.92888		55.5	0.5491	0.483023	0.9845	0.930548	1.7575	1.72942	3.0825	3.00451	4.7563	4.64054	6.0304	6.02845	6.6094	6.59875		55.5	0.4157
55.6	0.746	0.911748	1.7358	1.71085	3.16	3.01271	4.8997	4.70491	6.1026	6.08548	6.515	6.57989	6.6836	6.66532		55.6	0.0404992	0.158685	0.151899	0.314052	0.195	0.614896	0.868599	1.1776	2.189	2.15306	3.6141	3.57098	4.8343	4.93139		55.6	0.548101	0.483825	0.982901	0.932033	1.7581	1.73196	3.0829	3.00824	4.7611	4.64456	6.0331	6.03077	6.6095	6.59914		55.6	0.4171
55.7	0.7485	0.913212	1.7374	1.7134	3.1631	3.01653	4.9076	4.70898	6.1055	6.08757	6.5155	6.58013	6.6837	6.66532		55.7	0.0403994	0.158963	0.152799	0.314595	0.1944	0.615935	0.871799	1.17949	2.1944	2.15616	3.6133	3.57486	4.8357	4.93389		55.7	0.547104	0.484628	0.981004	0.933518	1.7572	1.73451	3.0833	3.01197	4.7634	4.64856	6.0331	6.03308	6.6065	6.59952		55.7	0.417398
55.8	0.7491	0.914676	1.7399	1.71595	3.1679	3.02034	4.9098	4.71305	6.1072	6.08964	6.5154	6.58037	6.6804	6.66532		55.8	0.0435	0.159241	0.155297	0.315138	0.1988	0.616974	0.878497	1.18139	2.1978	2.15926	3.6148	3.57872	4.8376	4.93637		55.8	0.5446	0.485431	0.978304	0.935002	1.7526	1.73705	3.0868	3.01569	4.7618	4.65256	6.0316	6.03538	6.6041	6.5999		55.8	0.4114
55.9	0.7487	0.916139	1.7451	1.71849	3.1707	3.02414	4.9121	4.71711	6.1099	6.09171	6.5147	6.58061	6.679	6.66532		55.9	0.0423	0.159518	0.156903	0.315681	0.1976	0.618013	0.8767	1.18328	2.1966	2.16235	3.6143	3.58258	4.839	4.93885		55.9	0.5429	0.486232	0.978	0.936485	1.7554	1.73958	3.0912	3.01941	4.7632	4.65654	6.0328	6.03767	6.604	6.60028		55.9	0.4105
56	0.7525	0.9176	1.7482	1.72104	3.1736	3.02794	4.9124	4.72115	6.1123	6.09376	6.5161	6.58084	6.6773	6.66532		56	0.0439	0.159795	0.1589	0.316225	0.2024	0.619052	0.8787	1.18518	2.2001	2.16543	3.6217	3.58643	4.8389	4.94131		56	0.5394	0.487034	0.9783	0.937969	1.7562	1.74212	3.0956	3.02312	4.7675	4.66051	6.0317	6.03995	6.6047	6.60066		56	0.4147
56.1	0.7558	0.919061	1.7516	1.72358	3.1738	3.03175	4.9167	4.72518	6.1125	6.0958	6.5137	6.58107	6.6778	6.66532		56.1	0.0464026	0.160073	0.157303	0.316768	0.2031	0.620092	0.879903	1.18707	2.1992	2.16852	3.6215	3.59027	4.8372	4.94376		56.1	0.538701	0.487835	0.979201	0.939451	1.7578	1.74466	3.0971	3.02683	4.7696	4.66448	6.029	6.04222	6.6045	6.60103		56.1	0.416298
56.2	0.757	0.920522	1.7546	1.72613	3.1759	3.03554	4.9199	4.72921	6.1132	6.09784	6.5134	6.5813	6.6766	6.66532		56.2	0.046103	0.16035	0.158403	0.31731	0.202	0.62113	0.882503	1.18896	2.2018	2.1716	3.6202	3.59411	4.8334	4.94621		56.2	0.531405	0.488636	0.977105	0.940933	1.7556	1.74719	3.0966	3.03053	4.767	4.66844	6.0254	6.04448	6.6018	6.60139		56.2	0.418698
56.3	0.7578	0.921983	1.759	1.72867	3.1811	3.03932	4.9204	4.73322	6.1128	6.09986	6.5143	6.58153	6.675	6.66533		56.3	0.0472	0.160628	0.165097	0.317853	0.2044	0.622168	0.887397	1.19085	2.2058	2.17468	3.6243	3.59794	4.8363	4.94864		56.3	0.531	0.489438	0.981102	0.942414	1.7557	1.74972	3.0999	3.03423	4.769	4.67238	6.0254	6.04672	6.6016	6.60176		56.3	0.4217
56.4	0.76	0.923443	1.7638	1.7312	3.1873	3.04311	4.9245	4.73723	6.113	6.10187	6.5146	6.58175	6.6716	6.66533		56.4	0.0497	0.160905	0.161702	0.318396	0.2038	0.623206	0.8902	1.19274	2.2092	2.17776	3.6252	3.60176	4.8368	4.95106		56.4	0.5307	0.490239	0.9805	0.943894	1.7587	1.75225	3.0996	3.03792	4.7709	4.67632	6.0286	6.04896	6.6018	6.60212		56.4	0.4218
56.5	0.7627	0.924901	1.7665	1.73374	3.1883	3.04688	4.9316	4.74122	6.1151	6.10388	6.5155	6.58198	6.6706	6.66533		56.5	0.0494	0.161183	0.1619	0.318939	0.2048	0.624243	0.8938	1.19463	2.2116	2.18083	3.6247	3.60557	4.8378	4.95347		56.5	0.5295	0.491039	0.9814	0.945375	1.7607	1.75478	3.1061	3.04161	4.7734	4.68025	6.0311	6.05118	6.6032	6.60248		56.5	0.4274
56.6	0.7633	0.926359	1.7688	1.73628	3.1888	3.05066	4.9361	4.74521	6.1142	6.10587	6.5147	6.5822	6.669	6.66533		56.6	0.0513004	0.16146	0.1628	0.319481	0.2048	0.625282	0.895	1.19652	2.2134	2.18391	3.6281	3.60938	4.8367	4.95587		56.6	0.530599	0.491839	0.981499	0.946854	1.7646	1.75731	3.109	3.04529	4.7787	4.68416	6.0331	6.0534	6.6027	6.60283		56.6	0.426501
56.7	0.7641	0.927817	1.7695	1.73881	3.1935	3.05443	4.9372	4.74918	6.1163	6.10785	6.5146	6.58241	6.6648	6.66533		56.7	0.0471045	0.161737	0.163505	0.320024	0.2021	0.626319	0.894305	1.1984	2.2136	2.18698	3.6289	3.61318	4.8345	4.95825		56.7	0.526403	0.492639	0.977803	0.948332	1.764	1.75983	3.1083	3.04897	4.7794	4.68808	6.0322	6.05561	6.5991	6.60318		56.7	0.427899
56.8	0.7638	0.929275	1.772	1.74134	3.1968	3.05819	4.9427	4.75314	6.1166	6.10982	6.5127	6.58263	6.6618	6.66533		56.8	0.0448	0.162015	0.1674	0.320566	0.1997	0.627356	0.8996	1.20029	2.214	2.19004	3.6333	3.61697	4.8365	4.96063		56.8	0.524	0.49344	0.977902	0.949809	1.7657	1.76235	3.1077	3.05265	4.7822	4.69198	6.031	6.0578	6.5972	6.60353		56.8	0.4298
56.9	0.7664	0.930732	1.7759	1.74387	3.1999	3.06195	4.9451	4.7571	6.1215	6.11178	6.5136	6.58284	6.662	6.66533		56.9	0.042	0.162292	0.165704	0.321109	0.1972	0.628392	0.9035	1.20218	2.2105	2.19311	3.6318	3.62076	4.834	4.963		56.9	0.5265	0.494239	0.980799	0.951286	1.7711	1.76487	3.1123	3.05632	4.7875	4.69586	6.0366	6.05999	6.6004	6.60388		56.9	0.4287
57	0.7646	0.932187	1.7782	1.7464	3.2046	3.06571	4.9429	4.76104	6.1212	6.11373	6.5144	6.58305	6.6617	6.66533		57	0.0416	0.162569	0.1668	0.321651	0.1985	0.629428	0.9042	1.20406	2.2108	2.19617	3.6348	3.62453	4.8351	4.96536		57	0.5283	0.495038	0.9839	0.952764	1.7756	1.76739	3.1161	3.05999	4.7904	4.69974	6.0389	6.06216	6.6017	6.60422		57	0.4278
57.1	0.7651	0.933642	1.7796	1.74893	3.2069	3.06946	4.9452	4.76498	6.1223	6.11567	6.5149	6.58326	6.662	6.66534		57.1	0.0394033	0.162846	0.168603	0.322193	0.1977	0.630466	0.906003	1.20595	2.2137	2.19923	3.6348	3.6283	4.8324	4.9677		57.1	0.5271	0.495837	0.9843	0.95424	1.7798	1.76991	3.1196	3.06365	4.798	4.70362	6.0384	6.06433	6.6034	6.60456		57.1	0.429703
57.2	0.7666	0.935097	1.7822	1.75145	3.2089	3.07321	4.9491	4.7689	6.1225	6.1176	6.5153	6.58347	6.6611	6.66534		57.2	0.0350032	0.163123	0.166203	0.322735	0.1937	0.631502	0.904603	1.20783	2.2142	2.20229	3.6344	3.63207	4.8329	4.97003		57.2	0.531097	0.496636	0.989297	0.955715	1.7875	1.77243	3.1261	3.0673	4.8039	4.70748	6.0427	6.06648	6.6054	6.60489		57.2	0.432703
57.3	0.7704	0.936552	1.7877	1.75398	3.2115	3.07695	4.9527	4.77281	6.1243	6.11952	6.5146	6.58367	6.6559	6.66534		57.3	0.0322	0.163401	0.163902	0.323277	0.1919	0.632537	0.906502	1.20971	2.2156	2.20534	3.6338	3.63583	4.832	4.97236		57.3	0.5306	0.497435	0.990699	0.957189	1.7939	1.77494	3.129	3.07095	4.8049	4.71133	6.0455	6.06863	6.6059	6.60522		57.3	0.4325
57.4	0.7719	0.938006	1.7914	1.7565	3.2162	3.08068	4.953	4.77672	6.1267	6.12143	6.5134	6.58387	6.6519	6.66534		57.4	0.0375	0.163678	0.168398	0.323819	0.1932	0.633573	0.9093	1.2116	2.2235	2.20839	3.6372	3.63957	4.8307	4.97467		57.4	0.533	0.498234	0.993998	0.958662	1.7987	1.77745	3.1324	3.0746	4.8124	4.71518	6.0492	6.07076	6.6069	6.60555		57.4	0.433
57.5	0.7737	0.939458	1.7954	1.75902	3.221	3.08441	4.9549	4.78061	6.1296	6.12333	6.5103	6.58407	6.6532	6.66534		57.5	0.0412	0.163955	0.1721	0.324362	0.2	0.634608	0.9138	1.21348	2.2303	2.21144	3.6404	3.64331	4.8334	4.97698		57.5	0.5398	0.499032	0.9995	0.960137	1.8079	1.77996	3.1384	3.07824	4.8196	4.71901	6.0533	6.07289	6.6096	6.60588		57.5	0.4341
57.6	0.7733	0.94091	1.797	1.76154	3.225	3.08814	4.9571	4.7845	6.1334	6.12522	6.5098	6.58427	6.6549	6.66534		57.6	0.044397	0.164232	0.176397	0.324903	0.2058	0.635644	0.915297	1.21536	2.2348	2.21449	3.6447	3.64705	4.8365	4.97927		57.6	0.545198	0.499829	1.0014	0.96161	1.8119	1.78247	3.1403	3.08188	4.8242	4.72284	6.06	6.075	6.6121	6.6062		57.6	0.4319
57.7	0.7719	0.942362	1.801	1.76405	3.2291	3.09186	4.9581	4.78837	6.1349	6.1271	6.5127	6.58447	6.6539	6.66534		57.7	0.0439013	0.164508	0.172901	0.325445	0.2059	0.636679	0.912501	1.21723	2.2363	2.21753	3.6478	3.65078	4.838	4.98155		57.7	0.5449	0.500627	1.0028	0.963081	1.8131	1.78498	3.1426	3.08551	4.8274	4.72666	6.0637	6.07711	6.6152	6.60652		57.7	0.4314
57.8	0.7707	0.943814	1.8054	1.76657	3.2326	3.09558	4.9587	4.79223	6.1339	6.12897	6.5156	6.58466	6.6548	6.66534		57.8	0.0446	0.164786	0.175901	0.325987	0.2059	0.637713	0.912301	1.21911	2.2372	2.22057	3.6524	3.6545	4.841	4.98383		57.8	0.547	0.501425	1.004	0.964552	1.8145	1.78748	3.146	3.08914	4.8329	4.73046	6.0627	6.07921	6.6147	6.60684		57.8	0.4341
57.9	0.7707	0.945265	1.8087	1.76908	3.2369	3.09929	4.9608	4.79609	6.1345	6.13083	6.5133	6.58485	6.654	6.66534		57.9	0.0468	0.165063	0.178101	0.326528	0.2067	0.638747	0.9136	1.22099	2.2395	2.22361	3.6543	3.65821	4.8454	4.98609		57.9	0.5501	0.502222	1.0045	0.966023	1.821	1.78998	3.1515	3.09277	4.8374	4.73426	6.0627	6.08129	6.6158	6.60716		57.9	0.434
58	0.7755	0.946714	1.8105	1.7716	3.2443	3.103	4.9632	4.79994	6.1335	6.13268	6.5146	6.58504	6.6488	6.66534		58	0.0481	0.165339	0.1761	0.32707	0.2039	0.639781	0.9146	1.22287	2.2415	2.22665	3.6554	3.66191	4.846	4.98834		58	0.549	0.503019	1.0058	0.967495	1.8202	1.79248	3.1536	3.09639	4.8389	4.73805	6.0627	6.08337	6.614	6.60747		58	0.4339
58.1	0.7798	0.948163	1.8143	1.7741	3.2474	3.1067	4.9674	4.80377	6.1322	6.13452	6.5181	6.58523	6.6489	6.66535		58.1	0.0460006	0.165616	0.176801	0.327611	0.2044	0.640816	0.916701	1.22475	2.2411	2.22968	3.6558	3.66561	4.8439	4.99058		58.1	0.547701	0.503816	1.0068	0.968964	1.8184	1.79498	3.1615	3.1	4.8388	4.74183	6.0629	6.08544	6.6102	6.60778		58.1	0.4343
58.2	0.7817	0.949612	1.82	1.77661	3.2493	3.1104	4.9707	4.8076	6.1327	6.13635	6.5151	6.58541	6.6481	6.66535		58.2	0.0477017	0.165893	0.175402	0.328153	0.2005	0.641849	0.917702	1.22662	2.2404	2.23271	3.6556	3.6693	4.8438	4.99282		58.2	0.549398	0.504612	1.0087	0.970432	1.8222	1.79748	3.1708	3.10361	4.8445	4.7456	6.0659	6.0875	6.6131	6.60808		58.2	0.436598
58.3	0.7838	0.951061	1.8211	1.77912	3.2523	3.11409	4.9746	4.81141	6.1341	6.13818	6.5143	6.5856	6.6491	6.66535		58.3	0.0453	0.16617	0.175803	0.328694	0.1975	0.642883	0.915703	1.2285	2.2427	2.23574	3.6597	3.67299	4.8461	4.99504		58.3	0.5479	0.505409	1.014	0.9719	1.8224	1.79998	3.1754	3.10721	4.8495	4.74936	6.0645	6.08955	6.6122	6.60839		58.3	0.4338
58.4	0.7839	0.952508	1.8268	1.78162	3.2545	3.11778	4.9774	4.81522	6.1376	6.13999	6.5128	6.58578	6.6453	6.66535		58.4	0.0424	0.166447	0.176503	0.329235	0.1976	0.643916	0.9134	1.23037	2.2428	2.23877	3.662	3.67666	4.844	4.99725		58.4	0.5502	0.506205	1.0181	0.973367	1.8278	1.80247	3.1829	3.11082	4.8524	4.75312	6.067	6.09158	6.6126	6.60869		58.4	0.4348
58.5	0.7848	0.953955	1.833	1.78413	3.2578	3.12147	4.9826	4.81902	6.1417	6.14179	6.5124	6.58596	6.6422	6.66535		58.5	0.0404	0.166724	0.1764	0.329776	0.1972	0.644948	0.909	1.23224	2.2462	2.24179	3.6631	3.68033	4.8412	4.99945		58.5	0.5527	0.507001	1.0189	0.974836	1.8275	1.80496	3.1875	3.11441	4.8574	4.75686	6.0676	6.09361	6.6113	6.60899		58.5	0.4306
58.6	0.7825	0.955401	1.8339	1.78663	3.2633	3.12515	4.99	4.8228	6.144	6.14358	6.5135	6.58614	6.6433	6.66535		58.6	0.0432028	0.167	0.174903	0.330317	0.1976	0.645982	0.908203	1.23412	2.2486	2.24481	3.661	3.68399	4.8385	5.00164		58.6	0.556199	0.507796	1.0189	0.976302	1.8303	1.80745	3.1883	3.118	4.8589	4.76059	6.0701	6.09563	6.6073	6.60928		58.6	0.430795
58.7	0.7858	0.956847	1.8356	1.78913	3.2667	3.12883	4.9938	4.82658	6.1428	6.14537	6.5109	6.58631	6.643	6.66535		58.7	0.0417032	0.167277	0.172703	0.330858	0.1949	0.647014	0.907803	1.23599	2.2463	2.24783	3.6608	3.68765	4.8371	5.00383		58.7	0.558101	0.508591	1.018	0.977767	1.834	1.80994	3.1935	3.12159	4.8618	4.76432	6.0709	6.09764	6.6051	6.60957		58.7	0.435897
58.8	0.787	0.958293	1.842	1.79162	3.2684	3.1325	4.9968	4.83034	6.1425	6.14714	6.5107	6.58649	6.6419	6.66535		58.8	0.0398	0.167554	0.170599	0.331399	0.1974	0.648046	0.909999	1.23786	2.2461	2.25084	3.6663	3.6913	4.8424	5.006		58.8	0.5572	0.509387	1.0202	0.979232	1.835	1.81243	3.197	3.12517	4.8629	4.76804	6.0681	6.09965	6.6034	6.60986		58.8	0.4349
58.9	0.7924	0.959737	1.848	1.79412	3.2712	3.13616	5.003	4.83411	6.144	6.14891	6.5116	6.58666	6.6424	6.66535		58.9	0.0441	0.16783	0.176195	0.33194	0.204	0.649078	0.917	1.23973	2.2525	2.25386	3.6774	3.69494	4.8499	5.00816		58.9	0.5558	0.510182	1.021	0.980696	1.8392	1.81491	3.1969	3.12875	4.8653	4.77175	6.0714	6.10164	6.6015	6.61015		58.9	0.4347
59	0.7981	0.961181	1.847	1.79662	3.2764	3.13982	5.0073	4.83785	6.14	6.15066	6.5149	6.58683	6.642	6.66535		59	0.0415	0.168107	0.1777	0.332481	0.2012	0.65011	0.9178	1.2416	2.2478	2.25687	3.6755	3.69857	4.8494	5.01032		59	0.5545	0.510977	1.0163	0.982161	1.839	1.8174	3.2003	3.13233	4.8649	4.77545	6.0707	6.10362	6.6014	6.61044		59	0.4357
59.1	0.8011	0.962624	1.8491	1.79911	3.2795	3.14348	5.0113	4.84159	6.1372	6.15241	6.5174	6.587	6.6415	6.66535		59.1	0.0453993	0.168384	0.179399	0.333021	0.2023	0.651142	0.917499	1.24347	2.2521	2.25987	3.6757	3.7022	4.8521	5.01246		59.1	0.552002	0.511771	1.0154	0.983624	1.837	1.81988	3.2024	3.13589	4.866	4.77914	6.0706	6.10559	6.6021	6.61072		59.1	0.434698
59.2	0.8026	0.964067	1.8517	1.8016	3.2808	3.14713	5.0156	4.84532	6.1346	6.15415	6.5174	6.58717	6.6409	6.66535		59.2	0.044001	0.16866	0.177401	0.333562	0.2031	0.652173	0.921101	1.24533	2.2539	2.26288	3.6753	3.70582	4.8545	5.01459		59.2	0.553101	0.512565	1.0186	0.985086	1.8394	1.82236	3.2072	3.13946	4.8718	4.78282	6.0708	6.10756	6.6	6.611		59.2	0.434899
59.3	0.8052	0.96551	1.8534	1.80409	3.2825	3.15078	5.0177	4.84904	6.1307	6.15588	6.5184	6.58733	6.6379	6.66536		59.3	0.043	0.168937	0.170604	0.334102	0.201	0.653204	0.922004	1.2472	2.2533	2.26588	3.677	3.70944	4.8509	5.01672		59.3	0.5527	0.51336	1.0184	0.986548	1.8404	1.82484	3.2115	3.14302	4.87	4.78649	6.0652	6.10951	6.5992	6.61128		59.3	0.4342
59.4	0.8049	0.966951	1.8568	1.80657	3.2868	3.15442	5.0218	4.85275	6.1336	6.1576	6.5148	6.5875	6.6377	6.66536		59.4	0.0462	0.169213	0.1716	0.334642	0.1995	0.654235	0.9277	1.24907	2.2561	2.26888	3.6799	3.71304	4.8527	5.01883		59.4	0.5535	0.514153	1.0197	0.988009	1.8421	1.82731	3.2157	3.14658	4.8714	4.79016	6.0677	6.11146	6.5988	6.61155		59.4	0.4369
59.5	0.8072	0.968392	1.8593	1.80906	3.2908	3.15806	5.0258	4.85645	6.135	6.15931	6.5139	6.58766	6.639	6.66536		59.5	0.0459	0.16949	0.1723	0.335183	0.2013	0.655265	0.9321	1.25093	2.2625	2.27188	3.6839	3.71664	4.8541	5.02094		59.5	0.5558	0.514946	1.02	0.989471	1.844	1.82979	3.2199	3.15013	4.8742	4.79381	6.0686	6.1134	6.5989	6.61182		59.5	0.4397
59.6	0.8101	0.969832	1.8572	1.81155	3.2981	3.1617	5.0301	4.86014	6.135	6.16101	6.516	6.58782	6.6406	6.66536		59.6	0.0457998	0.169766	0.1731	0.335723	0.2041	0.656296	0.9343	1.2528	2.2655	2.27487	3.6884	3.72023	4.8558	5.02303		59.6	0.5588	0.51574	1.0219	0.99093	1.8451	1.83226	3.2211	3.15367	4.8757	4.79746	6.0702	6.11533	6.5975	6.61209		59.6	0.444196
59.7	0.81	0.971272	1.8587	1.81403	3.2982	3.16532	5.0356	4.86383	6.1355	6.1627	6.517	6.58798	6.6447	6.66536		59.7	0.0491988	0.170042	0.175399	0.336263	0.2078	0.657326	0.936599	1.25466	2.2697	2.27787	3.6918	3.72382	4.857	5.02512		59.7	0.558799	0.516532	1.0248	0.992389	1.8485	1.83473	3.2252	3.15721	4.8745	4.8011	6.0719	6.11725	6.5998	6.61236		59.7	0.4448
59.8	0.8147	0.972712	1.8606	1.81651	3.3013	3.16895	5.0423	4.8675	6.1352	6.16439	6.5203	6.58813	6.6402	6.66536		59.8	0.0517	0.170319	0.1749	0.336803	0.2106	0.658356	0.941	1.25652	2.2768	2.28086	3.6928	3.7274	4.8578	5.0272		59.8	0.5582	0.517326	1.0317	0.993848	1.851	1.8372	3.2299	3.16075	4.8748	4.80473	6.0758	6.11916	6.5948	6.61262		59.8	0.4424
59.9	0.8166	0.974151	1.8628	1.81899	3.3071	3.17257	5.0461	4.87116	6.1357	6.16606	6.5218	6.58829	6.6411	6.66536		59.9	0.0524	0.170595	0.173001	0.337343	0.2147	0.659385	0.9454	1.25839	2.2827	2.28384	3.6986	3.73097	4.8586	5.02926		59.9	0.5578	0.518118	1.0289	0.995306	1.8485	1.83967	3.2316	3.16428	4.8756	4.80835	6.0776	6.12106	6.5906	6.61289		59.9	0.4421
60	0.8168	0.975588	1.8646	1.82147	3.3126	3.17618	5.0475	4.87482	6.1357	6.16773	6.522	6.58844	6.6374	6.66536		60	0.0516	0.170872	0.1731	0.337884	0.2142	0.660414	0.9459	1.26025	2.2804	2.28683	3.7022	3.73453	4.8575	5.03132		60	0.5604	0.518911	1.035	0.996764	1.8514	1.84213	3.2376	3.16781	4.8805	4.81196	6.0818	6.12295	6.5909	6.61315		60	0.4408
60.1	0.82	0.977025	1.8654	1.82394	3.3161	3.1798	5.0508	4.87846	6.1358	6.16939	6.5237	6.58859	6.6351	6.66536		60.1	0.0538995	0.171148	0.176	0.338423	0.2176	0.661444	0.95	1.26211	2.2841	2.28981	3.7063	3.73809	4.8593	5.03337		60.1	0.562897	0.519703	1.0412	0.998221	1.8582	1.8446	3.2437	3.17133	4.8853	4.81556	6.0875	6.12484	6.5931	6.6134		60.1	0.436001
60.2	0.8246	0.978462	1.8686	1.82642	3.3233	3.1834	5.0533	4.8821	6.138	6.17104	6.5236	6.58874	6.6355	6.66536		60.2	0.0548976	0.171424	0.178698	0.338963	0.2221	0.662473	0.954398	1.26397	2.2914	2.29279	3.7098	3.74164	4.8622	5.03541		60.2	0.565197	0.520494	1.049	0.999677	1.8631	1.84706	3.2517	3.17485	4.8917	4.81916	6.0929	6.12671	6.5942	6.61366		60.2	0.437099
60.3	0.8273	0.979899	1.8692	1.82889	3.3324	3.187	5.057	4.88572	6.1401	6.17268	6.5213	6.58889	6.6372	6.66536		60.3	0.051	0.171701	0.178101	0.339503	0.2221	0.663501	0.956701	1.26583	2.2979	2.29577	3.7135	3.74518	4.8613	5.03744		60.3	0.5666	0.521287	1.0521	1.00113	1.866	1.84952	3.2551	3.17837	4.8942	4.82275	6.0945	6.12858	6.5943	6.61391		60.3	0.4379
60.4	0.8277	0.981335	1.8689	1.83136	3.338	3.1906	5.0616	4.88934	6.144	6.17431	6.5183	6.58904	6.6382	6.66536		60.4	0.0504	0.171977	0.1822	0.340042	0.2262	0.66453	0.9585	1.26769	2.3042	2.29874	3.7173	3.74872	4.862	5.03946		60.4	0.5661	0.522078	1.0497	1.00259	1.8684	1.85198	3.258	3.18188	4.8966	4.82633	6.0934	6.13044	6.5935	6.61416		60.4	0.4359
60.5	0.8305	0.982769	1.8716	1.83383	3.341	3.19419	5.065	4.89295	6.1448	6.17593	6.5167	6.58919	6.6391	6.66536		60.5	0.0502	0.172253	0.1817	0.340582	0.2256	0.665558	0.9572	1.26955	2.3027	2.30171	3.717	3.75225	4.8623	5.04147		60.5	0.564	0.522869	1.0523	1.00404	1.8699	1.85443	3.2637	3.18539	4.9003	4.82989	6.093	6.13229	6.5931	6.61441		60.5	0.4334
60.6	0.8319	0.984204	1.872	1.8363	3.3465	3.19778	5.0683	4.89655	6.1453	6.17755	6.513	6.58933	6.644	6.66536		60.6	0.0458018	0.172529	0.179402	0.341122	0.2247	0.666587	0.958502	1.2714	2.3034	2.30468	3.7196	3.75577	4.8641	5.04347		60.6	0.567298	0.52366	1.0536	1.0055	1.8732	1.85689	3.2704	3.18889	4.9041	4.83345	6.0965	6.13413	6.592	6.61466		60.6	0.433298
60.7	0.8344	0.985637	1.8729	1.83876	3.3489	3.20137	5.0723	4.90013	6.1436	6.17915	6.5134	6.58947	6.6433	6.66536		60.7	0.0449023	0.172805	0.174602	0.341661	0.2246	0.667614	0.957402	1.27326	2.3061	2.30765	3.7217	3.75929	4.8624	5.04546		60.7	0.570102	0.52445	1.0528	1.00695	1.8739	1.85934	3.2724	3.19238	4.9061	4.83701	6.0931	6.13596	6.5887	6.6149		60.7	0.4311
60.8	0.8364	0.987072	1.8751	1.84122	3.3502	3.20494	5.078	4.90371	6.1422	6.18075	6.5136	6.58961	6.6446	6.66536		60.8	0.0407	0.173081	0.173501	0.3422	0.2211	0.668641	0.957701	1.27511	2.3079	2.31061	3.7209	3.7628	4.861	5.04745		60.8	0.5734	0.525241	1.0541	1.0084	1.8766	1.86179	3.2739	3.19587	4.9094	4.84055	6.0931	6.13779	6.587	6.61514		60.8	0.4333
60.9	0.8382	0.988504	1.8797	1.84369	3.3543	3.20852	5.0822	4.90729	6.143	6.18234	6.5149	6.58975	6.6473	6.66537		60.9	0.0396	0.173357	0.171402	0.342739	0.2231	0.669668	0.9537	1.27697	2.3099	2.31357	3.7188	3.7663	4.8596	5.04943		60.9	0.576	0.526032	1.058	1.00985	1.8792	1.86424	3.2794	3.19937	4.9097	4.84409	6.0962	6.1396	6.5894	6.61538		60.9	0.4349
61	0.838	0.989936	1.8857	1.84615	3.3591	3.21209	5.0866	4.91085	6.1513	6.18392	6.5161	6.58989	6.6475	6.66537		61	0.0397	0.173633	0.168	0.343279	0.2277	0.670695	0.9567	1.27882	2.3133	2.31653	3.7249	3.76979	4.8593	5.05139		61	0.5745	0.526821	1.0595	1.0113	1.8823	1.86669	3.2832	3.20285	4.9096	4.84761	6.0968	6.14141	6.5873	6.61562		61	0.4338
61.1	0.8379	0.991367	1.8921	1.84861	3.3623	3.21566	5.0907	4.9144	6.1544	6.18549	6.5162	6.59003	6.6496	6.66537		61.1	0.0371016	0.173909	0.163402	0.343818	0.2283	0.671723	0.960102	1.28068	2.3166	2.31949	3.7306	3.77328	4.8574	5.05335		61.1	0.575697	0.527611	1.0628	1.01275	1.8854	1.86914	3.2902	3.20633	4.9102	4.85113	6.101	6.14321	6.593	6.61586		61.1	0.434798
61.2	0.84	0.992798	1.8982	1.85106	3.3666	3.21922	5.0918	4.91794	6.158	6.18706	6.5145	6.59017	6.6488	6.66537		61.2	0.0350033	0.174185	0.161203	0.344356	0.2295	0.672749	0.963803	1.28253	2.3201	2.32245	3.7276	3.77676	4.8555	5.0553		61.2	0.574801	0.5284	1.0618	1.0142	1.8863	1.87158	3.2937	3.2098	4.9113	4.85464	6.1018	6.145	6.5944	6.61609		61.2	0.432201
61.3	0.8423	0.994229	1.902	1.85352	3.371	3.22277	5.0973	4.92148	6.1594	6.18862	6.5141	6.5903	6.6465	6.66537		61.3	0.0289	0.174461	0.158501	0.344895	0.2315	0.673775	0.970101	1.28438	2.323	2.3254	3.7271	3.78024	4.8575	5.05724		61.3	0.5727	0.52919	1.0609	1.01565	1.8886	1.87403	3.2967	3.21327	4.9113	4.85815	6.1025	6.14678	6.5916	6.61632		61.3	0.4323
61.4	0.8438	0.995659	1.9063	1.85597	3.3764	3.22632	5.1028	4.92501	6.1617	6.19016	6.512	6.59043	6.6467	6.66537		61.4	0.0276	0.174737	0.159201	0.345434	0.2325	0.674801	0.971	1.28623	2.3249	2.32834	3.7292	3.78371	4.8569	5.05917		61.4	0.5709	0.529979	1.0598	1.0171	1.8884	1.87647	3.2982	3.21674	4.9113	4.86164	6.1002	6.14856	6.5913	6.61655		61.4	0.4326
61.5	0.8478	0.997087	1.9085	1.85843	3.3815	3.22987	5.1077	4.92852	6.1632	6.1917	6.5117	6.59056	6.6453	6.66537		61.5	0.0219	0.175013	0.1558	0.345973	0.2303	0.675826	0.9726	1.28808	2.3242	2.33129	3.7257	3.78717	4.855	5.06109		61.5	0.568	0.530768	1.0567	1.01855	1.8928	1.87891	3.2971	3.2202	4.9113	4.86512	6.1003	6.15032	6.5897	6.61678		61.5	0.4338
61.6	0.8511	0.998516	1.9086	1.86088	3.3855	3.23342	5.1136	4.93203	6.1643	6.19324	6.5075	6.59069	6.6439	6.66537		61.6	0.0205988	0.175289	0.157899	0.346512	0.2324	0.676853	0.974199	1.28993	2.3274	2.33423	3.7304	3.79062	4.8595	5.063		61.6	0.566002	0.531556	1.0546	1.02	1.8945	1.88135	3.2953	3.22366	4.9147	4.8686	6.0976	6.15208	6.5879	6.617		61.6	0.4336
61.7	0.8533	0.999943	1.91	1.86333	3.391	3.23695	5.1166	4.93553	6.1654	6.19476	6.5064	6.59082	6.6441	6.66537		61.7	0.0229972	0.175565	0.160697	0.34705	0.2326	0.677878	0.976497	1.29178	2.3337	2.33718	3.7378	3.79407	4.8633	5.06491		61.7	0.571097	0.532345	1.056	1.02144	1.897	1.88378	3.3008	3.22711	4.9156	4.87207	6.0992	6.15383	6.5893	6.61722		61.7	0.430701
61.8	0.8545	1.00137	1.9131	1.86577	3.3961	3.24049	5.1185	4.93901	6.1652	6.19628	6.5085	6.59095	6.6427	6.66537		61.8	0.0228	0.175841	0.158601	0.347588	0.2337	0.678903	0.979701	1.29362	2.3352	2.34012	3.7411	3.79751	4.8612	5.06681		61.8	0.5733	0.533134	1.0638	1.02289	1.9018	1.88621	3.3041	3.23056	4.9173	4.87553	6.1005	6.15557	6.5929	6.61744		61.8	0.4319
61.9	0.8586	1.0028	1.915	1.86822	3.3992	3.24401	5.1209	4.9425	6.1673	6.19778	6.5113	6.59107	6.6426	6.66537		61.9	0.0192	0.176116	0.156004	0.348127	0.2329	0.679927	0.9764	1.29547	2.3342	2.34305	3.7424	3.80094	4.8595	5.06869		61.9	0.5713	0.533921	1.0675	1.02434	1.9076	1.88865	3.3042	3.234	4.9239	4.87898	6.1017	6.15731	6.5924	6.61766		61.9	0.4347
62	0.8608	1.00422	1.9155	1.87066	3.4036	3.24754	5.1235	4.94597	6.1692	6.19928	6.5126	6.5912	6.6443	6.66537		62	0.0232	0.176392	0.1573	0.348666	0.2358	0.680952	0.9816	1.29732	2.3393	2.34598	3.7466	3.80437	4.8617	5.07057		62	0.5718	0.534709	1.0651	1.02578	1.9067	1.89108	3.2997	3.23744	4.9254	4.88242	6.1007	6.15903	6.5911	6.61788		62	0.4383
62.1	0.8627	1.00565	1.9166	1.87311	3.4097	3.25106	5.1287	4.94943	6.1729	6.20078	6.5128	6.59132	6.6447	6.66537		62.1	0.0234013	0.176668	0.157201	0.349204	0.2346	0.681977	0.983001	1.29916	2.3419	2.34891	3.7468	3.80779	4.8663	5.07244		62.1	0.572999	0.535496	1.0685	1.02723	1.9123	1.89351	3.3021	3.24088	4.9296	4.88586	6.1051	6.16075	6.5921	6.61809		62.1	0.439399
62.2	0.8615	1.00707	1.9179	1.87555	3.4147	3.25458	5.1306	4.95289	6.1771	6.20226	6.5139	6.59144	6.6451	6.66537		62.2	0.0236995	0.176943	0.1583	0.349742	0.2362	0.683001	0.9846	1.30101	2.344	2.35185	3.7509	3.81121	4.8704	5.0743		62.2	0.576097	0.536283	1.0723	1.02867	1.9177	1.89593	3.3085	3.24431	4.9323	4.88929	6.1098	6.16246	6.5935	6.61831		62.2	0.4408
62.3	0.8646	1.0085	1.9189	1.87798	3.4183	3.25809	5.1353	4.95633	6.1779	6.20374	6.5157	6.59156	6.6461	6.66537		62.3	0.0261	0.177219	0.158099	0.35028	0.2403	0.684025	0.988599	1.30285	2.3461	2.35477	3.7556	3.81461	4.8755	5.07616		62.3	0.5828	0.537071	1.0752	1.03011	1.9191	1.89836	3.3138	3.24773	4.9385	4.89271	6.1154	6.16416	6.5938	6.61852		62.3	0.4361
62.4	0.8668	1.00992	1.9209	1.88042	3.4217	3.26159	5.1392	4.95977	6.1804	6.20521	6.5148	6.59168	6.6441	6.66537		62.4	0.0255	0.177495	0.155103	0.350818	0.2388	0.685048	0.9886	1.30469	2.3459	2.35769	3.7581	3.81801	4.8756	5.078		62.4	0.5862	0.537858	1.0738	1.03155	1.9213	1.90078	3.3198	3.25116	4.9419	4.89612	6.1148	6.16586	6.5943	6.61873		62.4	0.433
62.5	0.8698	1.01135	1.9245	1.88286	3.4231	3.2651	5.1433	4.9632	6.1844	6.20667	6.5136	6.5918	6.6465	6.66537		62.5	0.0258	0.17777	0.1605	0.351356	0.2432	0.686071	0.9905	1.30654	2.3502	2.36061	3.7612	3.82141	4.8791	5.07984		62.5	0.5872	0.538644	1.0754	1.033	1.9237	1.9032	3.3262	3.25457	4.9452	4.89952	6.1132	6.16754	6.5964	6.61893		62.5	0.4321
62.6	0.8704	1.01277	1.9244	1.88529	3.4263	3.2686	5.1475	4.96661	6.187	6.20812	6.5126	6.59192	6.6465	6.66537		62.6	0.0244004	0.178046	0.1639	0.351894	0.2433	0.687096	0.9926	1.30838	2.3527	2.36353	3.7618	3.82479	4.8793	5.08167		62.6	0.589196	0.53943	1.0815	1.03444	1.9319	1.90563	3.3338	3.25799	4.9524	4.90291	6.1172	6.16922	6.6006	6.61914		62.6	0.429501
62.7	0.873	1.01419	1.9238	1.88772	3.4297	3.27209	5.148	4.97002	6.1888	6.20957	6.5134	6.59203	6.6468	6.66537		62.7	0.0210027	0.178321	0.162603	0.352432	0.2444	0.688118	0.992903	1.31022	2.3555	2.36645	3.762	3.82817	4.8785	5.08349		62.7	0.585602	0.540216	1.0803	1.03588	1.9315	1.90804	3.3373	3.26139	4.9527	4.9063	6.1166	6.17089	6.602	6.61934		62.7	0.432597
62.8	0.8733	1.01561	1.925	1.89015	3.4292	3.27558	5.1517	4.97342	6.1886	6.21101	6.5147	6.59215	6.6473	6.66537		62.8	0.0257	0.178597	0.164598	0.352969	0.2504	0.689141	0.996198	1.31206	2.36	2.36936	3.7642	3.83155	4.8812	5.0853		62.8	0.5861	0.541003	1.0824	1.03732	1.9349	1.91046	3.3392	3.2648	4.9542	4.90968	6.1169	6.17256	6.603	6.61954		62.8	0.4322
62.9	0.8743	1.01703	1.927	1.89258	3.432	3.27906	5.1522	4.97682	6.1905	6.21244	6.5151	6.59226	6.6467	6.66537		62.9	0.0252	0.178873	0.162801	0.353507	0.254	0.690163	0.9977	1.3139	2.3631	2.37227	3.7645	3.83491	4.8822	5.0871		62.9	0.5854	0.541788	1.0842	1.03876	1.9355	1.91288	3.3483	3.2682	4.9554	4.91305	6.1181	6.17421	6.6037	6.61974		62.9	0.4318
63	0.8739	1.01845	1.9285	1.89501	3.4363	3.28254	5.1542	4.9802	6.1911	6.21386	6.5139	6.59237	6.6466	6.66537		63	0.0234	0.179148	0.1629	0.354045	0.2583	0.691185	0.9967	1.31573	2.3671	2.37518	3.7687	3.83827	4.8803	5.0889		63	0.5873	0.542573	1.0875	1.0402	1.939	1.91529	3.3509	3.2716	4.9594	4.91641	6.1178	6.17586	6.6021	6.61994		63	0.4318
63.1	0.8765	1.01987	1.9284	1.89744	3.4384	3.28602	5.1585	4.98358	6.1938	6.21528	6.5166	6.59248	6.65	6.66537		63.1	0.0255973	0.179423	0.165597	0.354582	0.2643	0.692208	1.0007	1.31757	2.3725	2.37809	3.7704	3.84163	4.8825	5.09068		63.1	0.587799	0.543358	1.0908	1.04163	1.9418	1.9177	3.3555	3.27499	4.963	4.91976	6.1179	6.1775	6.6003	6.62014		63.1	0.4304
63.2	0.8773	1.02129	1.9317	1.89986	3.4426	3.28949	5.1643	4.98694	6.1944	6.21669	6.5152	6.59259	6.6534	6.66537		63.2	0.0278976	0.179699	0.166598	0.355119	0.2667	0.693229	1.0035	1.31941	2.3764	2.38099	3.7751	3.84498	4.8892	5.09246		63.2	0.586501	0.544143	1.0926	1.04307	1.9428	1.92011	3.3575	3.27837	4.9652	4.92311	6.1165	6.17913	6.5962	6.62033		63.2	0.4273
63.3	0.8806	1.02271	1.9326	1.90228	3.4444	3.29296	5.1653	4.9903	6.1953	6.21809	6.5123	6.5927	6.6522	6.66537		63.3	0.028	0.179974	0.163502	0.355656	0.2663	0.694251	1.0034	1.32124	2.3752	2.38389	3.7764	3.84832	4.888	5.09424		63.3	0.5841	0.544928	1.0925	1.04451	1.9413	1.92252	3.3595	3.28176	4.9691	4.92645	6.1142	6.18076	6.5952	6.62053		63.3	0.4289
63.4	0.879	1.02413	1.934	1.9047	3.4451	3.29642	5.1695	4.99365	6.1966	6.21948	6.5145	6.59281	6.6555	6.66538		63.4	0.0271	0.18025	0.163	0.356194	0.2678	0.695272	1.0071	1.32308	2.3786	2.38679	3.7791	3.85165	4.8902	5.096		63.4	0.5854	0.545713	1.0968	1.04594	1.9418	1.92493	3.3657	3.28514	4.9758	4.92978	6.1175	6.18237	6.5946	6.62072		63.4	0.4289
63.5	0.8783	1.02555	1.9386	1.90712	3.4458	3.29988	5.1763	4.99699	6.197	6.22087	6.5162	6.59292	6.6573	6.66538		63.5	0.0284	0.180525	0.1636	0.356731	0.2694	0.696292	1.0085	1.32491	2.3779	2.38969	3.7804	3.85498	4.8977	5.09775		63.5	0.5869	0.546497	1.0981	1.04738	1.9424	1.92733	3.3705	3.28851	4.9754	4.9331	6.1206	6.18398	6.5918	6.6209		63.5	0.4292
63.6	0.8779	1.02696	1.9394	1.90954	3.4466	3.30334	5.1788	5.00032	6.1953	6.22224	6.5187	6.59302	6.6568	6.66538		63.6	0.0266003	0.1808	0.1664	0.357268	0.2676	0.697314	1.0141	1.32675	2.3802	2.39258	3.781	3.8583	4.904	5.0995		63.6	0.584303	0.547281	1.097	1.04881	1.9413	1.92973	3.372	3.29188	4.9765	4.93641	6.1203	6.18559	6.5904	6.62109		63.6	0.430904
63.7	0.8799	1.02838	1.939	1.91195	3.4472	3.30679	5.182	5.00365	6.1923	6.22362	6.5187	6.59313	6.6545	6.66538		63.7	0.0237024	0.181075	0.168202	0.357805	0.2659	0.698335	1.0154	1.32858	2.3809	2.39547	3.7815	3.86161	4.9062	5.10124		63.7	0.584101	0.548064	1.0984	1.05025	1.9425	1.93214	3.3759	3.29525	4.9815	4.93972	6.1194	6.18718	6.5862	6.62128		63.7	0.433401
63.8	0.8849	1.02979	1.9411	1.91437	3.4502	3.31023	5.186	5.00696	6.1932	6.22498	6.5185	6.59323	6.654	6.66538		63.8	0.0247	0.181351	0.172699	0.358342	0.269	0.699355	1.0199	1.33041	2.3841	2.39836	3.7862	3.86492	4.9052	5.10297		63.8	0.5829	0.548849	1.0982	1.05168	1.9446	1.93453	3.3801	3.29861	4.9865	4.94302	6.1174	6.18877	6.5843	6.62146		63.8	0.4375
63.9	0.8862	1.03121	1.9448	1.91678	3.4544	3.31367	5.1915	5.01027	6.1939	6.22634	6.5195	6.59333	6.656	6.66538		63.9	0.0235	0.181626	0.172701	0.358879	0.2703	0.700374	1.024	1.33224	2.3871	2.40125	3.7854	3.86822	4.9025	5.10469		63.9	0.5807	0.549632	1.0989	1.05311	1.9438	1.93693	3.3804	3.30197	4.9846	4.94631	6.1162	6.19035	6.5819	6.62164		63.9	0.4356
64	0.8889	1.03262	1.9493	1.91919	3.4574	3.31711	5.1959	5.01357	6.1926	6.22769	6.5223	6.59343	6.6583	6.66538		64	0.0195	0.181901	0.1712	0.359416	0.2688	0.701394	1.0239	1.33407	2.388	2.40413	3.7875	3.87151	4.9036	5.10641		64	0.5791	0.550415	1.1002	1.05455	1.9451	1.93933	3.3806	3.30532	4.9847	4.94959	6.1163	6.19192	6.5817	6.62182		64	0.4361
64.1	0.8862	1.03404	1.9532	1.9216	3.4628	3.32054	5.198	5.01686	6.1952	6.22903	6.5197	6.59353	6.6609	6.66538		64.1	0.0207987	0.182176	0.175099	0.359952	0.2714	0.702415	1.028	1.3359	2.3918	2.40701	3.7921	3.8748	4.9075	5.10811		64.1	0.581999	0.551197	1.102	1.05598	1.9484	1.94172	3.3821	3.30867	4.9888	4.95287	6.118	6.19349	6.5799	6.622		64.1	0.434903
64.2	0.8855	1.03545	1.9578	1.92401	3.4681	3.32397	5.201	5.02014	6.198	6.23037	6.5165	6.59363	6.6581	6.66538		64.2	0.025699	0.182451	0.179199	0.360489	0.2736	0.703434	1.0301	1.33773	2.3979	2.40989	3.7966	3.87808	4.9132	5.10981		64.2	0.584199	0.55198	1.1037	1.05741	1.9534	1.94412	3.3837	3.31201	4.9926	4.95614	6.1184	6.19505	6.5801	6.62218		64.2	0.432003
64.3	0.8852	1.03686	1.9589	1.92641	3.4698	3.32739	5.2063	5.02341	6.2041	6.2317	6.518	6.59373	6.6567	6.66538		64.3	0.0285	0.182726	0.184399	0.361025	0.2793	0.704453	1.0295	1.33956	2.4015	2.41276	3.8014	3.88136	4.9169	5.1115		64.3	0.5846	0.552763	1.107	1.05884	1.9563	1.94651	3.3846	3.31535	4.9918	4.95939	6.121	6.1966	6.5799	6.62236		64.3	0.4291
64.4	0.8873	1.03828	1.9617	1.92882	3.4734	3.33081	5.2106	5.02668	6.205	6.23302	6.5185	6.59383	6.653	6.66538		64.4	0.0285	0.183001	0.181701	0.361562	0.2827	0.705471	1.0332	1.34139	2.4028	2.41564	3.8015	3.88463	4.9166	5.11319		64.4	0.5889	0.553545	1.1079	1.06027	1.963	1.9489	3.3899	3.31869	4.9964	4.96265	6.1249	6.19814	6.5826	6.62253		64.4	0.4314
64.5	0.8912	1.03969	1.9575	1.93122	3.477	3.33422	5.2152	5.02993	6.2061	6.23433	6.5187	6.59392	6.6554	6.66538		64.5	0.0311	0.183276	0.1822	0.362098	0.2877	0.70649	1.0404	1.34322	2.4102	2.41851	3.8055	3.88789	4.92	5.11486		64.5	0.5854	0.554327	1.1046	1.0617	1.9625	1.95128	3.3886	3.32202	5.0017	4.96589	6.1207	6.19968	6.5792	6.6227		64.5	0.4304
64.6	0.893	1.0411	1.9558	1.93362	3.4785	3.33764	5.2158	5.03318	6.2056	6.23564	6.5203	6.59402	6.6558	6.66538		64.6	0.0297994	0.183551	0.182999	0.362635	0.2899	0.707509	1.0437	1.34504	2.414	2.42137	3.8064	3.89114	4.9232	5.11653		64.6	0.585401	0.555108	1.1029	1.06313	1.9651	1.95367	3.3923	3.32535	5.0028	4.96912	6.1186	6.20121	6.5769	6.62287		64.6	0.437795
64.7	0.8947	1.04251	1.9581	1.93602	3.4831	3.34104	5.2128	5.03642	6.2055	6.23695	6.52	6.59411	6.6518	6.66538		64.7	0.0272996	0.183826	0.1839	0.363171	0.2899	0.708527	1.0457	1.34687	2.4186	2.42424	3.8074	3.89439	4.9267	5.11819		64.7	0.587197	0.555889	1.1067	1.06456	1.9698	1.95606	3.3994	3.32867	5.007	4.97235	6.1203	6.20274	6.5798	6.62304		64.7	0.440102
64.8	0.8993	1.04392	1.963	1.93842	3.4892	3.34444	5.2175	5.03965	6.2102	6.23824	6.5219	6.5942	6.6516	6.66538		64.8	0.0288	0.184101	0.184398	0.363707	0.2982	0.709545	1.0493	1.34869	2.4258	2.42711	3.8125	3.89763	4.9298	5.11985		64.8	0.5906	0.556671	1.1069	1.06598	1.9732	1.95844	3.4029	3.33199	5.0082	4.97557	6.1221	6.20425	6.5823	6.62321		64.8	0.4397
64.9	0.9016	1.04533	1.9621	1.94081	3.4953	3.34784	5.2189	5.04287	6.2135	6.23953	6.5214	6.59429	6.6528	6.66538		64.9	0.0306	0.184376	0.184901	0.364243	0.2981	0.710562	1.049	1.35051	2.4289	2.42997	3.8114	3.90087	4.9282	5.12149		64.9	0.5945	0.557452	1.1098	1.06741	1.9756	1.96082	3.4079	3.33531	5.0111	4.97879	6.1263	6.20576	6.5852	6.62338		64.9	0.4404
65	0.8999	1.04673	1.9607	1.94321	3.4995	3.35123	5.2219	5.04609	6.2134	6.24081	6.5201	6.59438	6.654	6.66538		65	0.0261	0.184651	0.1838	0.364779	0.2955	0.711579	1.0481	1.35234	2.4274	2.43282	3.8089	3.9041	4.9264	5.12313		65	0.5946	0.558233	1.1121	1.06884	1.9772	1.9632	3.414	3.33862	5.0138	4.98199	6.1287	6.20726	6.5892	6.62354		65	0.4416
65.1	0.9007	1.04814	1.9633	1.9456	3.5038	3.35462	5.2258	5.04929	6.2182	6.24208	6.517	6.59447	6.6564	6.66538		65.1	0.0274992	0.184926	0.186099	0.365315	0.2998	0.712598	1.0506	1.35416	2.4338	2.43568	3.8158	3.90732	4.9265	5.12476		65.1	0.595998	0.559013	1.1147	1.07026	1.9824	1.96558	3.4167	3.34192	5.0164	4.98519	6.1306	6.20876	6.5915	6.62371		65.1	0.446897
65.2	0.9049	1.04955	1.9637	1.94799	3.5083	3.358	5.2285	5.05249	6.2191	6.24335	6.5158	6.59456	6.6586	6.66538		65.2	0.0233033	0.1852	0.185603	0.365851	0.2999	0.713614	1.0548	1.35598	2.4331	2.43853	3.8153	3.91054	4.9258	5.12638		65.2	0.5969	0.559793	1.1142	1.07169	1.9843	1.96795	3.4181	3.34522	5.0188	4.98838	6.1315	6.21025	6.5901	6.62387		65.2	0.4495
65.3	0.9034	1.05096	1.9658	1.95038	3.5115	3.36138	5.2308	5.05568	6.2194	6.24461	6.5157	6.59465	6.6585	6.66538		65.3	0.0244	0.185475	0.188699	0.366386	0.3029	0.714631	1.0563	1.3578	2.4355	2.44138	3.8195	3.91375	4.9257	5.128		65.3	0.5959	0.560574	1.1138	1.07311	1.9898	1.97033	3.4221	3.34852	5.0228	4.99156	6.1346	6.21173	6.5911	6.62403		65.3	0.4474
65.4	0.9038	1.05236	1.9708	1.95277	3.5175	3.36476	5.235	5.05886	6.225	6.24587	6.5146	6.59474	6.6581	6.66538		65.4	0.026	0.18575	0.1911	0.366922	0.3055	0.715647	1.0589	1.35962	2.4404	2.44423	3.8235	3.91695	4.9289	5.12961		65.4	0.5972	0.561354	1.1202	1.07453	1.9952	1.9727	3.4241	3.35182	5.0303	4.99474	6.1402	6.2132	6.5895	6.62419		65.4	0.4476
65.5	0.9059	1.05377	1.9742	1.95515	3.5177	3.36813	5.2379	5.06203	6.2268	6.24711	6.5177	6.59482	6.6582	6.66538		65.5	0.0248	0.186025	0.1897	0.367458	0.305	0.716663	1.0577	1.36144	2.442	2.44708	3.8238	3.92015	4.9311	5.13121		65.5	0.6009	0.562133	1.1239	1.07596	1.9992	1.97507	3.4272	3.35511	5.0366	4.9979	6.141	6.21467	6.5923	6.62435		65.5	0.4492
65.6	0.9056	1.05517	1.9786	1.95754	3.5197	3.3715	5.2413	5.0652	6.2285	6.24835	6.5192	6.59491	6.657	6.66538		65.6	0.0263997	0.186299	0.19	0.367993	0.3067	0.71768	1.0617	1.36326	2.4427	2.44992	3.826	3.92334	4.9319	5.1328		65.6	0.597102	0.562913	1.1236	1.07738	1.9988	1.97744	3.4282	3.35839	5.0403	5.00106	6.1402	6.21613	6.5883	6.6245		65.6	0.446702
65.7	0.9071	1.05658	1.9853	1.95992	3.521	3.37486	5.2415	5.06835	6.2309	6.24959	6.5184	6.59499	6.6565	6.66538		65.7	0.029299	0.186574	0.191099	0.368528	0.3073	0.718696	1.0642	1.36507	2.4449	2.45276	3.8309	3.92653	4.934	5.13439		65.7	0.598998	0.563692	1.1287	1.0788	2.006	1.97981	3.4342	3.36167	5.0479	5.00422	6.1438	6.21758	6.5894	6.62466		65.7	0.445201
65.8	0.9089	1.05798	1.9874	1.9623	3.5272	3.37822	5.2438	5.0715	6.2325	6.25082	6.5196	6.59508	6.6553	6.66538		65.8	0.0296	0.186849	0.1902	0.369064	0.3084	0.719711	1.0648	1.36689	2.4476	2.4556	3.8335	3.92971	4.9341	5.13597		65.8	0.6013	0.564471	1.1281	1.08022	2.0054	1.98217	3.4342	3.36495	5.0543	5.00736	6.1443	6.21903	6.5835	6.62481		65.8	0.4454
65.9	0.906	1.05939	1.9906	1.96468	3.5333	3.38157	5.2413	5.07465	6.2355	6.25204	6.5177	6.59516	6.6597	6.66538		65.9	0.0302	0.187123	0.192401	0.369599	0.3095	0.720726	1.0635	1.36871	2.4498	2.45844	3.8365	3.93288	4.9331	5.13754		65.9	0.597	0.56525	1.1236	1.08164	2.0052	1.98453	3.4348	3.36823	5.0567	5.0105	6.141	6.22047	6.583	6.62496		65.9	0.446
66	0.9058	1.06079	1.9938	1.96706	3.5359	3.38492	5.2442	5.07778	6.2376	6.25325	6.5174	6.59524	6.6608	6.66538		66	0.0302	0.187398	0.191	0.370134	0.3087	0.721741	1.0612	1.37052	2.4516	2.46127	3.8368	3.93604	4.9321	5.1391		66	0.5998	0.566028	1.13	1.08307	2.0137	1.9869	3.4437	3.37149	5.0666	5.01362	6.1434	6.22191	6.5903	6.62511		66	0.4445
66.1	0.9037	1.06219	1.9983	1.96944	3.5429	3.38827	5.2475	5.0809	6.238	6.25446	6.5167	6.59532	6.6632	6.66538		66.1	0.0299995	0.187672	0.193999	0.370669	0.311	0.722757	1.0657	1.37234	2.4585	2.4641	3.8396	3.9392	4.9325	5.14066		66.1	0.598301	0.566806	1.1319	1.08448	2.0139	1.98926	3.4477	3.37476	5.0682	5.01675	6.1416	6.22333	6.5926	6.62526		66.1	0.445898
66.2	0.9031	1.06359	1.9996	1.97181	3.5442	3.39161	5.2515	5.08402	6.2392	6.25567	6.5165	6.5954	6.6611	6.66538		66.2	0.0279011	0.187947	0.192901	0.371204	0.3111	0.723771	1.0682	1.37415	2.4655	2.46693	3.8412	3.94236	4.9338	5.14221		66.2	0.598403	0.567584	1.1281	1.0859	2.0113	1.99162	3.4488	3.37802	5.0669	5.01986	6.1413	6.22475	6.5882	6.62541		66.2	0.4484
66.3	0.9027	1.06499	2.0016	1.97418	3.5476	3.39495	5.2541	5.08712	6.2395	6.25686	6.5167	6.59548	6.6579	6.66538		66.3	0.0308	0.188222	0.196097	0.371739	0.3152	0.724785	1.0732	1.37596	2.4687	2.46976	3.8462	3.9455	4.9353	5.14375		66.3	0.598	0.568363	1.1247	1.08732	2.0107	1.99397	3.4485	3.38127	5.066	5.02297	6.1414	6.22617	6.5894	6.62556		66.3	0.4472
66.4	0.9053	1.06639	2.0042	1.97655	3.5496	3.39828	5.2573	5.09023	6.2425	6.25805	6.5171	6.59556	6.661	6.66538		66.4	0.0357	0.188496	0.198298	0.372274	0.3192	0.725799	1.0769	1.37777	2.4696	2.47258	3.8497	3.94864	4.9401	5.14529		66.4	0.6018	0.56914	1.1232	1.08874	2.0119	1.99633	3.4513	3.38453	5.0669	5.02607	6.139	6.22758	6.59	6.6257		66.4	0.4416
66.5	0.9056	1.06779	2.0083	1.97893	3.552	3.40161	5.2595	5.09332	6.2447	6.25923	6.5178	6.59564	6.6615	6.66538		66.5	0.0347	0.18877	0.1964	0.372809	0.3182	0.726813	1.0793	1.37959	2.4676	2.4754	3.854	3.95177	4.9415	5.14682		66.5	0.5978	0.569917	1.1214	1.09016	2.0074	1.99868	3.4481	3.38777	5.0633	5.02916	6.134	6.22898	6.5853	6.62585		66.5	0.444
66.6	0.9063	1.06919	2.0148	1.98129	3.5569	3.40493	5.2584	5.0964	6.2461	6.26041	6.5188	6.59572	6.6603	6.66538		66.6	0.0371007	0.189045	0.196001	0.373344	0.3166	0.727828	1.0829	1.3814	2.4734	2.47822	3.8541	3.9549	4.9441	5.14834		66.6	0.596503	0.570694	1.1235	1.09157	2.0053	2.00104	3.449	3.39102	5.0611	5.03224	6.1331	6.23037	6.584	6.62599		66.6	0.448899
66.7	0.9042	1.07059	2.0203	1.98366	3.5567	3.40825	5.2597	5.09948	6.2491	6.26158	6.5231	6.59579	6.6563	6.66538		66.7	0.0407007	0.189319	0.199101	0.373878	0.3173	0.728841	1.0838	1.3832	2.4775	2.48103	3.8553	3.95803	4.9428	5.14985		66.7	0.592403	0.571471	1.1244	1.09299	2.0047	2.00339	3.4476	3.39426	5.0631	5.03532	6.1291	6.23176	6.5813	6.62613		66.7	0.450599
66.8	0.9039	1.07199	2.024	1.98602	3.5606	3.41157	5.2597	5.10254	6.252	6.26275	6.5209	6.59587	6.654	6.66538		66.8	0.0445	0.189593	0.2021	0.374413	0.3174	0.729854	1.0863	1.38501	2.4787	2.48385	3.8582	3.96114	4.9441	5.15136		66.8	0.5929	0.572248	1.1266	1.0944	2.0094	2.00573	3.4525	3.39749	5.0706	5.03839	6.1325	6.23314	6.5853	6.62627		66.8	0.4543
66.9	0.9054	1.07339	2.0232	1.98839	3.5633	3.41488	5.2601	5.10561	6.2557	6.26391	6.52	6.59594	6.6505	6.66538		66.9	0.0489	0.189868	0.205597	0.374947	0.3224	0.730866	1.0917	1.38682	2.4841	2.48666	3.8669	3.96425	4.9508	5.15286		66.9	0.5909	0.573025	1.1254	1.09582	2.0091	2.00808	3.4561	3.40073	5.0719	5.04145	6.1329	6.23452	6.5842	6.62641		66.9	0.4547
67	0.9049	1.07478	2.0224	1.99075	3.5661	3.41818	5.2619	5.10866	6.2571	6.26506	6.5213	6.59601	6.6498	6.66538		67	0.0492	0.190142	0.206	0.375482	0.3229	0.731879	1.0969	1.38863	2.4846	2.48947	3.87	3.96735	4.9576	5.15435		67	0.5882	0.573801	1.1234	1.09723	2.0114	2.01043	3.4572	3.40395	5.075	5.04451	6.1318	6.23589	6.5839	6.62655		67	0.4542
67.1	0.9053	1.07618	2.0233	1.99311	3.5669	3.42149	5.2619	5.1117	6.2565	6.26621	6.521	6.59609	6.6498	6.66538		67.1	0.0555975	0.190416	0.211898	0.376016	0.323	0.732892	1.1003	1.39044	2.4866	2.49227	3.8708	3.97045	4.9622	5.15584		67.1	0.586803	0.574576	1.1223	1.09864	2.0095	2.01277	3.4564	3.40718	5.0786	5.04756	6.1309	6.23725	6.5849	6.62668		67.1	0.452201
67.2	0.9059	1.07757	2.0256	1.99547	3.5727	3.42479	5.2632	5.11474	6.2542	6.26735	6.5204	6.59616	6.6479	6.66538		67.2	0.0591981	0.19069	0.217998	0.37655	0.3265	0.733904	1.1034	1.39224	2.4883	2.49508	3.8722	3.97354	4.9676	5.15732		67.2	0.584602	0.575352	1.1208	1.10006	2.0133	2.01511	3.4557	3.41039	5.0836	5.0506	6.1314	6.23861	6.5778	6.62682		67.2	0.450502
67.3	0.9086	1.07897	2.0265	1.99782	3.579	3.42808	5.2676	5.11777	6.2555	6.26848	6.5228	6.59623	6.6459	6.66538		67.3	0.0625	0.190965	0.223097	0.377084	0.331	0.734916	1.1053	1.39405	2.4924	2.49788	3.8777	3.97662	4.9722	5.1588		67.3	0.5849	0.576128	1.1205	1.10147	2.0192	2.01745	3.4591	3.41361	5.0877	5.05363	6.1331	6.23996	6.5778	6.62695		67.3	0.4479
67.4	0.9086	1.08036	2.0278	2.00018	3.5827	3.43137	5.2673	5.12079	6.2578	6.26961	6.5213	6.5963	6.6477	6.66538		67.4	0.0685	0.191239	0.229797	0.377618	0.3334	0.735928	1.1092	1.39585	2.4944	2.50068	3.8818	3.9797	4.9744	5.16026		67.4	0.5893	0.576903	1.1239	1.10288	2.0243	2.01979	3.4642	3.41682	5.0959	5.05666	6.1367	6.2413	6.582	6.62708		67.4	0.4497
67.5	0.9084	1.08176	2.0312	2.00253	3.5861	3.43466	5.266	5.12381	6.2586	6.27073	6.5234	6.59637	6.6478	6.66538		67.5	0.073	0.191513	0.2326	0.378153	0.3363	0.736939	1.1148	1.39766	2.5001	2.50347	3.886	3.98277	4.9779	5.16172		67.5	0.5921	0.577678	1.1248	1.10429	2.0282	2.02213	3.4687	3.42003	5.0994	5.05968	6.1392	6.24264	6.5807	6.62721		67.5	0.4481
67.6	0.9066	1.08315	2.034	2.00488	3.591	3.43794	5.2662	5.12681	6.2591	6.27185	6.5232	6.59644	6.6451	6.66538		67.6	0.0796958	0.191787	0.238796	0.378686	0.3393	0.737951	1.1192	1.39946	2.507	2.50627	3.8915	3.98583	4.9798	5.16317		67.6	0.598897	0.578453	1.1298	1.1057	2.0342	2.02447	3.4736	3.42323	5.1048	5.06269	6.1418	6.24397	6.5822	6.62734		67.6	0.448
67.7	0.9067	1.08454	2.0357	2.00723	3.5943	3.44122	5.2652	5.12981	6.2579	6.27296	6.5265	6.59651	6.6445	6.66538		67.7	0.0822003	0.192061	0.2365	0.37922	0.3415	0.738962	1.1259	1.40126	2.5104	2.50906	3.8919	3.9889	4.984	5.16462		67.7	0.601799	0.579227	1.1367	1.10711	2.0359	2.0268	3.481	3.42643	5.1063	5.0657	6.1432	6.2453	6.5831	6.62747		67.7	0.453598
67.8	0.9091	1.08594	2.0362	2.00958	3.5959	3.44449	5.268	5.1328	6.2595	6.27407	6.5279	6.59658	6.6428	6.66538		67.8	0.0813	0.192335	0.231305	0.379754	0.3425	0.739973	1.12631	1.40306	2.5074	2.51185	3.887	3.99195	4.9818	5.16606		67.8	0.5997	0.580002	1.1393	1.10852	2.0381	2.02913	3.4853	3.42962	5.1139	5.06869	6.145	6.24662	6.5839	6.6276		67.8	0.4568
67.9	0.9107	1.08733	2.0368	2.01193	3.6005	3.44776	5.2713	5.13578	6.2626	6.27517	6.5295	6.59664	6.6428	6.66538		67.9	0.0803	0.192609	0.231502	0.380287	0.3451	0.740983	1.129	1.40486	2.5086	2.51463	3.8872	3.99499	4.9837	5.16749		67.9	0.6018	0.580776	1.1396	1.10993	2.0419	2.03146	3.4917	3.43282	5.1206	5.07168	6.1474	6.24793	6.585	6.62773		67.9	0.459
68	0.9104	1.08872	2.041	2.01428	3.6046	3.45102	5.2765	5.13876	6.2605	6.27626	6.5295	6.59671	6.6454	6.66538		68	0.0759	0.192883	0.2251	0.380821	0.3395	0.741993	1.1278	1.40666	2.5075	2.51742	3.8847	3.99803	4.9813	5.16892		68	0.6054	0.58155	1.1423	1.11134	2.0441	2.03379	3.4949	3.436	5.1229	5.07467	6.1524	6.24924	6.5872	6.62785		68	0.4596
68.1	0.912	1.09011	2.042	2.01662	3.6085	3.45429	5.2803	5.14172	6.2587	6.27735	6.5298	6.59677	6.6445	6.66538		68.1	0.0759996	0.193157	0.2261	0.381355	0.3445	0.743004	1.1288	1.40846	2.5081	2.5202	3.8908	4.00107	4.9829	5.17034		68.1	0.605899	0.582324	1.1436	1.11274	2.0488	2.03612	3.5021	3.43918	5.1246	5.07764	6.1557	6.25054	6.5881	6.62798		68.1	0.453005
68.2	0.912	1.0915	2.0449	2.01896	3.6133	3.45754	5.2837	5.14468	6.2568	6.27843	6.5304	6.59684	6.644	6.66538		68.2	0.0739002	0.193431	0.2292	0.381888	0.3481	0.744014	1.1341	1.41026	2.5109	2.52298	3.8912	4.0041	4.9796	5.17175		68.2	0.607201	0.583097	1.1418	1.11415	2.0475	2.03844	3.5058	3.44236	5.125	5.08061	6.1569	6.25183	6.5878	6.6281		68.2	0.448603
68.3	0.9146	1.09289	2.0468	2.0213	3.6164	3.4608	5.2863	5.14763	6.2541	6.27951	6.5297	6.5969	6.6447	6.66538		68.3	0.0733	0.193705	0.229202	0.382421	0.3471	0.745023	1.1361	1.41205	2.5149	2.52576	3.8918	4.00712	4.9795	5.17316		68.3	0.6089	0.583871	1.1459	1.11556	2.0476	2.04077	3.5087	3.44554	5.1328	5.08357	6.1603	6.25312	6.5896	6.62822		68.3	0.4464
68.4	0.916	1.09428	2.0505	2.02364	3.6216	3.46404	5.288	5.15058	6.2555	6.28058	6.529	6.59697	6.644	6.66538		68.4	0.0722	0.193979	0.231499	0.382955	0.3466	0.746032	1.1363	1.41385	2.5169	2.52853	3.8925	4.01014	4.9796	5.17456		68.4	0.6089	0.584644	1.1471	1.11696	2.0523	2.04309	3.5136	3.44871	5.1385	5.08653	6.1623	6.25441	6.5892	6.62834		68.4	0.4446
68.5	0.9195	1.09567	2.0518	2.02598	3.6266	3.46729	5.2885	5.15351	6.2582	6.28164	6.5285	6.59703	6.6454	6.66538		68.5	0.0732	0.194253	0.2288	0.383488	0.3484	0.747041	1.1376	1.41565	2.5211	2.5313	3.8921	4.01315	4.9799	5.17596		68.5	0.6125	0.585416	1.1519	1.11837	2.0604	2.04541	3.5195	3.45187	5.1466	5.08947	6.1671	6.25568	6.5926	6.62846		68.5	0.4449
68.6	0.9201	1.09705	2.0531	2.02831	3.6289	3.47053	5.2885	5.15644	6.2571	6.2827	6.5282	6.59709	6.6456	6.66538		68.6	0.0718006	0.194526	0.225701	0.384021	0.3498	0.748051	1.1415	1.41744	2.522	2.53407	3.8941	4.01615	4.9831	5.17734		68.6	0.612502	0.586189	1.152	1.11977	2.0597	2.04773	3.5184	3.45504	5.1459	5.09241	6.1662	6.25695	6.5898	6.62858		68.6	0.443203
68.7	0.9188	1.09844	2.0585	2.03065	3.6315	3.47377	5.2888	5.15936	6.2555	6.28375	6.5284	6.59715	6.6449	6.66538		68.7	0.0720994	0.1948	0.224399	0.384554	0.3534	0.74906	1.1444	1.41924	2.5247	2.53684	3.8978	4.01915	4.9865	5.17872		68.7	0.615002	0.586961	1.1531	1.12117	2.0598	2.05005	3.5152	3.45819	5.1478	5.09535	6.1643	6.25822	6.59	6.6287		68.7	0.443502
68.8	0.9221	1.09983	2.0624	2.03298	3.6324	3.477	5.2924	5.16227	6.2565	6.2848	6.5268	6.59721	6.6429	6.66538		68.8	0.0743	0.195074	0.227098	0.385087	0.356	0.750068	1.1483	1.42103	2.5288	2.5396	3.9016	4.02214	4.9871	5.1801		68.8	0.6209	0.587734	1.1526	1.12258	2.0633	2.05236	3.5168	3.46135	5.1517	5.09828	6.1638	6.25948	6.5903	6.62882		68.8	0.4419
68.9	0.9259	1.10121	2.0635	2.03531	3.6377	3.48022	5.2938	5.16518	6.2562	6.28584	6.5276	6.59727	6.6419	6.66539		68.9	0.0709	0.195348	0.227298	0.38562	0.3557	0.751076	1.15	1.42282	2.5327	2.54236	3.9035	4.02513	4.9896	5.18147		68.9	0.6275	0.588506	1.15649	1.12398	2.0713	2.05467	3.5292	3.4645	5.1619	5.1012	6.1711	6.26073	6.5963	6.62893		68.9	0.4428
69	0.9287	1.1026	2.0659	2.03764	3.643	3.48345	5.297	5.16808	6.2573	6.28688	6.53	6.59733	6.6431	6.66539		69	0.0692	0.195621	0.2263	0.386153	0.3567	0.752084	1.1509	1.42462	2.5352	2.54512	3.904	4.02811	4.9906	5.18283		69	0.6297	0.589277	1.1601	1.12538	2.0755	2.05699	3.5308	3.46765	5.1643	5.10411	6.1752	6.26198	6.5993	6.62905		69	0.4398
69.1	0.9324	1.10398	2.0679	2.03997	3.6452	3.48667	5.3004	5.17097	6.2573	6.28791	6.5287	6.59739	6.6444	6.66539		69.1	0.0752934	0.195895	0.233793	0.386686	0.3611	0.753092	1.16009	1.42641	2.54409	2.54788	3.91039	4.03108	4.99869	5.18418		69.1	0.626401	0.590048	1.1579	1.12678	2.0773	2.0593	3.5348	3.47079	5.1655	5.10701	6.1776	6.26322	6.5998	6.62916		69.1	0.437303
69.2	0.9366	1.10537	2.072	2.04229	3.6497	3.48988	5.305	5.17385	6.2574	6.28894	6.5277	6.59745	6.6421	6.66539		69.2	0.0749999	0.196169	0.2334	0.387218	0.3612	0.7541	1.1619	1.4282	2.5473	2.55064	3.9145	4.03405	5.0007	5.18553		69.2	0.622504	0.590819	1.1541	1.12818	2.0748	2.06161	3.5345	3.47393	5.1642	5.10991	6.1736	6.26446	6.5982	6.62927		69.2	0.437602
69.3	0.9381	1.10675	2.0737	2.04462	3.6493	3.49309	5.3068	5.17673	6.2565	6.28996	6.5291	6.59751	6.64	6.66539		69.3	0.0745	0.196442	0.232603	0.387751	0.3599	0.755107	1.1617	1.42999	2.5495	2.55339	3.9123	4.03701	4.9966	5.18688		69.3	0.6249	0.591591	1.1549	1.12958	2.0777	2.06391	3.5396	3.47706	5.1666	5.11281	6.1767	6.26569	6.6015	6.62939		69.3	0.4365
69.4	0.9364	1.10813	2.0793	2.04694	3.6529	3.4963	5.3111	5.1796	6.2573	6.29098	6.5322	6.59757	6.6418	6.66539		69.4	0.0769	0.196716	0.236798	0.388283	0.3645	0.756113	1.1662	1.43178	2.5567	2.55614	3.9149	4.03997	4.9989	5.18821		69.4	0.6241	0.592362	1.1581	1.13098	2.0802	2.06622	3.5405	3.48019	5.1671	5.11569	6.1784	6.26692	6.6009	6.6295		69.4	0.4354
69.5	0.9363	1.10951	2.082	2.04926	3.6579	3.4995	5.3093	5.18246	6.2566	6.29199	6.5314	6.59762	6.6406	6.66539		69.5	0.077	0.196989	0.2395	0.388816	0.3663	0.75712	1.168	1.43356	2.5582	2.55888	3.9205	4.04292	5.0012	5.18954		69.5	0.6262	0.593132	1.1601	1.13238	2.0831	2.06852	3.5414	3.48332	5.1687	5.11857	6.1762	6.26814	6.6012	6.62961		69.5	0.4331
69.6	0.9367	1.1109	2.0817	2.05158	3.6646	3.5027	5.3089	5.18531	6.2574	6.29299	6.53	6.59768	6.6409	6.66539		69.6	0.0675052	0.197263	0.236805	0.389348	0.3642	0.758128	1.16861	1.43535	2.55701	2.56163	3.91901	4.04586	4.99691	5.19087		69.6	0.627298	0.593902	1.162	1.13378	2.0892	2.07083	3.5458	3.48644	5.1757	5.12144	6.1782	6.26935	6.606	6.62971		69.6	0.434201
69.7	0.9385	1.11228	2.0845	2.0539	3.6684	3.5059	5.3121	5.18816	6.2578	6.29399	6.528	6.59773	6.6405	6.66539		69.7	0.0642031	0.197536	0.233703	0.38988	0.3657	0.759134	1.1651	1.43714	2.555	2.56437	3.9225	4.0488	4.9893	5.19219		69.7	0.626901	0.594672	1.1615	1.13517	2.0904	2.07313	3.5467	3.48956	5.179	5.12431	6.1783	6.27056	6.6072	6.62982		69.7	0.433297
69.8	0.9411	1.11366	2.0902	2.05622	3.6729	3.50909	5.3149	5.191	6.26	6.29499	6.5299	6.59779	6.6434	6.66539		69.8	0.065	0.19781	0.230803	0.390412	0.3653	0.760139	1.1643	1.43892	2.5569	2.56711	3.9244	4.05173	4.9859	5.1935		69.8	0.6273	0.595443	1.163	1.13657	2.0931	2.07543	3.5472	3.49267	5.1803	5.12716	6.1778	6.27176	6.6082	6.62993		69.8	0.4325
69.9	0.9426	1.11504	2.0907	2.05853	3.675	3.51227	5.3165	5.19383	6.26	6.29597	6.5297	6.59784	6.644	6.66539		69.9	0.0643	0.198083	0.231401	0.390944	0.3677	0.761145	1.1672	1.44071	2.5605	2.56985	3.9222	4.05465	4.9859	5.19481		69.9	0.6307	0.596212	1.165	1.13797	2.0977	2.07772	3.5482	3.49578	5.181	5.13001	6.1809	6.27296	6.6079	6.63003		69.9	0.4332
70	0.9426	1.11642	2.0905	2.06085	3.6774	3.51545	5.3182	5.19666	6.2605	6.29696	6.527	6.5979	6.6424	6.66539		70	0.0652	0.198357	0.2321	0.391477	0.3712	0.76215	1.1691	1.44249	2.5661	2.57258	3.9283	4.05757	4.9919	5.19611		70	0.6316	0.596981	1.1688	1.13936	2.1036	2.08002	3.5548	3.49889	5.1871	5.13286	6.1848	6.27415	6.6119	6.63014		70	0.4309
70.1	0.9438	1.1178	2.0948	2.06316	3.6801	3.51863	5.3194	5.19947	6.2632	6.29794	6.5264	6.59795	6.6414	6.66539		70.1	0.0660987	0.19863	0.233799	0.392009	0.3747	0.763157	1.1737	1.44428	2.5707	2.57532	3.9301	4.06049	4.9925	5.1974		70.1	0.6301	0.59775	1.1698	1.14076	2.1029	2.08231	3.557	3.50199	5.1884	5.13569	6.187	6.27534	6.6125	6.63024		70.1	0.4305
70.2	0.9481	1.11917	2.098	2.06547	3.681	3.52181	5.3229	5.20228	6.2648	6.29891	6.5267	6.598	6.6399	6.66539		70.2	0.0660984	0.198903	0.235898	0.39254	0.3793	0.764162	1.1731	1.44606	2.5746	2.57805	3.9336	4.0634	4.9943	5.19869		70.2	0.6304	0.598519	1.1687	1.14215	2.1057	2.08461	3.5631	3.50509	5.188	5.13852	6.186	6.27652	6.6148	6.63034		70.2	0.431299
[truncated: 3,598 more rows]
[truncated: 43 more columns]

## Sheet: Fig. 2b
Figure 2b
	GSDMD					GSDMD+Caspase-4					GSDMD+Caspase-4+VX-765					G+C+VHHGSDMD-1					G+C+VHHGSDMD-2					G+C+VHHGSDMD-3					G+C+VHHGSDMD-4					G+C+VHHGSDMD-5					G+C+VHHGSDMD-6
[truncated: 183 more rows]

## Sheet: Fig. 2c
Figure 2c
[truncated: 3 more rows]

## Sheet: Fig. 2d
Figure 2d
[truncated: 3 more rows]

## Sheet: Fig. 2e
Figure 2e
	Fluorescence 525 nm
[truncated: 11 more rows]

## Sheet: Fig. 2f
Figure 2f
[truncated: 12 more rows]

[truncated: 9 more sheets: Fig. 2g, Fig. 2h, Fig. 3b, SI Fig. 1a, SI Fig. 1c, SI Fig. 1d, SI Fig. 2, SI Fig. 3, SI Fig. 5c]
